# Supplementary material for: Microbial Tracking-2, a metagenomics analysis of bacteria and fungi onboard the International Space Station
Source: Microbiome. 2022 Jun 29;10:100. doi: 10.1186/s40168-022-01293-0 (PMC9241228; doi:10.1186/s40168-022-01293-0)
Supplement: Supplementary file 4 — Additional file 3: Dataset S1. Read counts by Kingdom. [file 40168_2022_1293_MOESM3_ESM.xlsx]

## Sheet: Dataset S1
Dataset S1. Read counts by Kingdom
Non-PMA treated samples								PMA treated samples
Sample	Bacteria	Archaea	Fungi	Viruses	Unclassified			Sample	Bacteria	Archaea	Fungi	Viruses	Unclassified
F4_1S	1727777	112	28979	1622	371343			F4_1S_P	93184	3	7841	121	12739
F4_2S	11489987	739	8521	830	300839			F4_2S_P	15662557	147	15030	149	89043
F4_3S	1287029	633	22339	1823	447898			F4_3S_P	373195	64	4240	175	492673
F4_4S	1130793	90	79243	1479	66896			F4_4S_P	47136	0	1177	20	1693
F4_5S	5338195	91	206041	4848	540349			F4_5S_P	158007	4	5566	92	26381
F4_6S	8796411	86	29770	4893	293416			F4_6S_P	513901	1	2702	200	21002
F4_7S	8494180	93	19376	2999	357337			F4_7S_P	603278	6	2113	82	16987
F4_8S	2353194	0	9047	359	439663			F4_8S_P	129023	0	872	26	45666
sum	38889789	1732	374337	17231	2446398	41729487		sum	17487097	222	31700	744	693445	18213208
F5_1S	2989427	54	47489	3031	150096			F5_1S_P	98765	1	678	56	3900
F5_2S	4643557	25751	6498	1875	432161			F5_2S_P	185134	1610	978	296	26486
F5_3S	2263113	154	113875	4520	533812			F5_3S_P	657522	47	21134	844	102087
F5_4S	1330574	41	33384	1290	300550			F5_4S_P	174982	6	120225	174	18556
F5_5S	2951258	59	32402	1489	309632			F5_5S_P	183096	3	4158	44	12846
F5_6S	1643838	331	16438	2112	239367			F5_6S_P	269093	8	1252	168	9351
F5_7S	6579702	654	24105	7208	290471			F5_7S_P	362662	10	739	137	13708
F5_8S	3446287	539	12854	446	343148			F5_8S_P	255861	35	5986	45	29476
sum	22858329	27529	239556	18940	2449141	25593495		sum	2088350	1719	154472	1708	212510	2458759
F6_1S	72215	5	3331458	223	52991			F6_1S_P	5103	0	2944861	60	39487
F6_2S	5049594	227	61090	1620	874987			F6_2S_P	205656	29	2163	122	46522
F6_3S	9960657	31	44627	1464	200300			F6_3S_P	14466949	0	1677	109	72646
F6_4S	7908136	287	1314344	3921	1058645			F6_4S_P	1883656	1	59185	226	1018649
F6_5S	5181097	36	9265870	2466	448376			F6_5S_P	156227	9	19222603	153	56086
F6_6S	5615672	354	196598	3804	602169			F6_6S_P	52375	2	25817	52	8310
F6_7S	3064041	30360	1044751	5755	502762			F6_7S_P	237943	757	1334656	326	83516
F6_8S	788950	12	11639069	202	341905			F6_8S_P	350055	6	23829088	21	66271
sum	36851412	31300	15258738	19253	3740230	55900933		sum	17007909	798	23590962	1048	1325216	41925933
F7_1S	5281808	113	728823	5819	415762			F7_1S_P	37467	3	1519	77	4969
F7_2S	9259990	173	12848	960	390191			F7_2S_P	56012	1	559	34	12254
F7_3S	9869984	167	135496	10219	679385			F7_3S_P	341927	8	3002	204	20474
F7_4S	4826383	206	271010	20488	511814			F7_4S_P	125784	2	3283	4065	427275
F7_5S	3136619	20	146970	6527	753122			F7_5S_P	48091	2	746	44	6175
F7_6S	3265553	276	61484	2495	344255			F7_6S_P	136568	7	823	79	8712
F7_7S	6640177	41	484314	7234	616381			F7_7S_P	22200	2	690	35	4066
F7_8S	3541030	31	73414	880	643091			F7_8S_P	52286	5	708	27	8035
sum	40539736	914	1185536	48803	3938239	45713228		sum	782868	27	9811	4488	486991	1284185
						168937143								63882085
