# Supplementary material for: Microbial Tracking-2, a metagenomics analysis of bacteria and fungi onboard the International Space Station
Source: Microbiome. 2022 Jun 29;10:100. doi: 10.1186/s40168-022-01293-0 (PMC9241228; doi:10.1186/s40168-022-01293-0)
Supplement: Supplementary file 5 — Additional file 4: Dataset S2. The percent completion, contamination, GC content, taxonomy, N50 (a measure of assembly quality) and genome size. [file 40168_2022_1293_MOESM4_ESM.xlsx]

## Sheet: Sheet1
bin	completeness	contamination	GC	lineage	N50	size
bin.12.orig	99.68	0	0.692	Bacteria;Proteobacteria;Alphaproteobacteria;Rhizobiales;Methylobacteriaceae; Methylobacterium	79829	6555628
bin.33.orig	99.38	0.279	0.602	Bacteria;Proteobacteria;Gammaproteobacteria;Pseudomonadales;Pseudomonadaceae;Pseudomonas granadensis	52614	5918086
bin.67.orig	99.32	0	0.442	Bacteria;Firmicutes;Clostridia;Clostridiales;Lachnospiraceae	94586	2810908
bin.6.orig	99.27	0.136	0.52	Bacteria;Proteobacteria;Gammaproteobacteria;Enterobacterales;Pectobacteriaceae; Pectobacterium	177574	4702289
bin.68.orig	98.65	0.671	0.409	Bacteria;Firmicutes;Clostridia;Clostridiales;Ruminococcaceae	93579	1925824
bin.92.orig	98.63	0	0.428	Bacteria;Firmicutes;Clostridia;Clostridiales;Ruminococcaceae;Ruminococcus;Ruminococcus bicirculans	62858	2718904
bin.89.orig	96.81	5.475	0.424	Bacteria;Proteobacteria;Gammaproteobacteria;Pasteurellales;Pasteurellaceae;Aggregatibacter;Aggregatibacter aphrophilus	20192	2228613
bin.28.orig	95.65	1.086	0.412	Bacteria;Firmicutes;Bacilli;Lactobacillales;Lactobacillaceae;Lactobacillus;Lactobacillus sakei	25301	1699112
bin.32.orig	95.11	2.491	0.72	Bacteria;Actinobacteria;Actinobacteria;Propionibacteriales;Nocardioidaceae	20073	4175115
bin.13.orig	95	0	0.525	Bacteria;Actinobacteria;Actinobacteria;Corynebacteriales	92851	1698623
bin.76.orig	94.63	2.705	0.373	Bacteria;Firmicutes;Clostridia;Clostridiales;Lachnospiraceae;Anaerostipes;Anaerostipes hadrus	20861	2426389
bin.48.orig	93.53	0.335	0.359	Bacteria;Firmicutes;Clostridia;Clostridiales;Lachnospiraceae	21369	2484677
bin.80.orig	91.78	0.061	0.451	Bacteria;Firmicutes;Clostridia;Clostridiales;Ruminococcaceae;[Eubacterium] siraeum	11907	2297989
bin.52.strict	90.79	1.195	0.439	Bacteria;Firmicutes;Clostridia;Clostridiales	21963	2071120
bin.19.strict	90.6	1.923	0.383	Bacteria;Bacteroidetes;Flavobacteriia;Flavobacteriales;Flavobacteriaceae;Capnocytophaga;Capnocytophaga sputigena	20751	2485462
bin.90.strict	89.7	3.765	0.49	Bacteria;Firmicutes;Clostridia;Clostridiales	21329	2496048
bin.91.permissive	88.86	0.556	0.407	Bacteria;Firmicutes;Clostridia;Clostridiales	29860	2456581
bin.51.orig	87.84	2.588	0.349	Bacteria;Firmicutes;Bacilli;Lactobacillales;Streptococcaceae;Lactococcus;Lactococcus lactis	19081	1960997
bin.82.orig	87.84	2.493	0.416	Bacteria;Firmicutes;Clostridia;Clostridiales	10900	3037703
bin.57.strict	86.6	2.059	0.491	Bacteria;Firmicutes;Clostridia;Clostridiales	13776	2188875
bin.38.strict	86.52	1.067	0.538	Bacteria;Firmicutes;Clostridia;Clostridiales	21856	1870294
bin.60.orig	86.29	2.083	0.683	Bacteria;Actinobacteria;Actinobacteria	13016	1935418
bin.43.orig	86.09	1.655	0.358	Bacteria;Firmicutes;Bacilli;Lactobacillales;Enterococcaceae;Tetragenococcus;Tetragenococcus halophilus	12477	1749476
bin.81.orig	85.59	1.973	0.6	Bacteria;Actinobacteria;Actinobacteria;Propionibacteriales;Propionibacteriaceae;Propionibacterium;Propionibacterium sp. oral taxon 193	29196	2328276
bin.69.strict	85.5	1.417	0.413	Bacteria;Firmicutes;Clostridia;Clostridiales;Lachnospiraceae	25318	2082016
bin.45.strict	85.04	0.245	0.461	Bacteria;Firmicutes;Clostridia;Clostridiales;Ruminococcaceae	6858	1688261
bin.30.strict	84.55	0.632	0.45	Bacteria;Firmicutes;Clostridia;Clostridiales	34677	2118976
bin.54.orig	84.37	2.232	0.588	Bacteria;Actinobacteria;Actinobacteria;Corynebacteriales;Corynebacteriaceae	10751	2266881
bin.14.orig	84.25	1.802	0.37	Bacteria;Firmicutes;Bacilli;Lactobacillales;Lactobacillaceae;Lactobacillus;Lactobacillus crispatus	13562	1552838
bin.86.strict	83.41	1.449	0.474	Bacteria;Firmicutes;Clostridia;Clostridiales;Lachnospiraceae;Lachnospiraceae bacterium GAM79	23119	2392776
bin.77.orig	83.38	5.986	0.729	Bacteria;Actinobacteria;Actinobacteria;Micrococcales;Micrococcaceae;Micrococcus	4664	2045265
bin.22.orig	82.69	5.769	0.735	Bacteria;Actinobacteria;Actinobacteria;Micrococcales;Microbacteriaceae	7221	3093046
bin.9.strict	81.63	1.543	0.659	Bacteria;Proteobacteria;Betaproteobacteria;Burkholderiales;Burkholderiaceae;Lautropia;Lautropia mirabilis	7578	2506475
bin.24.strict	80.38	2.12	0.416	Bacteria;Bacteroidetes;Bacteroidia;Bacteroidales;Bacteroidaceae;Bacteroides	12339	3918382
bin.2.strict	80.18	4.622	0.618	Bacteria;Firmicutes;Clostridia;Clostridiales	9809	1735816
bin.16.orig	79.87	1.134	0.726	Bacteria;Actinobacteria;Actinobacteria;Geodermatophilales;Geodermatophilaceae;Modestobacter;Modestobacter marinus	6785	3997127
bin.36.orig	79.85	6.981	0.594	Bacteria;Actinobacteria;Actinobacteria;Corynebacteriales;Corynebacteriaceae;Corynebacterium;Corynebacterium jeikeium	8193	1793384
bin.40.orig	78.42	2.214	0.572	Bacteria;Actinobacteria;Actinobacteria;Corynebacteriales;Corynebacteriaceae	8591	1972001
bin.8.orig	77.4	4.455	0.641	Bacteria;Actinobacteria;Actinobacteria;Corynebacteriales;Mycobacteriaceae;Mycobacterium	6328	4101414
bin.35.orig	75.76	1.656	0.623	Bacteria;Actinobacteria;Actinobacteria	6276	1810932
bin.84.strict	75.38	2.052	0.364	Bacteria;Bacteroidetes;Flavobacteriia;Flavobacteriales;Flavobacteriaceae	13050	1888183
bin.21.orig	73.84	0.187	0.351	Bacteria	26621	585727
bin.5.orig	73.06	3.435	0.662	Bacteria;Proteobacteria;Alphaproteobacteria;Sphingomonadales;Sphingomonadaceae;Sphingomonas	4012	3261365
bin.20.strict	72.75	2.603	0.648	Bacteria;Actinobacteria;Actinobacteria;Propionibacteriales;Propionibacteriaceae;Cutibacterium;Cutibacterium granulosum	5868	1486510
bin.39.strict	71.49	2.447	0.359	Bacteria;Firmicutes	12383	1320794
bin.49.orig	71.22	0	0.291	Bacteria;Firmicutes	14779	1957316
bin.34.orig	70.6	2.348	0.264	Bacteria;Firmicutes;Clostridia;Clostridiales	32685	1521026
bin.93.orig	70.4	0	0.356	Bacteria;Firmicutes;Bacilli;Lactobacillales;Streptococcaceae;Lactococcus;Lactococcus lactis	11849	1650505
bin.47.orig	70.17	0	0.433	Bacteria;Firmicutes;Clostridia;Clostridiales;Lachnospiraceae	24397	2580912
bin.85.orig	69.88	0	0.344	Bacteria;Firmicutes;Bacilli;Bacillales;Staphylococcaceae;Staphylococcus	50337	2331554
bin.59.strict	69.78	1.612	0.602	Bacteria;Actinobacteria;Coriobacteriia;Coriobacteriales;Coriobacteriaceae;Collinsella;Collinsella aerofaciens	4723	1500449
bin.66.orig	69.45	0	0.605	Bacteria;Actinobacteria;Actinobacteria;Propionibacteriales;Propionibacteriaceae	14654	1711330
bin.27.orig	69.33	0.552	0.378	Bacteria;Firmicutes;Bacilli;Bacillales;Staphylococcaceae;Staphylococcus;Staphylococcus auricularis	19148	1470923
bin.87.permissive	69.25	1.677	0.436	Bacteria;Firmicutes;Clostridia;Clostridiales	3086	1394243
bin.41.orig	68.42	0	0.412	Bacteria;Firmicutes;Clostridia;Clostridiales;Lachnospiraceae	7862	2675877
bin.26.orig	68.18	5.263	0.694	Bacteria;Actinobacteria;Actinobacteria;Micrococcales;Microbacteriaceae;Microbacterium	9536	3503806
bin.79.strict	67.83	1.305	0.434	Bacteria;Firmicutes;Clostridia;Clostridiales	6198	1969448
bin.64.orig	67.24	5.172	0.391	Bacteria;Firmicutes;Bacilli;Bacillales;Staphylococcaceae;Staphylococcus;Staphylococcus pettenkoferi	4655	1500695
bin.3.orig	65.88	1.351	0.361	Bacteria;Firmicutes;Clostridia;Clostridiales;Lachnospiraceae	6129	2433890
bin.74.orig	65.86	0.657	0.706	Bacteria;Actinobacteria;Actinobacteria;Micrococcales;Micrococcaceae;Kocuria;Kocuria palustris	8776	1966091
bin.62.strict	65.75	7.638	0.583	Bacteria;Actinobacteria;Actinobacteria;Micrococcales;Micrococcaceae;Rothia;Rothia mucilaginosa	4848	1996614
bin.72.orig	65.23	1.036	0.692	Bacteria;Actinobacteria;Actinobacteria;Micrococcales;Microbacteriaceae;Microbacterium;Microbacterium sp. Y-01	18400	3305907
bin.42.orig	64.03	0	0.428	Bacteria;Firmicutes;Clostridia;Clostridiales;Lachnospiraceae;Lachnospiraceae bacterium	6380	1564673
bin.17.strict	63.93	6.012	0.442	Bacteria;Firmicutes;Clostridia;Clostridiales	3532	2976114
bin.4.orig	63.82	2.247	0.355	Bacteria	8278	927280
bin.56.orig	62.87	2.203	0.284	Bacteria;Firmicutes;Bacilli;Bacillales;Gemella	12611	1349307
bin.46.strict	61.55	2.586	0.618	Bacteria;Proteobacteria;Gammaproteobacteria;Pseudomonadales;Pseudomonadaceae;Pseudomonas	13983	4348505
bin.25.orig	61.31	1.496	0.568	Bacteria;Firmicutes;Clostridia;Clostridiales;Ruminococcaceae	4832	1390375
bin.11.orig	60.46	4.926	0.657	Bacteria;Actinobacteria;Actinobacteria;Corynebacteriales;Corynebacteriaceae;Corynebacterium;Corynebacterium imitans	9207	1682045
bin.7.strict	59.13	8.62	0.519	Bacteria;Proteobacteria;Betaproteobacteria;Neisseriales;Neisseriaceae;Neisseria;Neisseria mucosa	7904	1931193
bin.61.orig	58.46	1.754	0.426	Bacteria;Firmicutes;Clostridia;Clostridiales;Lachnospiraceae	6397	1452467
bin.1.orig	56.89	1.724	0.325	Bacteria;Firmicutes;Bacilli;Bacillales;Staphylococcaceae;Staphylococcus;Staphylococcus aureus	12356	2159772
bin.18.strict	56.61	6.459	0.393	Bacteria;Firmicutes;Bacilli;Lactobacillales;Leuconostocaceae;Leuconostoc;Leuconostoc pseudomesenteroides	4975	1414799
bin.15.strict	55.15	1.724	0.605	Bacteria;Actinobacteria;Actinobacteria;Propionibacteriales;Propionibacteriaceae;Cutibacterium;Cutibacterium acnes	6811	1296759
bin.29.orig	54.78	5.642	0.337	Bacteria;Firmicutes;Bacilli;Bacillales;Staphylococcaceae;Staphylococcus;Staphylococcus caprae	15672	1502342
bin.78.orig	53.32	7.999	0.336	Bacteria;Firmicutes;Tissierellia;Tissierellales;Peptoniphilaceae;Peptoniphilus;Peptoniphilus harei	2858	1034192
bin.55.orig	52.86	0	0.692	Bacteria;Actinobacteria;Actinobacteria;Micrococcales	72644	1608421
bin.73.orig	52.77	6.428	0.574	Bacteria;Actinobacteria;Actinobacteria;Corynebacteriales;Corynebacteriaceae;Corynebacterium;Corynebacterium matruchotii	2228	1907800
bin.10.strict	52.24	2.734	0.349	Bacteria;Firmicutes;Bacilli;Lactobacillales	6731	917599
bin.83.orig	50.63	1.754	0.671	Bacteria;Actinobacteria;Actinobacteria;Actinomycetales;Actinomycetaceae	8168	1966179
bin.71.orig	50.57	7.03	0.581	Bacteria;Actinobacteria;Actinobacteria	1615	1367101
bin.50.orig	50.42	5.711	0.426	Bacteria;Firmicutes;Clostridia;Clostridiales;Lachnospiraceae	19878	1739474
