# Supplementary material for: Microbial Tracking-2, a metagenomics analysis of bacteria and fungi onboard the International Space Station
Source: Microbiome. 2022 Jun 29;10:100. doi: 10.1186/s40168-022-01293-0 (PMC9241228; doi:10.1186/s40168-022-01293-0)
Supplement: Supplementary file 6 — Additional file 5: Dataset S3. Complete list of each COG ID. [file 40168_2022_1293_MOESM5_ESM.xlsx]

## Sheet: DatasetS5_COG
COG ID	Occurenece	Catergory Code	Category				Category code	Category	Counts
COG0745	611	K	Transcription,Signal transduction mechanisms				A	RNA processing and modification	25
COG1132	529	V	Defense mechanisms				B	Chromatin structure and dynamics	5
COG1136	364	M	Cell wall/membrane/envelope biogenesis				C	Energy production and conversion	5058
COG1609	363	K	Transcription				D	Cell cycle control, cell division, chromosome partitioning	1603
COG0642	349	T	Signal transduction mechanisms				E	Amino acid transport and metabolism	9479
COG0438	346	M	Cell wall/membrane/envelope biogenesis				F	Nucleotide transport and metabolism	3279
COG0840	314	N	Cell motility				G	Carbohydrate transport and metabolism	7102
COG0534	303	V	Defense mechanisms				H	Coenzyme transport and metabolism	4975
COG0395	293	G	Carbohydrate transport and metabolism				I	Lipid transport and metabolism	3486
COG0463	281	M	Cell wall/membrane/envelope biogenesis				J	Translation, ribosomal structure and biogenesis	8829
COG0488	258	R	General function prediction only				K	Transcription	5863
COG1131	252	V	Defense mechanisms				L	Replication, recombination and repair	4376
COG1595	245	K	Transcription				M	Cell wall/membrane/envelope biogenesis	5477
COG2197	238	K	Transcription				N	Cell motility	1224
COG0765	219	E	Amino acid transport and metabolism				O	Posttranslational modification, protein turnover, chaperones	3398
COG0561	208	H	Coenzyme transport and metabolism				P	Inorganic ion transport and metabolism	4381
COG0494	202	V	Defense mechanisms				Q	Secondary metabolites biosynthesis, transport and catabolism	749
COG0318	201	I	Lipid transport and metabolism				R	General function prediction only	3311
COG0834	201	E	Amino acid transport and metabolism				S	Function unknown	1404
COG0768	199	D	Cell cycle control, cell division, chromosome partitioning				T	Signal transduction mechanisms	2740
COG0564	197	J	Translation, ribosomal structure and biogenesis				U	Intracellular trafficking, secretion, and vesicular transport	906
COG0366	192	G	Carbohydrate transport and metabolism				V	Defense mechanisms	2141
COG1012	192	C	Energy production and conversion				W	Extracellular structures	1
COG0601	189	E	Amino acid transport and metabolism				X	Mobilome: prophages, transposons	72
COG0406	187	G	Carbohydrate transport and metabolism
COG1173	187	E	Amino acid transport and metabolism
COG0789	186	K	Transcription
COG0515	176	T	Signal transduction mechanisms
COG0526	176	O	Posttranslational modification, protein turnover, chaperones
COG0436	175	E	Amino acid transport and metabolism
COG0772	175	D	Cell cycle control, cell division, chromosome partitioning
COG1472	172	G	Carbohydrate transport and metabolism
COG0626	169	E	Amino acid transport and metabolism
COG1396	168	K	Transcription
COG1122	166	P	Inorganic ion transport and metabolism
COG1940	163	G	Carbohydrate transport and metabolism
COG0609	161	P	Inorganic ion transport and metabolism
COG0531	157	E	Amino acid transport and metabolism
COG0667	157	R	General function prediction only
COG3279	156	K	Transcription
COG1120	154	H	Coenzyme transport and metabolism
COG0637	152	G	Carbohydrate transport and metabolism
COG1316	152	M	Cell wall/membrane/envelope biogenesis
COG0784	150	T	Signal transduction mechanisms
COG1653	150	G	Carbohydrate transport and metabolism
COG1960	148	I	Lipid transport and metabolism
COG0747	146	E	Amino acid transport and metabolism
COG0577	144	V	Defense mechanisms
COG1175	140	G	Carbohydrate transport and metabolism
COG1126	137	E	Amino acid transport and metabolism
COG1167	137	E	Amino acid transport and metabolism;Transcription
COG2217	134	P	Inorganic ion transport and metabolism
COG1522	130	K	Transcription
COG0210	128	L	Replication, recombination and repair
COG0621	128	J	Translation, ribosomal structure and biogenesis
COG1686	128	M	Cell wall/membrane/envelope biogenesis
COG0524	127	G	Carbohydrate transport and metabolism
COG1028	127	I	Lipid transport and metabolism
COG0546	126	C	Energy production and conversion
COG0614	126	P	Inorganic ion transport and metabolism
COG0079	125	E	Amino acid transport and metabolism
COG0444	125	E	Amino acid transport and metabolism
COG0739	125	M	Cell wall/membrane/envelope biogenesis
COG0493	124	E	Amino acid transport and metabolism
COG1129	124	G	Carbohydrate transport and metabolism
COG0472	122	M	Cell wall/membrane/envelope biogenesis
COG0681	122	U	Intracellular trafficking, secretion, and vesicular transport
COG1263	121	G	Carbohydrate transport and metabolism
COG0028	120	E	Amino acid transport and metabolism
COG0635	120	H	Coenzyme transport and metabolism
COG1024	120	I	Lipid transport and metabolism
COG0187	119	L	Replication, recombination and repair
COG0188	117	L	Replication, recombination and repair
COG0629	117	L	Replication, recombination and repair
COG0673	117	R	General function prediction only
COG0726	117	G	Carbohydrate transport and metabolism
COG0204	116	I	Lipid transport and metabolism
COG0640	116	K	Transcription
COG0735	115	J	Translation, ribosomal structure and biogenesis
COG1846	115	K	Transcription
COG0037	114	J	Translation, ribosomal structure and biogenesis
COG0513	114	L	Replication, recombination and repair
COG2200	114	T	Signal transduction mechanisms
COG2265	114	J	Translation, ribosomal structure and biogenesis
COG0489	113	D	Cell cycle control, cell division, chromosome partitioning
COG0628	113	R	General function prediction only
COG1063	113	E	Amino acid transport and metabolism
COG1187	113	J	Translation, ribosomal structure and biogenesis
COG4608	113	E	Amino acid transport and metabolism
COG0860	111	M	Cell wall/membrane/envelope biogenesis
COG0008	110	J	Translation, ribosomal structure and biogenesis
COG1674	109	D	Cell cycle control, cell division, chromosome partitioning
COG0484	108	O	Posttranslational modification, protein turnover, chaperones
COG0537	108	F	Nucleotide transport and metabolism
COG0583	108	K	Transcription
COG0657	108	I	Lipid transport and metabolism
COG1191	108	K	Transcription
COG1309	108	K	Transcription
COG2812	108	L	Replication, recombination and repair
COG0111	107	H	Coenzyme transport and metabolism
COG0448	107	G	Carbohydrate transport and metabolism
COG0568	107	K	Transcription
COG0624	107	E	Amino acid transport and metabolism
COG1349	107	G	Carbohydrate transport and metabolism
COG2207	107	K	Transcription
COG1113	106	E	Amino acid transport and metabolism
COG0456	105	J	Translation, ribosomal structure and biogenesis
COG0778	105	C	Energy production and conversion
COG0542	104	O	Posttranslational modification, protein turnover, chaperones
COG1154	104	H	Coenzyme transport and metabolism
COG1115	103	E	Amino acid transport and metabolism
COG0265	102	O	Posttranslational modification, protein turnover, chaperones
COG1192	102	N	Cell motility
COG2188	102	K	Transcription
COG0144	101	J	Translation, ribosomal structure and biogenesis
COG1278	101	K	Transcription
COG0183	100	I	Lipid transport and metabolism
COG0454	100	R	General function prediction only
COG2186	100	K	Transcription
COG0024	98	J	Translation, ribosomal structure and biogenesis
COG1249	98	C	Energy production and conversion
COG1473	98	R	General function prediction only
COG2199	98	T	Signal transduction mechanisms
COG3275	97	T	Signal transduction mechanisms
COG0569	96	P	Inorganic ion transport and metabolism
COG0596	95	H	Coenzyme transport and metabolism
COG0394	94	T	Signal transduction mechanisms
COG0477	94	E	Amino acid transport and metabolism
COG0492	94	O	Posttranslational modification, protein turnover, chaperones
COG0582	94	L	Replication, recombination and repair
COG1052	94	C	Energy production and conversion
COG0147	93	E	Amino acid transport and metabolism
COG0658	93	R	General function prediction only
COG1737	93	K	Transcription
COG4585	93	T	Signal transduction mechanisms
COG0236	92	I	Lipid transport and metabolism
COG0329	92	E	Amino acid transport and metabolism
COG0516	92	F	Nucleotide transport and metabolism
COG0740	92	O	Posttranslational modification, protein turnover, chaperones
COG0744	92	M	Cell wall/membrane/envelope biogenesis
COG2409	92	S	Function unknown
COG0322	91	L	Replication, recombination and repair
COG1109	91	G	Carbohydrate transport and metabolism
COG1702	91	T	Signal transduction mechanisms
COG1725	91	K	Transcription
COG0653	90	U	Intracellular trafficking, secretion, and vesicular transport
COG0782	90	K	Transcription
COG0449	89	M	Cell wall/membrane/envelope biogenesis
COG1475	89	D	Cell cycle control, cell division, chromosome partitioning
COG0511	88	H	Coenzyme transport and metabolism
COG0587	88	L	Replication, recombination and repair
COG0631	88	T	Signal transduction mechanisms
COG3839	88	G	Carbohydrate transport and metabolism
COG0110	87	R	General function prediction only
COG0483	87	G	Carbohydrate transport and metabolism
COG0491	87	R	General function prediction only
COG0006	86	E	Amino acid transport and metabolism
COG0305	86	L	Replication, recombination and repair
COG0584	86	I	Lipid transport and metabolism
COG0590	86	J	Translation, ribosomal structure and biogenesis
COG0656	86	Q	Secondary metabolites biosynthesis, transport and catabolism
COG1070	86	G	Carbohydrate transport and metabolism
COG1733	86	K	Transcription
COG4166	86	E	Amino acid transport and metabolism
COG0154	85	J	Translation, ribosomal structure and biogenesis
COG0317	85	K	Transcription, Signal transduction mechanisms
COG0500	85	Q	Secondary metabolites biosynthesis, transport and catabolism
COG0693	85	R	General function prediction only
COG0708	85	L	Replication, recombination and repair
COG0803	85	P	Inorganic ion transport and metabolism
COG0242	84	J	Translation, ribosomal structure and biogenesis
COG0389	84	L	Replication, recombination and repair
COG0766	84	M	Cell wall/membrane/envelope biogenesis
COG0787	84	M	Cell wall/membrane/envelope biogenesis
COG2267	84	I	Lipid transport and metabolism
COG0101	83	J	Translation, ribosomal structure and biogenesis
COG1217	83	T	Signal transduction mechanisms
COG1670	83	J	Translation, ribosomal structure and biogenesis
COG0009	82	J	Translation, ribosomal structure and biogenesis
COG0042	82	J	Translation, ribosomal structure and biogenesis
COG0058	82	G	Carbohydrate transport and metabolism
COG0169	82	E	Amino acid transport and metabolism
COG0194	82	F	Nucleotide transport and metabolism
COG1181	82	M	Cell wall/membrane/envelope biogenesis
COG3250	82	G	Carbohydrate transport and metabolism
COG0330	81	O	Posttranslational modification, protein turnover, chaperones
COG0439	81	I	Lipid transport and metabolism
COG0597	81	M	Cell wall/membrane/envelope biogenesis
COG0619	81	H	Coenzyme transport and metabolism
COG1011	81	H	Coenzyme transport and metabolism
COG1088	81	M	Cell wall/membrane/envelope biogenesis
COG4555	81	C	Energy production and conversion
COG0503	80	F	Nucleotide transport and metabolism
COG0664	80	T	Signal transduction mechanisms
COG1925	80	R	General function prediction only
COG2141	80	H	Coenzyme transport and metabolism
COG4799	80	I	Lipid transport and metabolism
COG0465	79	O	Posttranslational modification, protein turnover, chaperones
COG0543	79	C	Energy production and conversion
COG1404	79	O	Posttranslational modification, protein turnover, chaperones
COG1968	79	I	Lipid transport and metabolism
COG2256	79	L	Replication, recombination and repair
COG2723	79	G	Carbohydrate transport and metabolism
COG0304	78	I	Lipid transport and metabolism
COG0372	78	C	Energy production and conversion
COG0586	78	S	Function unknown
COG0668	78	M	Cell wall/membrane/envelope biogenesis
COG0703	78	E	Amino acid transport and metabolism
COG0769	78	M	Cell wall/membrane/envelope biogenesis
COG0770	78	M	Cell wall/membrane/envelope biogenesis
COG0791	78	M	Cell wall/membrane/envelope biogenesis
COG1464	78	P	Inorganic ion transport and metabolism
COG2244	78	M	Cell wall/membrane/envelope biogenesis
COG0174	77	E	Amino acid transport and metabolism
COG0266	77	L	Replication, recombination and repair
COG0520	77	E	Amino acid transport and metabolism
COG0527	77	E	Amino acid transport and metabolism
COG1118	77	P	Inorganic ion transport and metabolism
COG1597	77	I	Lipid transport and metabolism
COG1802	77	K	Transcription
COG2148	77	M	Cell wall/membrane/envelope biogenesis
COG4992	77	E	Amino acid transport and metabolism
COG0167	76	F	Nucleotide transport and metabolism
COG0251	76	V	Defense mechanisms
COG0443	76	O	Posttranslational modification, protein turnover, chaperones
COG0452	76	H	Coenzyme transport and metabolism
COG1219	76	O	Posttranslational modification, protein turnover, chaperones
COG2239	76	P	Inorganic ion transport and metabolism
COG0254	75	J	Translation, ribosomal structure and biogenesis
COG0533	75	J	Translation, ribosomal structure and biogenesis
COG0575	75	I	Lipid transport and metabolism
COG0750	75	K	Transcription;Posttranslational modification, protein turnover, chaperones
COG1172	75	G	Carbohydrate transport and metabolism
COG0016	74	J	Translation, ribosomal structure and biogenesis
COG0044	74	F	Nucleotide transport and metabolism
COG0474	74	P	Inorganic ion transport and metabolism
COG0523	74	R	General function prediction only
COG0704	74	P	Inorganic ion transport and metabolism
COG1328	74	F	Nucleotide transport and metabolism
COG4974	74	L	Replication, recombination and repair
COG0019	73	E	Amino acid transport and metabolism
COG0041	73	F	Nucleotide transport and metabolism
COG0215	73	J	Translation, ribosomal structure and biogenesis
COG0460	73	E	Amino acid transport and metabolism
COG0598	73	P	Inorganic ion transport and metabolism
COG1362	73	E	Amino acid transport and metabolism
COG0034	72	F	Nucleotide transport and metabolism
COG0180	72	J	Translation, ribosomal structure and biogenesis
COG0262	72	H	Coenzyme transport and metabolism
COG0462	72	E	Amino acid transport and metabolism, Nucleotide transport and metabolism
COG0528	72	F	Nucleotide transport and metabolism
COG0600	72	P	Inorganic ion transport and metabolism
COG0652	72	O	Posttranslational modification, protein turnover, chaperones
COG0826	72	O	Posttranslational modification, protein turnover, chaperones
COG1104	72	E	Amino acid transport and metabolism
COG1117	72	P	Inorganic ion transport and metabolism
COG0012	71	J	Translation, ribosomal structure and biogenesis
COG0017	71	J	Translation, ribosomal structure and biogenesis
COG0020	71	I	Lipid transport and metabolism
COG0119	71	E	Amino acid transport and metabolism
COG0164	71	L	Replication, recombination and repair
COG0560	71	E	Amino acid transport and metabolism
COG0632	71	L	Replication, recombination and repair
COG1080	71	G	Carbohydrate transport and metabolism
COG1335	71	H	Coenzyme transport and metabolism
COG2195	71	E	Amino acid transport and metabolism
COG3599	71	D	Cell cycle control, cell division, chromosome partitioning
COG0007	70	H	Coenzyme transport and metabolism
COG0060	70	J	Translation, ribosomal structure and biogenesis
COG0277	70	C	Energy production and conversion
COG0280	70	C	Energy production and conversion
COG0466	70	O	Posttranslational modification, protein turnover, chaperones
COG0581	70	P	Inorganic ion transport and metabolism
COG0816	70	K	Transcription
COG0822	70	O	Posttranslational modification, protein turnover, chaperones
COG0846	70	O	Posttranslational modification, protein turnover, chaperones
COG1216	70	G	Carbohydrate transport and metabolism
COG1502	70	I	Lipid transport and metabolism
COG1523	70	G	Carbohydrate transport and metabolism
COG1937	70	K	Transcription
COG2176	70	L	Replication, recombination and repair
COG2814	70	G	Carbohydrate transport and metabolism
COG0171	69	H	Coenzyme transport and metabolism
COG0205	69	G	Carbohydrate transport and metabolism
COG0216	69	J	Translation, ribosomal structure and biogenesis
COG0325	69	R	General function prediction only
COG0566	69	J	Translation, ribosomal structure and biogenesis
COG0573	69	P	Inorganic ion transport and metabolism
COG0612	69	R	General function prediction only
COG1640	69	G	Carbohydrate transport and metabolism
COG1696	69	M	Cell wall/membrane/envelope biogenesis
COG1882	69	C	Energy production and conversion
COG2233	69	O	Posttranslational modification, protein turnover, chaperones
COG2357	69	F	Nucleotide transport and metabolism
COG2606	69	J	Translation, ribosomal structure and biogenesis
COG2890	69	M	Cell wall/membrane/envelope biogenesis
COG0031	68	J	Translation, ribosomal structure and biogenesis
COG0115	68	E	Amino acid transport and metabolism, Coenzyme transport and metabolism
COG0313	68	J	Translation, ribosomal structure and biogenesis
COG0340	68	H	Coenzyme transport and metabolism
COG0451	68	M	Cell wall/membrane/envelope biogenesis
COG0508	68	C	Energy production and conversion
COG0706	68	M	Cell wall/membrane/envelope biogenesis
COG0781	68	K	Transcription
COG1185	68	J	Translation, ribosomal structure and biogenesis
COG1629	68	P	Inorganic ion transport and metabolism
COG2255	68	L	Replication, recombination and repair
COG0038	67	P	Inorganic ion transport and metabolism
COG0112	67	E	Amino acid transport and metabolism
COG0319	67	J	Translation, ribosomal structure and biogenesis
COG0353	67	L	Replication, recombination and repair
COG0550	67	L	Replication, recombination and repair
COG0595	67	J	Translation, ribosomal structure and biogenesis
COG0698	67	G	Carbohydrate transport and metabolism
COG1066	67	O	Posttranslational modification, protein turnover, chaperones
COG1321	67	K	Transcription
COG1762	67	G	Carbohydrate transport and metabolism
COG2017	67	G	Carbohydrate transport and metabolism
COG2252	67	F	Nucleotide transport and metabolism
COG3437	67	T	Signal transduction mechanisms
COG0168	66	P	Inorganic ion transport and metabolism
COG0217	66	J	Translation, ribosomal structure and biogenesis
COG0358	66	L	Replication, recombination and repair
COG0370	66	P	Inorganic ion transport and metabolism
COG0440	66	E	Amino acid transport and metabolism
COG0471	66	G	Carbohydrate transport and metabolism
COG0552	66	U	Intracellular trafficking, secretion, and vesicular transport
COG0607	66	P	Inorganic ion transport and metabolism
COG0707	66	M	Cell wall/membrane/envelope biogenesis
COG1135	66	E	Amino acid transport and metabolism
COG1188	66	J	Translation, ribosomal structure and biogenesis
COG1327	66	K	Transcription
COG1387	66	E	Amino acid transport and metabolism
COG1739	66	R	General function prediction only
COG2081	66	R	General function prediction only
COG0442	65	J	Translation, ribosomal structure and biogenesis
COG0497	65	L	Replication, recombination and repair
COG0512	65	E	Amino acid transport and metabolism
COG0539	65	J	Translation, ribosomal structure and biogenesis
COG0541	65	U	Intracellular trafficking, secretion, and vesicular transport
COG0558	65	I	Lipid transport and metabolism
COG0671	65	I	Lipid transport and metabolism
COG0682	65	M	Cell wall/membrane/envelope biogenesis
COG0758	65	L	Replication, recombination and repair
COG1057	65	H	Coenzyme transport and metabolism
COG1121	65	P	Inorganic ion transport and metabolism
COG1123	65	O	Posttranslational modification, protein turnover, chaperones
COG0104	64	F	Nucleotide transport and metabolism
COG0133	64	E	Amino acid transport and metabolism
COG0136	64	E	Amino acid transport and metabolism
COG0206	64	D	Cell cycle control, cell division, chromosome partitioning
COG0235	64	G	Carbohydrate transport and metabolism
COG0268	64	J	Translation, ribosomal structure and biogenesis
COG0282	64	C	Energy production and conversion
COG0335	64	J	Translation, ribosomal structure and biogenesis
COG0341	64	U	Intracellular trafficking, secretion, and vesicular transport
COG0544	64	O	Posttranslational modification, protein turnover, chaperones
COG0742	64	J	Translation, ribosomal structure and biogenesis
COG0776	64	L	Replication, recombination and repair
COG0802	64	J	Translation, ribosomal structure and biogenesis
COG1159	64	J	Translation, ribosomal structure and biogenesis
COG1198	64	L	Replication, recombination and repair
COG1214	64	J	Translation, ribosomal structure and biogenesis
COG1299	64	G	Carbohydrate transport and metabolism
COG1570	64	L	Replication, recombination and repair
COG1716	64	T	Signal transduction mechanisms
COG0072	63	J	Translation, ribosomal structure and biogenesis
COG0152	63	F	Nucleotide transport and metabolism
COG0220	63	J	Translation, ribosomal structure and biogenesis
COG0324	63	J	Translation, ribosomal structure and biogenesis
COG0345	63	E	Amino acid transport and metabolism
COG0356	63	C	Energy production and conversion
COG0554	63	C	Energy production and conversion
COG0646	63	E	Amino acid transport and metabolism
COG0659	63	P	Inorganic ion transport and metabolism
COG0773	63	M	Cell wall/membrane/envelope biogenesis
COG0842	63	V	Defense mechanisms
COG1195	63	L	Replication, recombination and repair
COG1307	63	I	Lipid transport and metabolism
COG1385	63	J	Translation, ribosomal structure and biogenesis
COG1414	63	K	Transcription
COG1974	63	K	Transcription
COG2070	63	R	General function prediction only
COG2884	63	M	Cell wall/membrane/envelope biogenesis
COG4948	63	M	Cell wall/membrane/envelope biogenesis
COG0084	62	N	Cell motility
COG0195	62	K	Transcription
COG0231	62	J	Translation, ribosomal structure and biogenesis
COG0424	62	Q	Secondary metabolites biosynthesis, transport and catabolism
COG0812	62	M	Cell wall/membrane/envelope biogenesis
COG1045	62	E	Amino acid transport and metabolism
COG1171	62	E	Amino acid transport and metabolism
COG1879	62	G	Carbohydrate transport and metabolism
COG4209	62	G	Carbohydrate transport and metabolism
COG0129	61	E	Amino acid transport and metabolism
COG0261	61	J	Translation, ribosomal structure and biogenesis
COG0284	61	F	Nucleotide transport and metabolism
COG0420	61	L	Replication, recombination and repair
COG0498	61	E	Amino acid transport and metabolism
COG0514	61	L	Replication, recombination and repair
COG0576	61	O	Posttranslational modification, protein turnover, chaperones
COG0602	61	R	General function prediction only
COG0737	61	F	Nucleotide transport and metabolism
COG1077	61	D	Cell cycle control, cell division, chromosome partitioning
COG1087	61	M	Cell wall/membrane/envelope biogenesis
COG1162	61	J	Translation, ribosomal structure and biogenesis
COG1176	61	E	Amino acid transport and metabolism
COG1268	61	H	Coenzyme transport and metabolism
COG1477	61	H	Coenzyme transport and metabolism
COG2011	61	E	Amino acid transport and metabolism
COG2262	61	J	Translation, ribosomal structure and biogenesis
COG0013	60	J	Translation, ribosomal structure and biogenesis
COG0040	60	E	Amino acid transport and metabolism
COG0127	60	F	Nucleotide transport and metabolism
COG0128	60	E	Amino acid transport and metabolism
COG0153	60	G	Carbohydrate transport and metabolism
COG0193	60	J	Translation, ribosomal structure and biogenesis
COG0211	60	J	Translation, ribosomal structure and biogenesis
COG0212	60	H	Coenzyme transport and metabolism
COG0267	60	J	Translation, ribosomal structure and biogenesis
COG0272	60	L	Replication, recombination and repair
COG0292	60	J	Translation, ribosomal structure and biogenesis
COG0352	60	H	Coenzyme transport and metabolism
COG0441	60	J	Translation, ribosomal structure and biogenesis
COG0507	60	L	Replication, recombination and repair
COG0606	60	O	Posttranslational modification, protein turnover, chaperones
COG0705	60	O	Posttranslational modification, protein turnover, chaperones
COG0775	60	F	Nucleotide transport and metabolism
COG1381	60	L	Replication, recombination and repair
COG1481	60	K	Transcription
COG1682	60	G	Carbohydrate transport and metabolism
COG3409	60	S	Function unknown
COG0053	59	P	Inorganic ion transport and metabolism
COG0055	59	C	Energy production and conversion
COG0165	59	E	Amino acid transport and metabolism
COG0178	59	L	Replication, recombination and repair
COG0337	59	E	Amino acid transport and metabolism
COG0365	59	I	Lipid transport and metabolism
COG0571	59	K	Transcription
COG1418	59	J	Translation, ribosomal structure and biogenesis
COG1757	59	C	Energy production and conversion
COG2326	59	C	Energy production and conversion
COG3842	59	U	Intracellular trafficking, secretion, and vesicular transport
COG0107	58	E	Amino acid transport and metabolism
COG0142	58	H	Coenzyme transport and metabolism
COG0223	58	J	Translation, ribosomal structure and biogenesis
COG0253	58	E	Amino acid transport and metabolism
COG0296	58	G	Carbohydrate transport and metabolism
COG0350	58	L	Replication, recombination and repair
COG0559	58	E	Amino acid transport and metabolism
COG0593	58	L	Replication, recombination and repair
COG0779	58	J	Translation, ribosomal structure and biogenesis
COG1092	58	J	Translation, ribosomal structure and biogenesis
COG2206	58	T	Signal transduction mechanisms
COG2337	58	V	Defense mechanisms
COG0061	57	F	Nucleotide transport and metabolism
COG0062	57	F	Nucleotide transport and metabolism
COG0176	57	G	Carbohydrate transport and metabolism
COG0207	57	F	Nucleotide transport and metabolism
COG0227	57	J	Translation, ribosomal structure and biogenesis
COG0291	57	J	Translation, ribosomal structure and biogenesis
COG0327	57	H	Coenzyme transport and metabolism
COG0331	57	I	Lipid transport and metabolism
COG0357	57	J	Translation, ribosomal structure and biogenesis
COG0410	57	E	Amino acid transport and metabolism
COG0473	57	C	Energy production and conversion
COG0540	57	F	Nucleotide transport and metabolism
COG1215	57	N	Cell motility
COG1234	57	J	Translation, ribosomal structure and biogenesis
COG1296	57	E	Amino acid transport and metabolism
COG1314	57	U	Intracellular trafficking, secretion, and vesicular transport
COG1420	57	K	Transcription
COG1482	57	G	Carbohydrate transport and metabolism
COG1501	57	G	Carbohydrate transport and metabolism
COG1862	57	U	Intracellular trafficking, secretion, and vesicular transport
COG1929	57	G	Carbohydrate transport and metabolism
COG1947	57	I	Lipid transport and metabolism
COG0064	56	J	Translation, ribosomal structure and biogenesis
COG0102	56	J	Translation, ribosomal structure and biogenesis
COG0228	56	J	Translation, ribosomal structure and biogenesis
COG0363	56	G	Carbohydrate transport and metabolism
COG0461	56	F	Nucleotide transport and metabolism
COG0548	56	E	Amino acid transport and metabolism
COG1354	56	L	Replication, recombination and repair
COG1368	56	M	Cell wall/membrane/envelope biogenesis
COG1388	56	M	Cell wall/membrane/envelope biogenesis
COG1490	56	J	Translation, ribosomal structure and biogenesis
COG2204	56	T	Signal transduction mechanisms
COG4753	56	K	Transcription
COG0130	55	J	Translation, ribosomal structure and biogenesis
COG0151	55	F	Nucleotide transport and metabolism
COG0245	55	I	Lipid transport and metabolism
COG0246	55	G	Carbohydrate transport and metabolism
COG0249	55	L	Replication, recombination and repair
COG0468	55	L	Replication, recombination and repair
COG0481	55	J	Translation, ribosomal structure and biogenesis
COG1555	55	L	Replication, recombination and repair
COG1887	55	I	Lipid transport and metabolism
COG2177	55	D	Cell cycle control, cell division, chromosome partitioning
COG4962	55	U	Intracellular trafficking, secretion, and vesicular transport
COG0131	54	E	Amino acid transport and metabolism
COG0138	54	F	Nucleotide transport and metabolism
COG0224	54	C	Energy production and conversion
COG0232	54	F	Nucleotide transport and metabolism
COG0243	54	C	Energy production and conversion
COG0247	54	C	Energy production and conversion
COG0556	54	L	Replication, recombination and repair
COG0687	54	E	Amino acid transport and metabolism
COG0691	54	O	Posttranslational modification, protein turnover, chaperones
COG0697	54	E	Amino acid transport and metabolism
COG0796	54	M	Cell wall/membrane/envelope biogenesis
COG0799	54	J	Translation, ribosomal structure and biogenesis
COG2183	54	K	Transcription
COG0166	53	G	Carbohydrate transport and metabolism
COG0219	53	J	Translation, ribosomal structure and biogenesis
COG0355	53	C	Energy production and conversion
COG0360	53	J	Translation, ribosomal structure and biogenesis
COG0446	53	I	Lipid transport and metabolism
COG0459	53	O	Posttranslational modification, protein turnover, chaperones
COG0591	53	E	Amino acid transport and metabolism
COG0692	53	L	Replication, recombination and repair
COG1161	53	J	Translation, ribosomal structure and biogenesis
COG1211	53	I	Lipid transport and metabolism
COG1386	53	K	Transcription
COG1438	53	K	Transcription
COG1496	53	P	Inorganic ion transport and metabolism
COG1932	53	E	Amino acid transport and metabolism
COG4221	53	C	Energy production and conversion
COG0039	52	C	Energy production and conversion
COG0056	52	C	Energy production and conversion
COG0082	52	E	Amino acid transport and metabolism
COG0106	52	E	Amino acid transport and metabolism
COG0172	52	J	Translation, ribosomal structure and biogenesis
COG0177	52	L	Replication, recombination and repair
COG0190	52	H	Coenzyme transport and metabolism
COG0351	52	H	Coenzyme transport and metabolism
COG0536	52	D	Cell cycle control, cell division, chromosome partitioning
COG0627	52	V	Defense mechanisms
COG0756	52	F	Nucleotide transport and metabolism;Defense mechanisms
COG0759	52	M	Cell wall/membrane/envelope biogenesis
COG1022	52	I	Lipid transport and metabolism
COG1174	52	E	Amino acid transport and metabolism
COG1209	52	M	Cell wall/membrane/envelope biogenesis
COG1363	52	E	Amino acid transport and metabolism
COG2182	52	G	Carbohydrate transport and metabolism
COG4122	52	R	General function prediction only
COG0078	51	E	Amino acid transport and metabolism
COG0141	51	E	Amino acid transport and metabolism
COG0226	51	P	Inorganic ion transport and metabolism
COG0316	51	O	Posttranslational modification, protein turnover, chaperones
COG0344	51	I	Lipid transport and metabolism
COG0608	51	L	Replication, recombination and repair
COG0618	51	F	Nucleotide transport and metabolism
COG0743	51	I	Lipid transport and metabolism
COG0760	51	O	Posttranslational modification, protein turnover, chaperones
COG0821	51	I	Lipid transport and metabolism
COG1134	51	G	Carbohydrate transport and metabolism
COG1247	51	E	Amino acid transport and metabolism
COG1280	51	E	Amino acid transport and metabolism
COG1292	51	M	Cell wall/membrane/envelope biogenesis
COG1454	51	C	Energy production and conversion
COG2072	51	P	Inorganic ion transport and metabolism
COG2376	51	G	Carbohydrate transport and metabolism
COG0139	50	E	Amino acid transport and metabolism
COG0150	50	F	Nucleotide transport and metabolism
COG0476	50	H	Coenzyme transport and metabolism
COG0486	50	J	Translation, ribosomal structure and biogenesis
COG0801	50	H	Coenzyme transport and metabolism
COG0855	50	P	Inorganic ion transport and metabolism
COG1116	50	P	Inorganic ion transport and metabolism
COG1544	50	J	Translation, ribosomal structure and biogenesis
COG1611	50	R	General function prediction only
COG1680	50	V	Defense mechanisms
COG3104	50	E	Amino acid transport and metabolism
COG0117	49	H	Coenzyme transport and metabolism
COG0124	49	J	Translation, ribosomal structure and biogenesis
COG0201	49	U	Intracellular trafficking, secretion, and vesicular transport
COG0233	49	J	Translation, ribosomal structure and biogenesis
COG0347	49	E	Amino acid transport and metabolism
COG0402	49	F	Nucleotide transport and metabolism
COG0594	49	J	Translation, ribosomal structure and biogenesis
COG0620	49	E	Amino acid transport and metabolism
COG0674	49	C	Energy production and conversion
COG0718	49	R	General function prediction only
COG1366	49	T	Signal transduction mechanisms
COG1820	49	G	Carbohydrate transport and metabolism
COG1957	49	F	Nucleotide transport and metabolism
COG2050	49	Q	Secondary metabolites biosynthesis, transport and catabolism
COG2264	49	J	Translation, ribosomal structure and biogenesis
COG0046	48	F	Nucleotide transport and metabolism
COG0126	48	G	Carbohydrate transport and metabolism
COG0237	48	H	Coenzyme transport and metabolism
COG0289	48	E	Amino acid transport and metabolism
COG0295	48	F	Nucleotide transport and metabolism
COG0381	48	M	Cell wall/membrane/envelope biogenesis
COG0662	48	G	Carbohydrate transport and metabolism
COG0721	48	J	Translation, ribosomal structure and biogenesis
COG0771	48	M	Cell wall/membrane/envelope biogenesis
COG0845	48	M	Cell wall/membrane/envelope biogenesis
COG1074	48	L	Replication, recombination and repair
COG1168	48	E	Amino acid transport and metabolism
COG1179	48	J	Translation, ribosomal structure and biogenesis
COG1408	48	R	General function prediction only
COG1722	48	L	Replication, recombination and repair
COG1961	48	L	Replication, recombination and repair
COG1966	48	T	Signal transduction mechanisms
COG2208	48	K	Transcription
COG0014	47	E	Amino acid transport and metabolism
COG0018	47	J	Translation, ribosomal structure and biogenesis
COG0103	47	J	Translation, ribosomal structure and biogenesis
COG0108	47	H	Coenzyme transport and metabolism
COG0175	47	E	Amino acid transport and metabolism
COG0199	47	J	Translation, ribosomal structure and biogenesis
COG0294	47	H	Coenzyme transport and metabolism
COG0302	47	H	Coenzyme transport and metabolism
COG0367	47	E	Amino acid transport and metabolism
COG0469	47	G	Carbohydrate transport and metabolism
COG0480	47	J	Translation, ribosomal structure and biogenesis
COG0557	47	K	Transcription
COG0580	47	G	Carbohydrate transport and metabolism
COG0625	47	O	Posttranslational modification, protein turnover, chaperones
COG0634	47	F	Nucleotide transport and metabolism
COG0683	47	E	Amino acid transport and metabolism
COG1108	47	P	Inorganic ion transport and metabolism
COG1344	47	N	Cell motility
COG1466	47	L	Replication, recombination and repair
COG1576	47	J	Translation, ribosomal structure and biogenesis
COG1799	47	D	Cell cycle control, cell division, chromosome partitioning
COG2169	47	L	Replication, recombination and repair
COG3507	47	G	Carbohydrate transport and metabolism
COG0001	46	H	Coenzyme transport and metabolism
COG0002	46	E	Amino acid transport and metabolism
COG0025	46	P	Inorganic ion transport and metabolism
COG0052	46	J	Translation, ribosomal structure and biogenesis
COG0162	46	J	Translation, ribosomal structure and biogenesis
COG0184	46	J	Translation, ribosomal structure and biogenesis
COG0234	46	O	Posttranslational modification, protein turnover, chaperones
COG0252	46	J	Translation, ribosomal structure and biogenesis
COG0264	46	J	Translation, ribosomal structure and biogenesis
COG0275	46	J	Translation, ribosomal structure and biogenesis
COG0283	46	F	Nucleotide transport and metabolism
COG0299	46	F	Nucleotide transport and metabolism
COG0334	46	E	Amino acid transport and metabolism
COG0364	46	G	Carbohydrate transport and metabolism
COG0396	46	O	Posttranslational modification, protein turnover, chaperones
COG0669	46	H	Coenzyme transport and metabolism
COG0777	46	I	Lipid transport and metabolism
COG1196	46	D	Cell cycle control, cell division, chromosome partitioning
COG1694	46	V	Defense mechanisms
COG4977	46	K	Transcription
COG0015	45	F	Nucleotide transport and metabolism
COG0159	45	E	Amino acid transport and metabolism
COG0238	45	J	Translation, ribosomal structure and biogenesis
COG0263	45	E	Amino acid transport and metabolism
COG0297	45	G	Carbohydrate transport and metabolism
COG0361	45	J	Translation, ribosomal structure and biogenesis
COG0431	45	C	Energy production and conversion
COG0695	45	O	Posttranslational modification, protein turnover, chaperones
COG0722	45	E	Amino acid transport and metabolism
COG1086	45	M	Cell wall/membrane/envelope biogenesis
COG1137	45	M	Cell wall/membrane/envelope biogenesis
COG1145	45	C	Energy production and conversion
COG1393	45	P	Inorganic ion transport and metabolism
COG1970	45	M	Cell wall/membrane/envelope biogenesis
COG5009	45	M	Cell wall/membrane/envelope biogenesis
COG0148	44	G	Carbohydrate transport and metabolism
COG0301	44	H	Coenzyme transport and metabolism
COG0307	44	H	Coenzyme transport and metabolism
COG0458	44	E	Amino acid transport and metabolism
COG1004	44	M	Cell wall/membrane/envelope biogenesis
COG1009	44	C	Energy production and conversion
COG1484	44	L	Replication, recombination and repair
COG1982	44	E	Amino acid transport and metabolism
COG0125	43	F	Nucleotide transport and metabolism
COG0208	43	F	Nucleotide transport and metabolism
COG0225	43	O	Posttranslational modification, protein turnover, chaperones
COG0562	43	M	Cell wall/membrane/envelope biogenesis
COG0647	43	F	Nucleotide transport and metabolism
COG1105	43	G	Carbohydrate transport and metabolism
COG1160	43	R	General function prediction only
COG1301	43	C	Energy production and conversion
COG1346	43	M	Cell wall/membrane/envelope biogenesis
COG1455	43	G	Carbohydrate transport and metabolism
COG1521	43	H	Coenzyme transport and metabolism
COG1792	43	D	Cell cycle control, cell division, chromosome partitioning
COG2730	43	G	Carbohydrate transport and metabolism
COG2816	43	F	Nucleotide transport and metabolism
COG2894	43	D	Cell cycle control, cell division, chromosome partitioning
COG0086	42	K	Transcription
COG0134	42	E	Amino acid transport and metabolism
COG0218	42	D	Cell cycle control, cell division, chromosome partitioning
COG0502	42	H	Coenzyme transport and metabolism
COG0535	42	R	General function prediction only
COG0592	42	L	Replication, recombination and repair
COG0613	42	R	General function prediction only
COG0665	42	E	Amino acid transport and metabolism
COG1235	42	P	Inorganic ion transport and metabolism
COG1534	42	J	Translation, ribosomal structure and biogenesis
COG1793	42	L	Replication, recombination and repair
COG1898	42	M	Cell wall/membrane/envelope biogenesis
COG3711	42	K	Transcription
COG4208	42	P	Inorganic ion transport and metabolism
COG0077	41	E	Amino acid transport and metabolism
COG0116	41	J	Translation, ribosomal structure and biogenesis
COG0157	41	H	Coenzyme transport and metabolism
COG0589	41	T	Signal transduction mechanisms
COG0604	41	C	Energy production and conversion
COG0702	41	R	General function prediction only
COG0809	41	J	Translation, ribosomal structure and biogenesis
COG1125	41	E	Amino acid transport and metabolism
COG1210	41	M	Cell wall/membrane/envelope biogenesis
COG1529	41	C	Energy production and conversion
COG1589	41	D	Cell cycle control, cell division, chromosome partitioning
COG1621	41	G	Carbohydrate transport and metabolism
COG1624	41	T	Signal transduction mechanisms
COG1660	41	T	Signal transduction mechanisms
COG2211	41	G	Carbohydrate transport and metabolism
COG2384	41	J	Translation, ribosomal structure and biogenesis
COG2508	41	K	Transcription
COG2804	41	N	Cell motility
COG3857	41	L	Replication, recombination and repair
COG0071	40	O	Posttranslational modification, protein turnover, chaperones
COG0196	40	H	Coenzyme transport and metabolism
COG0328	40	L	Replication, recombination and repair
COG0373	40	H	Coenzyme transport and metabolism
COG0416	40	I	Lipid transport and metabolism
COG0685	40	E	Amino acid transport and metabolism
COG0800	40	G	Carbohydrate transport and metabolism
COG1082	40	G	Carbohydrate transport and metabolism
COG1305	40	O	Posttranslational modification, protein turnover, chaperones
COG1364	40	E	Amino acid transport and metabolism
COG1530	40	J	Translation, ribosomal structure and biogenesis
COG1959	40	K	Transcription
COG2084	40	I	Lipid transport and metabolism
COG2205	40	T	Signal transduction mechanisms
COG2837	40	P	Inorganic ion transport and metabolism
COG0029	39	H	Coenzyme transport and metabolism
COG0065	39	E	Amino acid transport and metabolism
COG0098	39	J	Translation, ribosomal structure and biogenesis
COG0137	39	E	Amino acid transport and metabolism
COG0399	39	M	Cell wall/membrane/envelope biogenesis
COG0475	39	P	Inorganic ion transport and metabolism
COG0522	39	J	Translation, ribosomal structure and biogenesis
COG0574	39	G	Carbohydrate transport and metabolism
COG0757	39	E	Amino acid transport and metabolism
COG0761	39	I	Lipid transport and metabolism
COG1186	39	J	Translation, ribosomal structure and biogenesis
COG1254	39	C	Energy production and conversion
COG1459	39	N	Cell motility
COG1538	39	M	Cell wall/membrane/envelope biogenesis
COG1592	39	C	Energy production and conversion
COG1620	39	C	Energy production and conversion
COG1816	39	F	Nucleotide transport and metabolism
COG1841	39	J	Translation, ribosomal structure and biogenesis
COG1854	39	T	Signal transduction mechanisms
COG2171	39	E	Amino acid transport and metabolism
COG0160	38	E	Amino acid transport and metabolism
COG0306	38	P	Inorganic ion transport and metabolism
COG0547	38	E	Amino acid transport and metabolism
COG0725	38	P	Inorganic ion transport and metabolism
COG0741	38	M	Cell wall/membrane/envelope biogenesis
COG0824	38	I	Lipid transport and metabolism
COG0828	38	J	Translation, ribosomal structure and biogenesis
COG0841	38	V	Defense mechanisms
COG1190	38	J	Translation, ribosomal structure and biogenesis
COG1607	38	I	Lipid transport and metabolism
COG1939	38	J	Translation, ribosomal structure and biogenesis
COG2002	38	K	Transcription
COG2116	38	P	Inorganic ion transport and metabolism
COG2124	38	Q	Secondary metabolites biosynthesis, transport and catabolism
COG2610	38	G	Carbohydrate transport and metabolism
COG2759	38	F	Nucleotide transport and metabolism
COG3525	38	G	Carbohydrate transport and metabolism
COG3887	38	T	Signal transduction mechanisms
COG3973	38	L	Replication, recombination and repair
COG0051	37	J	Translation, ribosomal structure and biogenesis
COG0099	37	J	Translation, ribosomal structure and biogenesis
COG0100	37	J	Translation, ribosomal structure and biogenesis
COG0105	37	F	Nucleotide transport and metabolism
COG0118	37	E	Amino acid transport and metabolism
COG0200	37	J	Translation, ribosomal structure and biogenesis
COG0326	37	O	Posttranslational modification, protein turnover, chaperones
COG0379	37	H	Coenzyme transport and metabolism
COG0428	37	P	Inorganic ion transport and metabolism
COG0525	37	J	Translation, ribosomal structure and biogenesis
COG0578	37	C	Energy production and conversion
COG0728	37	M	Cell wall/membrane/envelope biogenesis
COG0805	37	U	Intracellular trafficking, secretion, and vesicular transport
COG0817	37	L	Replication, recombination and repair
COG1169	37	H	Coenzyme transport and metabolism
COG1207	37	M	Cell wall/membrane/envelope biogenesis
COG1376	37	M	Cell wall/membrane/envelope biogenesis
COG1803	37	G	Carbohydrate transport and metabolism
COG1876	37	M	Cell wall/membrane/envelope biogenesis
COG2240	37	H	Coenzyme transport and metabolism
COG3835	37	K	Transcription
COG4149	37	P	Inorganic ion transport and metabolism
COG0067	36	E	Amino acid transport and metabolism
COG0173	36	J	Translation, ribosomal structure and biogenesis
COG0202	36	K	Transcription
COG0230	36	J	Translation, ribosomal structure and biogenesis
COG0239	36	D	Cell cycle control, cell division, chromosome partitioning
COG0288	36	P	Inorganic ion transport and metabolism
COG0521	36	H	Coenzyme transport and metabolism
COG0654	36	C	Energy production and conversion
COG0730	36	S	Function unknown
COG1180	36	O	Posttranslational modification, protein turnover, chaperones
COG1228	36	Q	Secondary metabolites biosynthesis, transport and catabolism
COG1271	36	C	Energy production and conversion
COG1294	36	C	Energy production and conversion
COG1593	36	G	Carbohydrate transport and metabolism
COG2025	36	C	Energy production and conversion
COG2813	36	J	Translation, ribosomal structure and biogenesis
COG2818	36	L	Replication, recombination and repair
COG4771	36	P	Inorganic ion transport and metabolism
COG0036	35	G	Carbohydrate transport and metabolism
COG0050	35	J	Translation, ribosomal structure and biogenesis
COG0096	35	J	Translation, ribosomal structure and biogenesis
COG0161	35	H	Coenzyme transport and metabolism
COG0244	35	J	Translation, ribosomal structure and biogenesis
COG0348	35	C	Energy production and conversion
COG0479	35	C	Energy production and conversion
COG0716	35	C	Energy production and conversion
COG0793	35	O	Posttranslational modification, protein turnover, chaperones
COG0847	35	L	Replication, recombination and repair
COG0861	35	P	Inorganic ion transport and metabolism
COG1158	35	K	Transcription
COG1225	35	O	Posttranslational modification, protein turnover, chaperones
COG1610	35	S	Function unknown
COG2378	35	K	Transcription
COG2390	35	K	Transcription
COG2805	35	N	Cell motility
COG0083	34	E	Amino acid transport and metabolism
COG0149	34	G	Carbohydrate transport and metabolism
COG0257	34	J	Translation, ribosomal structure and biogenesis
COG0258	34	L	Replication, recombination and repair
COG0414	34	H	Coenzyme transport and metabolism
COG0482	34	J	Translation, ribosomal structure and biogenesis
COG0529	34	P	Inorganic ion transport and metabolism
COG0572	34	F	Nucleotide transport and metabolism
COG0663	34	R	General function prediction only
COG0711	34	C	Energy production and conversion
COG0715	34	P	Inorganic ion transport and metabolism
COG0753	34	P	Inorganic ion transport and metabolism
COG1018	34	C	Energy production and conversion
COG1293	34	J	Translation, ribosomal structure and biogenesis
COG1304	34	C	Energy production and conversion
COG1399	34	S	Function unknown
COG1539	34	H	Coenzyme transport and metabolism
COG1564	34	H	Coenzyme transport and metabolism
COG1825	34	J	Translation, ribosomal structure and biogenesis
COG1838	34	C	Energy production and conversion
COG1902	34	C	Energy production and conversion
COG2120	34	G	Carbohydrate transport and metabolism
COG2885	34	R	General function prediction only
COG2897	34	P	Inorganic ion transport and metabolism
COG2966	34	S	Function unknown
COG4193	34	G	Carbohydrate transport and metabolism
COG4581	34	L	Replication, recombination and repair
COG0021	33	G	Carbohydrate transport and metabolism
COG0059	33	E	Amino acid transport and metabolism, Coenzyme transport and metabolism
COG0209	33	F	Nucleotide transport and metabolism
COG0214	33	H	Coenzyme transport and metabolism
COG0315	33	H	Coenzyme transport and metabolism
COG0332	33	I	Lipid transport and metabolism
COG0339	33	E	Amino acid transport and metabolism
COG0391	33	G	Carbohydrate transport and metabolism
COG0422	33	H	Coenzyme transport and metabolism
COG0605	33	P	Inorganic ion transport and metabolism
COG0641	33	O	Posttranslational modification, protein turnover, chaperones
COG1058	33	R	General function prediction only;Defense mechanisms
COG1060	33	H	Coenzyme transport and metabolism
COG1281	33	O	Posttranslational modification, protein turnover, chaperones
COG1488	33	H	Coenzyme transport and metabolism
COG1575	33	H	Coenzyme transport and metabolism
COG1704	33	S	Function unknown
COG2022	33	H	Coenzyme transport and metabolism
COG2301	33	G	Carbohydrate transport and metabolism
COG2720	33	V	Defense mechanisms
COG3590	33	O	Posttranslational modification, protein turnover, chaperones
COG3639	33	P	Inorganic ion transport and metabolism
COG3707	33	K	Transcription
COG0022	32	C	Energy production and conversion
COG0057	32	G	Carbohydrate transport and metabolism
COG0087	32	J	Translation, ribosomal structure and biogenesis
COG0221	32	C	Energy production and conversion
COG0371	32	C	Energy production and conversion
COG0538	32	C	Energy production and conversion
COG0688	32	I	Lipid transport and metabolism
COG0849	32	D	Cell cycle control, cell division, chromosome partitioning
COG1027	32	E	Amino acid transport and metabolism
COG1194	32	L	Replication, recombination and repair
COG1668	32	C	Energy production and conversion
COG1840	32	P	Inorganic ion transport and metabolism
COG2021	32	E	Amino acid transport and metabolism
COG3177	32	K	Transcription
COG4656	32	C	Energy production and conversion
COG0135	31	E	Amino acid transport and metabolism
COG0140	31	E	Amino acid transport and metabolism
COG0260	31	E	Amino acid transport and metabolism
COG0303	31	H	Coenzyme transport and metabolism
COG0320	31	H	Coenzyme transport and metabolism
COG0346	31	Q	Secondary metabolites biosynthesis, transport and catabolism
COG0504	31	F	Nucleotide transport and metabolism
COG0505	31	E	Amino acid transport and metabolism
COG0518	31	F	Nucleotide transport and metabolism
COG0710	31	E	Amino acid transport and metabolism
COG0714	31	R	General function prediction only
COG0858	31	J	Translation, ribosomal structure and biogenesis
COG1020	31	Q	Secondary metabolites biosynthesis, transport and catabolism
COG1071	31	C	Energy production and conversion
COG1732	31	M	Cell wall/membrane/envelope biogenesis
COG1760	31	E	Amino acid transport and metabolism
COG1946	31	I	Lipid transport and metabolism
COG1984	31	E	Amino acid transport and metabolism
COG2059	31	P	Inorganic ion transport and metabolism
COG2230	31	R	General function prediction only
COG2375	31	P	Inorganic ion transport and metabolism
COG2706	31	G	Carbohydrate transport and metabolism
COG4862	31	K	Transcription
COG0026	30	F	Nucleotide transport and metabolism
COG0066	30	E	Amino acid transport and metabolism
COG0080	30	J	Translation, ribosomal structure and biogenesis
COG0114	30	C	Energy production and conversion
COG0250	30	K	Transcription
COG0276	30	H	Coenzyme transport and metabolism
COG0321	30	H	Coenzyme transport and metabolism
COG0450	30	V	Defense mechanisms
COG0648	30	L	Replication, recombination and repair
COG0815	30	M	Cell wall/membrane/envelope biogenesis
COG1151	30	C	Energy production and conversion
COG1380	30	R	General function prediction only
COG1705	30	M	Cell wall/membrane/envelope biogenesis
COG1744	30	M	Cell wall/membrane/envelope biogenesis
COG2071	30	E	Amino acid transport and metabolism
COG2137	30	O	Posttranslational modification, protein turnover, chaperones
COG2201	30	N	Cell motility
COG2344	30	K	Transcription
COG3290	30	T	Signal transduction mechanisms
COG3459	30	G	Carbohydrate transport and metabolism
COG3705	30	E	Amino acid transport and metabolism
COG3712	30	P	Inorganic ion transport and metabolism
COG4464	30	T	Signal transduction mechanisms
COG0122	29	L	Replication, recombination and repair
COG0179	29	Q	Secondary metabolites biosynthesis, transport and catabolism
COG0274	29	F	Nucleotide transport and metabolism
COG0336	29	J	Translation, ribosomal structure and biogenesis
COG0359	29	J	Translation, ribosomal structure and biogenesis
COG0426	29	C	Energy production and conversion
COG0651	29	C	Energy production and conversion
COG0661	29	H	Coenzyme transport and metabolism
COG0736	29	I	Lipid transport and metabolism
COG0767	29	M	Cell wall/membrane/envelope biogenesis
COG0806	29	J	Translation, ribosomal structure and biogenesis
COG1053	29	C	Energy production and conversion
COG1073	29	T	Signal transduction mechanisms
COG1236	29	J	Translation, ribosomal structure and biogenesis
COG1560	29	I	Lipid transport and metabolism
COG1622	29	C	Energy production and conversion
COG1638	29	G	Carbohydrate transport and metabolism
COG1651	29	O	Posttranslational modification, protein turnover, chaperones
COG1893	29	H	Coenzyme transport and metabolism
COG2114	29	T	Signal transduction mechanisms
COG2226	29	H	Coenzyme transport and metabolism
COG2272	29	I	Lipid transport and metabolism
COG3682	29	K	Transcription
COG3716	29	G	Carbohydrate transport and metabolism
COG4657	29	C	Energy production and conversion
COG4658	29	C	Energy production and conversion
COG4856	29	S	Function unknown
COG0030	28	H	Coenzyme transport and metabolism
COG0048	28	J	Translation, ribosomal structure and biogenesis
COG0089	28	J	Translation, ribosomal structure and biogenesis
COG0091	28	J	Translation, ribosomal structure and biogenesis
COG0203	28	J	Translation, ribosomal structure and biogenesis
COG0222	28	J	Translation, ribosomal structure and biogenesis
COG0285	28	H	Coenzyme transport and metabolism
COG0413	28	H	Coenzyme transport and metabolism
COG0501	28	O	Posttranslational modification, protein turnover, chaperones
COG0517	28	T	Signal transduction mechanisms
COG0615	28	M	Cell wall/membrane/envelope biogenesis
COG0622	28	R	General function prediction only
COG0689	28	J	Translation, ribosomal structure and biogenesis
COG0825	28	I	Lipid transport and metabolism
COG0853	28	H	Coenzyme transport and metabolism
COG1048	28	C	Energy production and conversion
COG1114	28	E	Amino acid transport and metabolism
COG1377	28	N	Cell motility
COG1443	28	I	Lipid transport and metabolism
COG1905	28	C	Energy production and conversion
COG1928	28	O	Posttranslational modification, protein turnover, chaperones
COG1951	28	C	Energy production and conversion
COG2878	28	C	Energy production and conversion
COG3920	28	T	Signal transduction mechanisms
COG0076	27	E	Amino acid transport and metabolism
COG0095	27	H	Coenzyme transport and metabolism
COG0181	27	H	Coenzyme transport and metabolism
COG0191	27	G	Carbohydrate transport and metabolism
COG0197	27	J	Translation, ribosomal structure and biogenesis
COG0240	27	C	Energy production and conversion
COG0407	27	H	Coenzyme transport and metabolism
COG0643	27	N	Cell motility, Signal transduction mechanisms
COG0835	27	N	Cell motility; Signal transduction mechanisms
COG1006	27	P	Inorganic ion transport and metabolism
COG1013	27	C	Energy production and conversion
COG1055	27	P	Inorganic ion transport and metabolism
COG1197	27	K	Transcription
COG1199	27	L	Replication, recombination and repair
COG1250	27	I	Lipid transport and metabolism
COG1566	27	V	Defense mechanisms
COG1764	27	V	Defense mechanisms
COG1781	27	F	Nucleotide transport and metabolism
COG1804	27	I	Lipid transport and metabolism
COG1842	27	K	Transcription
COG2030	27	I	Lipid transport and metabolism
COG2109	27	H	Coenzyme transport and metabolism
COG2127	27	O	Posttranslational modification, protein turnover, chaperones
COG2145	27	H	Coenzyme transport and metabolism
COG2704	27	G	Carbohydrate transport and metabolism
COG3336	27	C	Energy production and conversion
COG3481	27	J	Translation, ribosomal structure and biogenesis
COG3944	27	M	Cell wall/membrane/envelope biogenesis
COG4973	27	L	Replication, recombination and repair
COG0311	26	H	Coenzyme transport and metabolism
COG0362	26	G	Carbohydrate transport and metabolism
COG0385	26	R	General function prediction only
COG0404	26	E	Amino acid transport and metabolism
COG0455	26	D	Cell cycle control, cell division, chromosome partitioning; Cell motility
COG0464	26	D	Cell cycle control, cell division, chromosome partitioning
COG0509	26	E	Amino acid transport and metabolism
COG0611	26	H	Coenzyme transport and metabolism
COG0616	26	O	Posttranslational modification, protein turnover, chaperones
COG0786	26	E	Amino acid transport and metabolism
COG0843	26	C	Energy production and conversion
COG1061	26	K	Transcription ;Replication, recombination and repair
COG1072	26	H	Coenzyme transport and metabolism
COG1146	26	F	Nucleotide transport and metabolism
COG1230	26	P	Inorganic ion transport and metabolism
COG1358	26	J	Translation, ribosomal structure and biogenesis
COG1780	26	F	Nucleotide transport and metabolism
COG2110	26	J	Translation, ribosomal structure and biogenesis
COG2152	26	G	Carbohydrate transport and metabolism
COG2896	26	H	Coenzyme transport and metabolism
COG3715	26	G	Carbohydrate transport and metabolism
COG4123	26	J	Translation, ribosomal structure and biogenesis
COG4988	26	C	Energy production and conversion
COG0047	25	F	Nucleotide transport and metabolism
COG0081	25	J	Translation, ribosomal structure and biogenesis
COG0097	25	J	Translation, ribosomal structure and biogenesis
COG0198	25	J	Translation, ribosomal structure and biogenesis
COG0256	25	J	Translation, ribosomal structure and biogenesis
COG0286	25	V	Defense mechanisms
COG0287	25	E	Amino acid transport and metabolism
COG0312	25	R	General function prediction only
COG0349	25	J	Translation, ribosomal structure and biogenesis
COG0506	25	E	Amino acid transport and metabolism
COG0545	25	O	Posttranslational modification, protein turnover, chaperones
COG0712	25	C	Energy production and conversion
COG0783	25	P	Inorganic ion transport and metabolism; Defense mechanisms
COG0785	25	C	Energy production and conversion
COG0818	25	I	Lipid transport and metabolism
COG1098	25	R	General function prediction only
COG1119	25	P	Inorganic ion transport and metabolism
COG1256	25	N	Cell motility
COG1506	25	E	Amino acid transport and metabolism
COG1806	25	T	Signal transduction mechanisms
COG1874	25	G	Carbohydrate transport and metabolism
COG1949	25	A	RNA processing and modification
COG1972	25	F	Nucleotide transport and metabolism
COG2049	25	E	Amino acid transport and metabolism
COG2190	25	G	Carbohydrate transport and metabolism
COG2771	25	K	Transcription
COG2807	25	P	Inorganic ion transport and metabolism
COG3118	25	O	Posttranslational modification, protein turnover, chaperones
COG3288	25	C	Energy production and conversion
COG3480	25	T	Signal transduction mechanisms
COG4660	25	C	Energy production and conversion
COG4770	25	I	Lipid transport and metabolism
COG4886	25	K	Transcription
COG0033	24	G	Carbohydrate transport and metabolism
COG0049	24	J	Translation, ribosomal structure and biogenesis
COG0085	24	K	Transcription
COG0092	24	J	Translation, ribosomal structure and biogenesis
COG0421	24	E	Amino acid transport and metabolism
COG0427	24	C	Energy production and conversion
COG0447	24	H	Coenzyme transport and metabolism
COG0532	24	J	Translation, ribosomal structure and biogenesis
COG0563	24	F	Nucleotide transport and metabolism
COG0644	24	C	Energy production and conversion
COG0811	24	U	Intracellular trafficking, secretion, and vesicular transport
COG0833	24	E	Amino acid transport and metabolism
COG1232	24	H	Coenzyme transport and metabolism
COG1251	24	C	Energy production and conversion
COG1270	24	H	Coenzyme transport and metabolism
COG1493	24	T	Signal transduction mechanisms
COG1573	24	L	Replication, recombination and repair
COG1845	24	C	Energy production and conversion
COG1918	24	P	Inorganic ion transport and metabolism
COG2001	24	J	Translation, ribosomal structure and biogenesis
COG2027	24	M	Cell wall/membrane/envelope biogenesis
COG3119	24	P	Inorganic ion transport and metabolism
COG3320	24	Q	Secondary metabolites biosynthesis, transport and catabolism
COG3546	24	P	Inorganic ion transport and metabolism
COG4786	24	N	Cell motility
COG0109	23	H	Coenzyme transport and metabolism, Lipid transport and metabolism
COG0113	23	H	Coenzyme transport and metabolism
COG0156	23	H	Coenzyme transport and metabolism
COG0189	23	H	Coenzyme transport and metabolism
COG0192	23	H	Coenzyme transport and metabolism
COG0342	23	U	Intracellular trafficking, secretion, and vesicular transport
COG0398	23	S	Function unknown
COG0530	23	P	Inorganic ion transport and metabolism
COG0588	23	G	Carbohydrate transport and metabolism
COG0764	23	I	Lipid transport and metabolism
COG0813	23	F	Nucleotide transport and metabolism
COG1064	23	G	Carbohydrate transport and metabolism
COG1290	23	C	Energy production and conversion
COG1329	23	K	Transcription
COG1345	23	N	Cell motility
COG1546	23	H	Coenzyme transport and metabolism
COG1613	23	P	Inorganic ion transport and metabolism
COG1752	23	R	General function prediction only
COG1788	23	I	Lipid transport and metabolism
COG1826	23	U	Intracellular trafficking, secretion, and vesicular transport
COG1883	23	C	Energy production and conversion
COG1971	23	P	Inorganic ion transport and metabolism
COG2091	23	H	Coenzyme transport and metabolism
COG2172	23	T	Signal transduction mechanisms
COG2310	23	S	Function unknown
COG2321	23	R	General function prediction only
COG2329	23	H	Coenzyme transport and metabolism
COG3142	23	P	Inorganic ion transport and metabolism
COG3314	23	S	Function unknown
COG3760	23	S	Function unknown
COG3773	23	D	Cell cycle control, cell division, chromosome partitioning
COG4115	23	V	Defense mechanisms
COG4213	23	G	Carbohydrate transport and metabolism
COG4594	23	P	Inorganic ion transport and metabolism
COG4659	23	C	Energy production and conversion
COG4690	23	E	Amino acid transport and metabolism
COG4716	23	S	Function unknown
COG5006	23	E	Amino acid transport and metabolism
COG5016	23	C	Energy production and conversion
COG0255	22	J	Translation, ribosomal structure and biogenesis
COG0290	22	J	Translation, ribosomal structure and biogenesis
COG0369	22	P	Inorganic ion transport and metabolism
COG0425	22	O	Posttranslational modification, protein turnover, chaperones
COG0437	22	C	Energy production and conversion
COG0639	22	T	Signal transduction mechanisms
COG0719	22	O	Posttranslational modification, protein turnover, chaperones
COG1010	22	H	Coenzyme transport and metabolism
COG1089	22	M	Cell wall/membrane/envelope biogenesis
COG1226	22	P	Inorganic ion transport and metabolism
COG1253	22	R	General function prediction only
COG1289	22	S	Function unknown
COG1391	22	O	Posttranslational modification, protein turnover, chaperones
COG1428	22	F	Nucleotide transport and metabolism
COG1541	22	H	Coenzyme transport and metabolism
COG1741	22	R	General function prediction only
COG1758	22	K	Transcription
COG1797	22	H	Coenzyme transport and metabolism
COG1815	22	N	Cell motility
COG1922	22	T	Signal transduction mechanisms
COG1924	22	G	Carbohydrate transport and metabolism
COG1979	22	C	Energy production and conversion
COG2076	22	V	Defense mechanisms
COG2216	22	P	Inorganic ion transport and metabolism
COG2220	22	G	Carbohydrate transport and metabolism
COG2271	22	G	Carbohydrate transport and metabolism
COG2382	22	P	Inorganic ion transport and metabolism
COG2608	22	P	Inorganic ion transport and metabolism
COG2609	22	C	Energy production and conversion
COG2954	22	R	General function prediction only
COG2957	22	S	Function unknown
COG2962	22	S	Function unknown
COG3004	22	C	Energy production and conversion
COG3200	22	E	Amino acid transport and metabolism
COG3387	22	G	Carbohydrate transport and metabolism
COG3534	22	G	Carbohydrate transport and metabolism
COG3579	22	R	General function prediction only
COG3858	22	D	Cell cycle control, cell division, chromosome partitioning
COG4465	22	K	Transcription
COG4558	22	P	Inorganic ion transport and metabolism
COG4942	22	D	Cell cycle control, cell division, chromosome partitioning
COG0010	21	E	Amino acid transport and metabolism
COG0054	21	H	Coenzyme transport and metabolism
COG0074	21	C	Energy production and conversion
COG0090	21	J	Translation, ribosomal structure and biogenesis
COG0094	21	J	Translation, ribosomal structure and biogenesis
COG0132	21	H	Coenzyme transport and metabolism
COG0213	21	F	Nucleotide transport and metabolism
COG0403	21	E	Amino acid transport and metabolism
COG0579	21	G	Carbohydrate transport and metabolism
COG0603	21	J	Translation, ribosomal structure and biogenesis
COG0623	21	I	Lipid transport and metabolism
COG0723	21	C	Energy production and conversion
COG0788	21	F	Nucleotide transport and metabolism
COG1091	21	M	Cell wall/membrane/envelope biogenesis
COG1143	21	C	Energy production and conversion
COG1165	21	H	Coenzyme transport and metabolism
COG1274	21	C	Energy production and conversion
COG1351	21	F	Nucleotide transport and metabolism
COG1359	21	C	Energy production and conversion
COG1516	21	N	Cell motility
COG1558	21	N	Cell motility
COG1559	21	D	Cell cycle control, cell division, chromosome partitioning
COG1637	21	L	Replication, recombination and repair
COG1695	21	K	Transcription
COG1828	21	F	Nucleotide transport and metabolism
COG1904	21	G	Carbohydrate transport and metabolism
COG1914	21	P	Inorganic ion transport and metabolism
COG1956	21	T	Signal transduction mechanisms
COG1975	21	O	Posttranslational modification, protein turnover, chaperones
COG2060	21	P	Inorganic ion transport and metabolism
COG2156	21	P	Inorganic ion transport and metabolism
COG2161	21	V	Defense mechanisms
COG2170	21	O	Posttranslational modification, protein turnover, chaperones
COG2259	21	S	Function unknown
COG2274	21	V	Defense mechanisms
COG2346	21	P	Inorganic ion transport and metabolism
COG2348	21	M	Cell wall/membrane/envelope biogenesis
COG2352	21	C	Energy production and conversion
COG2501	21	J	Translation, ribosomal structure and biogenesis
COG2519	21	J	Translation, ribosomal structure and biogenesis
COG2755	21	E	Amino acid transport and metabolism
COG2822	21	P	Inorganic ion transport and metabolism
COG2876	21	E	Amino acid transport and metabolism
COG3209	21	R	General function prediction only
COG3265	21	G	Carbohydrate transport and metabolism
COG4708	21	S	Function unknown
COG0005	20	F	Nucleotide transport and metabolism
COG0155	20	P	Inorganic ion transport and metabolism
COG0405	20	E	Amino acid transport and metabolism
COG0617	20	J	Translation, ribosomal structure and biogenesis
COG0670	20	R	General function prediction only
COG0850	20	D	Cell cycle control, cell division, chromosome partitioning
COG1291	20	N	Cell motility
COG1298	20	N	Cell motility
COG1312	20	G	Carbohydrate transport and metabolism
COG1320	20	P	Inorganic ion transport and metabolism
COG1397	20	O	Posttranslational modification, protein turnover, chaperones
COG1551	20	T	Signal transduction mechanisms
COG1773	20	C	Energy production and conversion
COG2066	20	E	Amino acid transport and metabolism
COG2135	20	O	Posttranslational modification, protein turnover, chaperones
COG2875	20	H	Coenzyme transport and metabolism
COG3201	20	H	Coenzyme transport and metabolism
COG3331	20	R	General function prediction only
COG3341	20	R	General function prediction only
COG4804	20	R	General function prediction only
COG0045	19	C	Energy production and conversion
COG0495	19	J	Translation, ribosomal structure and biogenesis
COG0633	19	C	Energy production and conversion
COG0655	19	C	Energy production and conversion
COG0672	19	P	Inorganic ion transport and metabolism
COG0677	19	M	Cell wall/membrane/envelope biogenesis
COG0848	19	U	Intracellular trafficking, secretion, and vesicular transport
COG1017	19	C	Energy production and conversion
COG1182	19	C	Energy production and conversion
COG1233	19	Q	Secondary metabolites biosynthesis, transport and catabolism
COG1239	19	H	Coenzyme transport and metabolism
COG1279	19	E	Amino acid transport and metabolism
COG1494	19	G	Carbohydrate transport and metabolism
COG1528	19	P	Inorganic ion transport and metabolism
COG1536	19	N	Cell motility
COG1636	19	R	General function prediction only
COG1734	19	J	Translation, ribosomal structure and biogenesis
COG1794	19	M	Cell wall/membrane/envelope biogenesis
COG1884	19	I	Lipid transport and metabolism
COG1886	19	N	Cell motility
COG1897	19	E	Amino acid transport and metabolism
COG2010	19	C	Energy production and conversion
COG2038	19	H	Coenzyme transport and metabolism
COG2065	19	F	Nucleotide transport and metabolism
COG2073	19	H	Coenzyme transport and metabolism
COG2130	19	Q	Secondary metabolites biosynthesis, transport and catabolism
COG2385	19	M	Cell wall/membrane/envelope biogenesis
COG2502	19	E	Amino acid transport and metabolism
COG2819	19	R	General function prediction only
COG2942	19	G	Carbohydrate transport and metabolism
COG3090	19	G	Carbohydrate transport and metabolism
COG3833	19	G	Carbohydrate transport and metabolism
COG4176	19	E	Amino acid transport and metabolism
COG4225	19	G	Carbohydrate transport and metabolism
COG4466	19	S	Function unknown
COG4717	19	S	Function unknown
COG4957	19	K	Transcription
COG0248	18	F	Nucleotide transport and metabolism
COG0259	18	H	Coenzyme transport and metabolism
COG0314	18	H	Coenzyme transport and metabolism
COG0368	18	H	Coenzyme transport and metabolism
COG0423	18	J	Translation, ribosomal structure and biogenesis
COG0555	18	P	Inorganic ion transport and metabolism
COG0709	18	E	Amino acid transport and metabolism
COG0738	18	G	Carbohydrate transport and metabolism
COG0780	18	J	Translation, ribosomal structure and biogenesis
COG0859	18	M	Cell wall/membrane/envelope biogenesis
COG1047	18	O	Posttranslational modification, protein turnover, chaperones
COG1189	18	J	Translation, ribosomal structure and biogenesis
COG1282	18	C	Energy production and conversion
COG1338	18	N	Cell motility
COG1721	18	S	Function unknown
COG1748	18	E	Amino acid transport and metabolism
COG1766	18	N	Cell motility
COG1853	18	C	Energy production and conversion
COG2057	18	I	Lipid transport and metabolism
COG2088	18	D	Cell cycle control, cell division, chromosome partitioning
COG2094	18	L	Replication, recombination and repair
COG2096	18	H	Coenzyme transport and metabolism
COG2132	18	D	Cell cycle control, cell division, chromosome partitioning
COG2166	18	O	Posttranslational modification, protein turnover, chaperones
COG2203	18	T	Signal transduction mechanisms
COG2247	18	M	Cell wall/membrane/envelope biogenesis
COG2249	18	R	General function prediction only
COG3010	18	G	Carbohydrate transport and metabolism
COG3527	18	Q	Secondary metabolites biosynthesis, transport and catabolism
COG3870	18	S	Function unknown
COG0073	17	J	Translation, ribosomal structure and biogenesis
COG0093	17	J	Translation, ribosomal structure and biogenesis
COG0120	17	G	Carbohydrate transport and metabolism
COG0186	17	J	Translation, ribosomal structure and biogenesis
COG0377	17	C	Energy production and conversion
COG0380	17	G	Carbohydrate transport and metabolism
COG0383	17	G	Carbohydrate transport and metabolism
COG0649	17	C	Energy production and conversion
COG0717	17	F	Nucleotide transport and metabolism
COG0814	17	E	Amino acid transport and metabolism
COG1139	17	C	Energy production and conversion
COG1285	17	S	Function unknown
COG1295	17	S	Function unknown
COG1447	17	G	Carbohydrate transport and metabolism
COG1448	17	E	Amino acid transport and metabolism
COG1485	17	R	General function prediction only
COG1556	17	C	Energy production and conversion
COG1690	17	J	Translation, ribosomal structure and biogenesis
COG1699	17	N	Cell motility
COG1720	17	J	Translation, ribosomal structure and biogenesis
COG2009	17	C	Energy production and conversion
COG2041	17	C	Energy production and conversion
COG2089	17	M	Cell wall/membrane/envelope biogenesis
COG2103	17	M	Cell wall/membrane/envelope biogenesis
COG2241	17	H	Coenzyme transport and metabolism
COG2353	17	R	General function prediction only
COG2715	17	R	General function prediction only
COG2838	17	C	Energy production and conversion
COG2971	17	G	Carbohydrate transport and metabolism
COG2986	17	E	Amino acid transport and metabolism
COG3253	17	P	Inorganic ion transport and metabolism
COG3633	17	E	Amino acid transport and metabolism
COG4147	17	C	Energy production and conversion
COG4175	17	E	Amino acid transport and metabolism
COG4773	17	P	Inorganic ion transport and metabolism
COG4989	17	R	General function prediction only
COG0378	16	O	Posttranslational modification, protein turnover, chaperones
COG0415	16	L	Replication, recombination and repair
COG0435	16	C	Energy production and conversion
COG0696	16	G	Carbohydrate transport and metabolism
COG0713	16	C	Energy production and conversion
COG0746	16	H	Coenzyme transport and metabolism
COG0795	16	M	Cell wall/membrane/envelope biogenesis; Cell motility
COG0851	16	D	Cell cycle control, cell division, chromosome partitioning
COG1007	16	C	Energy production and conversion
COG1008	16	C	Energy production and conversion
COG1062	16	R	General function prediction only
COG1069	16	G	Carbohydrate transport and metabolism
COG1090	16	R	General function prediction only
COG1177	16	E	Amino acid transport and metabolism
COG1208	16	J	Translation, ribosomal structure and biogenesis
COG1252	16	C	Energy production and conversion
COG1457	16	F	Nucleotide transport and metabolism
COG1492	16	H	Coenzyme transport and metabolism
COG1526	16	C	Energy production and conversion
COG1658	16	J	Translation, ribosomal structure and biogenesis
COG1691	16	F	Nucleotide transport and metabolism
COG1692	16	R	General function prediction only
COG1749	16	N	Cell motility
COG1827	16	H	Coenzyme transport and metabolism
COG1868	16	N	Cell motility
COG1869	16	G	Carbohydrate transport and metabolism
COG1894	16	C	Energy production and conversion
COG1896	16	F	Nucleotide transport and metabolism
COG1903	16	H	Coenzyme transport and metabolism
COG2062	16	T	Signal transduction mechanisms
COG2087	16	H	Coenzyme transport and metabolism
COG2138	16	H	Coenzyme transport and metabolism
COG2213	16	G	Carbohydrate transport and metabolism
COG2234	16	E	Amino acid transport and metabolism
COG2303	16	I	Lipid transport and metabolism
COG2309	16	T	Signal transduction mechanisms
COG2423	16	E	Amino acid transport and metabolism
COG2832	16	S	Function unknown
COG2893	16	G	Carbohydrate transport and metabolism
COG3550	16	T	Signal transduction mechanisms
COG3942	16	M	Cell wall/membrane/envelope biogenesis
COG4591	16	M	Cell wall/membrane/envelope biogenesis
COG4607	16	P	Inorganic ion transport and metabolism
COG4721	16	H	Coenzyme transport and metabolism
COG5496	16	R	General function prediction only
COG0636	15	C	Energy production and conversion
COG0699	15	L	Replication, recombination and repair
COG0751	15	J	Translation, ribosomal structure and biogenesis
COG1127	15	M	Cell wall/membrane/envelope biogenesis
COG1155	15	C	Energy production and conversion
COG1218	15	P	Inorganic ion transport and metabolism
COG1227	15	C	Energy production and conversion
COG1360	15	N	Cell motility
COG1409	15	T	Signal transduction mechanisms
COG1486	15	G	Carbohydrate transport and metabolism
COG1489	15	G	Carbohydrate transport and metabolism
COG1995	15	H	Coenzyme transport and metabolism
COG2077	15	O	Posttranslational modification, protein turnover, chaperones
COG2082	15	H	Coenzyme transport and metabolism
COG2113	15	E	Amino acid transport and metabolism
COG2146	15	P	Inorganic ion transport and metabolism
COG2214	15	K	Transcription
COG2221	15	P	Inorganic ion transport and metabolism
COG2223	15	P	Inorganic ion transport and metabolism
COG2235	15	H	Coenzyme transport and metabolism
COG2354	15	S	Function unknown
COG2721	15	G	Carbohydrate transport and metabolism
COG2909	15	K	Transcription
COG2964	15	K	Transcription
COG3038	15	X	Mobilome: prophages, transposons
COG3152	15	S	Function unknown
COG3221	15	P	Inorganic ion transport and metabolism
COG3263	15	C	Energy production and conversion
COG3264	15	M	Cell wall/membrane/envelope biogenesis
COG3284	15	K	Transcription
COG3304	15	S	Function unknown
COG3383	15	R	General function prediction only
COG3855	15	G	Carbohydrate transport and metabolism
COG3859	15	H	Coenzyme transport and metabolism
COG4214	15	G	Carbohydrate transport and metabolism
COG4506	15	S	Function unknown
COG4822	15	H	Coenzyme transport and metabolism
COG0035	14	F	Nucleotide transport and metabolism
COG0075	14	E	Amino acid transport and metabolism
COG0333	14	J	Translation, ribosomal structure and biogenesis
COG0819	14	H	Coenzyme transport and metabolism
COG0820	14	J	Translation, ribosomal structure and biogenesis
COG1014	14	C	Energy production and conversion
COG1015	14	G	Carbohydrate transport and metabolism
COG1023	14	G	Carbohydrate transport and metabolism
COG1212	14	M	Cell wall/membrane/envelope biogenesis
COG1259	14	R	General function prediction only
COG1606	14	R	General function prediction only
COG1953	14	F	Nucleotide transport and metabolism
COG2080	14	C	Energy production and conversion
COG2268	14	S	Function unknown
COG2972	14	T	Signal transduction mechanisms
COG2978	14	H	Coenzyme transport and metabolism
COG3037	14	C	Energy production and conversion
COG3157	14	U	Intracellular trafficking, secretion, and vesicular transport
COG3239	14	I	Lipid transport and metabolism
COG3404	14	E	Amino acid transport and metabolism
COG3425	14	I	Lipid transport and metabolism
COG3501	14	R	General function prediction only
COG3935	14	L	Replication, recombination and repair
COG4086	14	S	Function unknown
COG4211	14	G	Carbohydrate transport and metabolism
COG0281	13	C	Energy production and conversion
COG0308	13	E	Amino acid transport and metabolism
COG0310	13	P	Inorganic ion transport and metabolism
COG0400	13	R	General function prediction only
COG0496	13	L	Replication, recombination and repair
COG0676	13	G	Carbohydrate transport and metabolism
COG0720	13	H	Coenzyme transport and metabolism
COG0829	13	O	Posttranslational modification, protein turnover, chaperones
COG1005	13	C	Energy production and conversion
COG1083	13	M	Cell wall/membrane/envelope biogenesis
COG1200	13	L	Replication, recombination and repair
COG1357	13	S	Function unknown
COG1440	13	G	Carbohydrate transport and metabolism
COG1508	13	K	Transcription
COG1832	13	R	General function prediction only
COG2104	13	H	Coenzyme transport and metabolism
COG2133	13	G	Carbohydrate transport and metabolism
COG2222	13	M	Cell wall/membrane/envelope biogenesis
COG2227	13	H	Coenzyme transport and metabolism
COG2360	13	O	Posttranslational modification, protein turnover, chaperones
COG2518	13	O	Posttranslational modification, protein turnover, chaperones
COG2820	13	F	Nucleotide transport and metabolism
COG2919	13	D	Cell cycle control, cell division, chromosome partitioning
COG2951	13	M	Cell wall/membrane/envelope biogenesis
COG3027	13	D	Cell cycle control, cell division, chromosome partitioning
COG3476	13	T	Signal transduction mechanisms
COG3611	13	L	Replication, recombination and repair
COG3688	13	R	General function prediction only
COG3693	13	G	Carbohydrate transport and metabolism
COG4098	13	L	Replication, recombination and repair
COG4124	13	G	Carbohydrate transport and metabolism
COG4869	13	Q	Secondary metabolites biosynthesis, transport and catabolism
COG4975	13	G	Carbohydrate transport and metabolism
COG0163	12	H	Coenzyme transport and metabolism
COG0382	12	H	Coenzyme transport and metabolism
COG0798	12	P	Inorganic ion transport and metabolism
COG0823	12	U	Intracellular trafficking, secretion, and vesicular transport
COG0830	12	O	Posttranslational modification, protein turnover, chaperones
COG1032	12	R	General function prediction only
COG1034	12	C	Energy production and conversion
COG1310	12	O	Posttranslational modification, protein turnover, chaperones
COG1435	12	F	Nucleotide transport and metabolism
COG1600	12	J	Translation, ribosomal structure and biogenesis
COG1619	12	M	Cell wall/membrane/envelope biogenesis
COG1703	12	O	Posttranslational modification, protein turnover, chaperones
COG1778	12	M	Cell wall/membrane/envelope biogenesis
COG1954	12	K	Transcription
COG1977	12	H	Coenzyme transport and metabolism
COG2039	12	O	Posttranslational modification, protein turnover, chaperones
COG2055	12	C	Energy production and conversion
COG2099	12	H	Coenzyme transport and metabolism
COG2184	12	T	Signal transduction mechanisms
COG2212	12	P	Inorganic ion transport and metabolism
COG2258	12	S	Function unknown
COG2388	12	R	General function prediction only
COG2808	12	T	Signal transduction mechanisms
COG3088	12	C	Energy production and conversion
COG3243	12	I	Lipid transport and metabolism
COG3414	12	X	Mobilome: prophages, transposons
COG3583	12	S	Function unknown
COG3608	12	R	General function prediction only
COG3775	12	G	Carbohydrate transport and metabolism
COG3867	12	G	Carbohydrate transport and metabolism
COG3966	12	M	Cell wall/membrane/envelope biogenesis
COG4172	12	Q	Secondary metabolites biosynthesis, transport and catabolism
COG4264	12	P	Inorganic ion transport and metabolism
COG4463	12	K	Transcription
COG4577	12	C	Energy production and conversion
COG4670	12	I	Lipid transport and metabolism
COG4684	12	S	Function unknown
COG4783	12	R	General function prediction only
COG5013	12	C	Energy production and conversion
COG5658	12	S	Function unknown
COG0027	11	F	Nucleotide transport and metabolism
COG0088	11	J	Translation, ribosomal structure and biogenesis
COG0121	11	R	General function prediction only
COG0229	11	O	Posttranslational modification, protein turnover, chaperones
COG0323	11	L	Replication, recombination and repair
COG0384	11	R	General function prediction only
COG0390	11	P	Inorganic ion transport and metabolism
COG0445	11	J	Translation, ribosomal structure and biogenesis
COG0549	11	E	Amino acid transport and metabolism
COG0686	11	E	Amino acid transport and metabolism
COG0852	11	C	Energy production and conversion
COG1001	11	F	Nucleotide transport and metabolism
COG1056	11	H	Coenzyme transport and metabolism
COG1085	11	G	Carbohydrate transport and metabolism
COG1140	11	C	Energy production and conversion
COG1220	11	O	Posttranslational modification, protein turnover, chaperones
COG1267	11	I	Lipid transport and metabolism
COG1319	11	C	Energy production and conversion
COG1419	11	N	Cell motility
COG1518	11	V	Defense mechanisms
COG1519	11	M	Cell wall/membrane/envelope biogenesis
COG1811	11	S	Function unknown
COG1858	11	O	Posttranslational modification, protein turnover, chaperones
COG1999	11	O	Posttranslational modification, protein turnover, chaperones
COG2165	11	N	Cell motility
COG2202	11	T	Signal transduction mechanisms
COG2225	11	C	Energy production and conversion
COG2703	11	T	Signal transduction mechanisms
COG2764	11	R	General function prediction only
COG2844	11	O	Posttranslational modification, protein turnover, chaperones
COG2851	11	C	Energy production and conversion
COG2895	11	P	Inorganic ion transport and metabolism
COG2995	11	S	Function unknown
COG3346	11	O	Posttranslational modification, protein turnover, chaperones
COG3384	11	Q	Secondary metabolites biosynthesis, transport and catabolism
COG3573	11	R	General function prediction only
COG3634	11	V	Defense mechanisms
COG3654	11	X	Mobilome: prophages, transposons
COG3808	11	C	Energy production and conversion
COG4106	11	C	Energy production and conversion
COG4108	11	J	Translation, ribosomal structure and biogenesis
COG4178	11	R	General function prediction only
COG4232	11	O	Posttranslational modification, protein turnover, chaperones
COG4525	11	P	Inorganic ion transport and metabolism
COG4552	11	R	General function prediction only
COG4559	11	P	Inorganic ion transport and metabolism
COG4623	11	M	Cell wall/membrane/envelope biogenesis
COG4772	11	P	Inorganic ion transport and metabolism
COG4956	11	R	General function prediction only
COG0063	10	F	Nucleotide transport and metabolism
COG0185	10	J	Translation, ribosomal structure and biogenesis
COG0638	10	O	Posttranslational modification, protein turnover, chaperones
COG0690	10	U	Intracellular trafficking, secretion, and vesicular transport
COG0701	10	S	Function unknown
COG0752	10	J	Translation, ribosomal structure and biogenesis
COG0763	10	M	Cell wall/membrane/envelope biogenesis
COG0831	10	E	Amino acid transport and metabolism
COG0839	10	C	Energy production and conversion
COG1076	10	O	Posttranslational modification, protein turnover, chaperones
COG1138	10	C	Energy production and conversion
COG1260	10	I	Lipid transport and metabolism
COG1273	10	L	Replication, recombination and repair
COG1334	10	R	General function prediction only
COG1401	10	V	Defense mechanisms
COG1442	10	M	Cell wall/membrane/envelope biogenesis
COG1535	10	Q	Secondary metabolites biosynthesis, transport and catabolism
COG1582	10	R	General function prediction only
COG1738	10	S	Function unknown
COG1823	10	E	Amino acid transport and metabolism
COG1871	10	N	Cell motility
COG1921	10	M	Cell wall/membrane/envelope biogenesis
COG1923	10	I	Lipid transport and metabolism
COG1988	10	R	General function prediction only
COG2005	10	K	Transcription
COG2086	10	C	Energy production and conversion
COG2162	10	Q	Secondary metabolites biosynthesis, transport and catabolism
COG2193	10	P	Inorganic ion transport and metabolism
COG2194	10	M	Cell wall/membrane/envelope biogenesis
COG2246	10	I	Lipid transport and metabolism
COG2315	10	K	Transcription
COG2513	10	G	Carbohydrate transport and metabolism
COG2514	10	Q	Secondary metabolites biosynthesis, transport and catabolism
COG2823	10	S	Function unknown
COG2877	10	M	Cell wall/membrane/envelope biogenesis
COG2908	10	M	Cell wall/membrane/envelope biogenesis
COG2961	10	J	Translation, ribosomal structure and biogenesis
COG3023	10	M	Cell wall/membrane/envelope biogenesis
COG3540	10	P	Inorganic ion transport and metabolism
COG3601	10	H	Coenzyme transport and metabolism
COG3622	10	G	Carbohydrate transport and metabolism
COG3731	10	G	Carbohydrate transport and metabolism
COG3880	10	O	Posttranslational modification, protein turnover, chaperones
COG4116	10	S	Function unknown
COG4145	10	H	Coenzyme transport and metabolism
COG4206	10	H	Coenzyme transport and metabolism
COG4470	10	S	Function unknown
COG4565	10	K	Transcription
COG4775	10	M	Cell wall/membrane/envelope biogenesis
COG4779	10	P	Inorganic ion transport and metabolism
COG0043	9	H	Coenzyme transport and metabolism
COG0158	9	G	Carbohydrate transport and metabolism
COG0241	9	E	Amino acid transport and metabolism
COG0271	9	T	Signal transduction mechanisms
COG0354	9	O	Posttranslational modification, protein turnover, chaperones
COG0388	9	R	General function prediction only
COG0553	9	K	Transcription, Replication, recombination and repair
COG0729	9	M	Cell wall/membrane/envelope biogenesis
COG1021	9	Q	Secondary metabolites biosynthesis, transport and catabolism
COG1044	9	M	Cell wall/membrane/envelope biogenesis
COG1144	9	C	Energy production and conversion
COG1206	9	J	Translation, ribosomal structure and biogenesis
COG1330	9	L	Replication, recombination and repair
COG1373	9	R	General function prediction only
COG1562	9	I	Lipid transport and metabolism
COG1663	9	M	Cell wall/membrane/envelope biogenesis
COG1677	9	N	Cell motility
COG1763	9	H	Coenzyme transport and metabolism
COG1765	9	R	General function prediction only
COG2026	9	V	Defense mechanisms
COG2334	9	T	Signal transduction mechanisms
COG2731	9	G	Carbohydrate transport and metabolism
COG2821	9	M	Cell wall/membrane/envelope biogenesis
COG2870	9	M	Cell wall/membrane/envelope biogenesis
COG3007	9	I	Lipid transport and metabolism
COG3223	9	R	General function prediction only
COG3226	9	K	Transcription
COG3276	9	J	Translation, ribosomal structure and biogenesis
COG3321	9	Q	Secondary metabolites biosynthesis, transport and catabolism
COG3340	9	E	Amino acid transport and metabolism
COG3405	9	G	Carbohydrate transport and metabolism
COG3458	9	Q	Secondary metabolites biosynthesis, transport and catabolism
COG3477	9	S	Function unknown
COG3638	9	P	Inorganic ion transport and metabolism
COG3717	9	G	Carbohydrate transport and metabolism
COG3861	9	S	Function unknown
COG3940	9	G	Carbohydrate transport and metabolism
COG4154	9	G	Carbohydrate transport and metabolism
COG4239	9	Q	Secondary metabolites biosynthesis, transport and catabolism
COG4336	9	S	Function unknown
COG4467	9	L	Replication, recombination and repair
COG4521	9	P	Inorganic ion transport and metabolism
COG4943	9	T	Signal transduction mechanisms
COG5434	9	G	Carbohydrate transport and metabolism
COG0182	8	E	Amino acid transport and metabolism
COG0567	8	C	Energy production and conversion
COG0754	8	E	Amino acid transport and metabolism
COG0755	8	O	Posttranslational modification, protein turnover, chaperones
COG0790	8	T	Signal transduction mechanisms
COG0794	8	G	Carbohydrate transport and metabolism
COG0807	8	H	Coenzyme transport and metabolism
COG0854	8	H	Coenzyme transport and metabolism
COG1039	8	L	Replication, recombination and repair
COG1246	8	E	Amino acid transport and metabolism
COG1402	8	H	Coenzyme transport and metabolism
COG1452	8	M	Cell wall/membrane/envelope biogenesis
COG1514	8	J	Translation, ribosomal structure and biogenesis
COG1579	8	R	General function prediction only
COG1623	8	T	Signal transduction mechanisms
COG1767	8	H	Coenzyme transport and metabolism
COG1785	8	P	Inorganic ion transport and metabolism
COG1866	8	C	Energy production and conversion
COG1878	8	E	Amino acid transport and metabolism
COG1942	8	Q	Secondary metabolites biosynthesis, transport and catabolism
COG1952	8	U	Intracellular trafficking, secretion, and vesicular transport
COG2032	8	P	Inorganic ion transport and metabolism
COG2040	8	E	Amino acid transport and metabolism
COG2068	8	H	Coenzyme transport and metabolism
COG2079	8	G	Carbohydrate transport and metabolism
COG2111	8	P	Inorganic ion transport and metabolism
COG2128	8	P	Inorganic ion transport and metabolism
COG2243	8	H	Coenzyme transport and metabolism
COG2332	8	C	Energy production and conversion
COG2366	8	Q	Secondary metabolites biosynthesis, transport and catabolism
COG2377	8	M	Cell wall/membrane/envelope biogenesis
COG2503	8	R	General function prediction only
COG2917	8	D	Cell cycle control, cell division, chromosome partitioning
COG3008	8	S	Function unknown
COG3041	8	J	Translation, ribosomal structure and biogenesis
COG3131	8	M	Cell wall/membrane/envelope biogenesis
COG3135	8	Q	Secondary metabolites biosynthesis, transport and catabolism
COG3138	8	E	Amino acid transport and metabolism
COG3162	8	S	Function unknown
COG3188	8	N	Cell motility
COG3191	8	E	Amino acid transport and metabolism
COG3245	8	C	Energy production and conversion
COG3345	8	G	Carbohydrate transport and metabolism
COG3396	8	Q	Secondary metabolites biosynthesis, transport and catabolism
COG3412	8	R	General function prediction only
COG3426	8	C	Energy production and conversion
COG3457	8	E	Amino acid transport and metabolism
COG3659	8	M	Cell wall/membrane/envelope biogenesis
COG3727	8	L	Replication, recombination and repair
COG3874	8	S	Function unknown
COG4105	8	M	Cell wall/membrane/envelope biogenesis
COG4129	8	S	Function unknown
COG4143	8	H	Coenzyme transport and metabolism
COG4215	8	E	Amino acid transport and metabolism
COG4302	8	E	Amino acid transport and metabolism
COG4303	8	E	Amino acid transport and metabolism
COG4413	8	E	Amino acid transport and metabolism
COG4842	8	S	Function unknown
COG4993	8	G	Carbohydrate transport and metabolism
COG0023	7	J	Translation, ribosomal structure and biogenesis
COG0279	7	G	Carbohydrate transport and metabolism
COG0387	7	P	Inorganic ion transport and metabolism
COG0470	7	L	Replication, recombination and repair
COG0565	7	J	Translation, ribosomal structure and biogenesis
COG0774	7	M	Cell wall/membrane/envelope biogenesis
COG0804	7	E	Amino acid transport and metabolism
COG1157	7	N	Cell motility;Intracellular trafficking, secretion, and vesicular transport
COG1183	7	I	Lipid transport and metabolism
COG1193	7	L	Replication, recombination and repair
COG1238	7	S	Function unknown
COG1394	7	C	Energy production and conversion
COG1463	7	M	Cell wall/membrane/envelope biogenesis
COG1487	7	R	General function prediction only
COG1511	7	S	Function unknown
COG1533	7	L	Replication, recombination and repair
COG1554	7	G	Carbohydrate transport and metabolism
COG1605	7	E	Amino acid transport and metabolism
COG1652	7	S	Function unknown
COG1819	7	G	Carbohydrate transport and metabolism
COG1843	7	N	Cell motility
COG1863	7	P	Inorganic ion transport and metabolism
COG1877	7	G	Carbohydrate transport and metabolism
COG1930	7	P	Inorganic ion transport and metabolism
COG1994	7	O	Posttranslational modification, protein turnover, chaperones
COG2048	7	C	Energy production and conversion
COG2067	7	I	Lipid transport and metabolism
COG2149	7	S	Function unknown
COG2154	7	H	Coenzyme transport and metabolism
COG2307	7	S	Function unknown
COG2834	7	M	Cell wall/membrane/envelope biogenesis
COG2846	7	O	Posttranslational modification, protein turnover, chaperones
COG2852	7	L	Replication, recombination and repair
COG2854	7	I	Lipid transport and metabolism
COG2863	7	C	Energy production and conversion
COG2864	7	C	Energy production and conversion
COG2891	7	J	Translation, ribosomal structure and biogenesis
COG2902	7	E	Amino acid transport and metabolism
COG2911	7	U	Intracellular trafficking, secretion, and vesicular transport
COG2963	7	X	Mobilome: prophages, transposons
COG2968	7	S	Function unknown
COG2979	7	S	Function unknown
COG2987	7	E	Amino acid transport and metabolism
COG3052	7	C	Energy production and conversion
COG3093	7	V	Defense mechanisms
COG3125	7	C	Energy production and conversion
COG3145	7	L	Replication, recombination and repair
COG3324	7	R	General function prediction only
COG3444	7	G	Carbohydrate transport and metabolism
COG3588	7	G	Carbohydrate transport and metabolism
COG3623	7	G	Carbohydrate transport and metabolism
COG3684	7	G	Carbohydrate transport and metabolism
COG3730	7	G	Carbohydrate transport and metabolism
COG3840	7	H	Coenzyme transport and metabolism
COG3869	7	O	Posttranslational modification, protein turnover, chaperones
COG3938	7	E	Amino acid transport and metabolism
COG4133	7	O	Posttranslational modification, protein turnover, chaperones
COG4279	7	S	Function unknown
COG4409	7	G	Carbohydrate transport and metabolism
COG4681	7	S	Function unknown
COG4720	7	S	Function unknown
COG4774	7	P	Inorganic ion transport and metabolism
COG5007	7	T	Signal transduction mechanisms
COG0068	6	O	Posttranslational modification, protein turnover, chaperones
COG0278	6	O	Posttranslational modification, protein turnover, chaperones
COG0293	6	J	Translation, ribosomal structure and biogenesis
COG0343	6	J	Translation, ribosomal structure and biogenesis
COG0386	6	I	Lipid transport and metabolism, Defense mechanisms
COG0418	6	F	Nucleotide transport and metabolism
COG0419	6	L	Replication, recombination and repair
COG0499	6	H	Coenzyme transport and metabolism
COG0684	6	J	Translation, ribosomal structure and biogenesis
COG0838	6	C	Energy production and conversion
COG0863	6	L	Replication, recombination and repair
COG1124	6	E	Amino acid transport and metabolism
COG1276	6	P	Inorganic ion transport and metabolism
COG1286	6	S	Function unknown
COG1495	6	O	Posttranslational modification, protein turnover, chaperones
COG1520	6	M	Cell wall/membrane/envelope biogenesis
COG1586	6	E	Amino acid transport and metabolism
COG1776	6	T	Signal transduction mechanisms
COG1805	6	C	Energy production and conversion
COG1965	6	P	Inorganic ion transport and metabolism
COG2031	6	I	Lipid transport and metabolism
COG2224	6	C	Energy production and conversion
COG2308	6	E	Amino acid transport and metabolism
COG2317	6	E	Amino acid transport and metabolism
COG2351	6	F	Nucleotide transport and metabolism
COG2356	6	L	Replication, recombination and repair
COG2386	6	O	Posttranslational modification, protein turnover, chaperones
COG2407	6	G	Carbohydrate transport and metabolism
COG2515	6	E	Amino acid transport and metabolism
COG2853	6	M	Cell wall/membrane/envelope biogenesis
COG2867	6	J	Translation, ribosomal structure and biogenesis
COG2901	6	K	Transcription
COG2913	6	M	Cell wall/membrane/envelope biogenesis
COG2931	6	Q	Secondary metabolites biosynthesis, transport and catabolism
COG2932	6	X	Mobilome: prophages, transposons
COG2959	6	S	Function unknown
COG2960	6	S	Function unknown
COG2967	6	P	Inorganic ion transport and metabolism
COG2974	6	L	Replication, recombination and repair
COG2981	6	E	Amino acid transport and metabolism
COG2996	6	R	General function prediction only
COG3005	6	C	Energy production and conversion
COG3047	6	M	Cell wall/membrane/envelope biogenesis
COG3048	6	E	Amino acid transport and metabolism
COG3051	6	C	Energy production and conversion
COG3058	6	C	Energy production and conversion
COG3178	6	R	General function prediction only
COG3246	6	S	Function unknown
COG3268	6	S	Function unknown
COG3278	6	C	Energy production and conversion
COG3281	6	G	Carbohydrate transport and metabolism
COG3303	6	P	Inorganic ion transport and metabolism
COG3315	6	Q	Secondary metabolites biosynthesis, transport and catabolism
COG3394	6	S	Function unknown
COG3485	6	Q	Secondary metabolites biosynthesis, transport and catabolism
COG3511	6	M	Cell wall/membrane/envelope biogenesis
COG3545	6	R	General function prediction only
COG3591	6	E	Amino acid transport and metabolism
COG3663	6	L	Replication, recombination and repair
COG3685	6	P	Inorganic ion transport and metabolism
COG3695	6	K	Transcription
COG3696	6	P	Inorganic ion transport and metabolism
COG3732	6	G	Carbohydrate transport and metabolism
COG3777	6	I	Lipid transport and metabolism
COG3836	6	G	Carbohydrate transport and metabolism
COG3878	6	S	Function unknown
COG3936	6	G	Carbohydrate transport and metabolism
COG3961	6	G	Carbohydrate transport and metabolism
COG3962	6	G	Carbohydrate transport and metabolism
COG4137	6	R	General function prediction only
COG4174	6	Q	Secondary metabolites biosynthesis, transport and catabolism
COG4335	6	L	Replication, recombination and repair
COG4365	6	S	Function unknown
COG4502	6	F	Nucleotide transport and metabolism
COG4535	6	P	Inorganic ion transport and metabolism
COG4575	6	J	Translation, ribosomal structure and biogenesis
COG4580	6	G	Carbohydrate transport and metabolism
COG4619	6	P	Inorganic ion transport and metabolism
COG4638	6	P	Inorganic ion transport and metabolism
COG4668	6	G	Carbohydrate transport and metabolism
COG4758	6	S	Function unknown
COG4791	6	U	Intracellular trafficking, secretion, and vesicular transport
COG4808	6	S	Function unknown
COG4810	6	E	Amino acid transport and metabolism
COG4969	6	N	Cell motility
COG5266	6	R	General function prediction only
COG0123	5	B	Chromatin structure and dynamics,
COG0143	5	J	Translation, ribosomal structure and biogenesis
COG0145	5	E	Amino acid transport and metabolism
COG0269	5	G	Carbohydrate transport and metabolism
COG0375	5	R	General function prediction only
COG0408	5	H	Coenzyme transport and metabolism
COG0457	5	R	General function prediction only
COG0837	5	G	Carbohydrate transport and metabolism
COG1043	5	M	Cell wall/membrane/envelope biogenesis
COG1049	5	C	Energy production and conversion
COG1141	5	C	Energy production and conversion
COG1142	5	C	Energy production and conversion
COG1347	5	C	Energy production and conversion
COG1510	5	K	Transcription
COG1587	5	H	Coenzyme transport and metabolism
COG1596	5	M	Cell wall/membrane/envelope biogenesis
COG1646	5	I	Lipid transport and metabolism
COG1726	5	C	Energy production and conversion
COG1729	5	R	General function prediction only
COG1770	5	E	Amino acid transport and metabolism
COG1834	5	E	Amino acid transport and metabolism
COG1934	5	M	Cell wall/membrane/envelope biogenesis
COG2115	5	G	Carbohydrate transport and metabolism
COG2151	5	O	Posttranslational modification, protein turnover, chaperones
COG2175	5	Q	Secondary metabolites biosynthesis, transport and catabolism
COG2350	5	R	General function prediction only
COG2359	5	S	Function unknown
COG2373	5	R	General function prediction only
COG2421	5	C	Energy production and conversion
COG2431	5	S	Function unknown
COG2710	5	P	Inorganic ion transport and metabolism
COG2716	5	E	Amino acid transport and metabolism
COG2825	5	M	Cell wall/membrane/envelope biogenesis
COG2829	5	M	Cell wall/membrane/envelope biogenesis
COG2850	5	J	Translation, ribosomal structure and biogenesis
COG2925	5	L	Replication, recombination and repair
COG2935	5	R	General function prediction only
COG2969	5	R	General function prediction only
COG2975	5	O	Posttranslational modification, protein turnover, chaperones
COG3024	5	L	Replication, recombination and repair
COG3025	5	P	Inorganic ion transport and metabolism
COG3040	5	M	Cell wall/membrane/envelope biogenesis
COG3059	5	S	Function unknown
COG3071	5	S	Function unknown
COG3124	5	I	Lipid transport and metabolism
COG3173	5	R	General function prediction only
COG3190	5	N	Cell motility
COG3251	5	S	Function unknown
COG3254	5	M	Cell wall/membrane/envelope biogenesis
COG3380	5	R	General function prediction only
COG3395	5	S	Function unknown
COG3434	5	T	Signal transduction mechanisms
COG3474	5	C	Energy production and conversion
COG3486	5	Q	Secondary metabolites biosynthesis, transport and catabolism
COG3493	5	C	Energy production and conversion
COG3513	5	V	Defense mechanisms
COG3605	5	T	Signal transduction mechanisms
COG3609	5	K	Transcription
COG3703	5	P	Inorganic ion transport and metabolism
COG3718	5	G	Carbohydrate transport and metabolism
COG3852	5	T	Signal transduction mechanisms
COG3875	5	M	Cell wall/membrane/envelope biogenesis
COG3953	5	X	Mobilome: prophages, transposons
COG4146	5	R	General function prediction only
COG4160	5	E	Amino acid transport and metabolism
COG4483	5	S	Function unknown
COG4531	5	P	Inorganic ion transport and metabolism
COG4537	5	X	Mobilome: prophages, transposons
COG4549	5	S	Function unknown
COG4550	5	T	Signal transduction mechanisms
COG4592	5	P	Inorganic ion transport and metabolism
COG4787	5	N	Cell motility
COG4853	5	T	Signal transduction mechanisms
COG4867	5	S	Function unknown
COG5000	5	T	Signal transduction mechanisms
COG5146	5	H	Coenzyme transport and metabolism
COG5339	5	S	Function unknown
COG5386	5	P	Inorganic ion transport and metabolism
COG5405	5	O	Posttranslational modification, protein turnover, chaperones
COG0298	4	O	Posttranslational modification, protein turnover, chaperones
COG0376	4	P	Inorganic ion transport and metabolism
COG0392	4	S	Function unknown
COG0467	4	T	Signal transduction mechanisms
COG0585	4	J	Translation, ribosomal structure and biogenesis
COG0630	4	U	Intracellular trafficking, secretion, and vesicular transport
COG0678	4	O	Posttranslational modification, protein turnover, chaperones
COG0797	4	M	Cell wall/membrane/envelope biogenesis
COG1025	4	O	Posttranslational modification, protein turnover, chaperones
COG1075	4	I	Lipid transport and metabolism
COG1203	4	V	Defense mechanisms
COG1275	4	V	Defense mechanisms
COG1324	4	P	Inorganic ion transport and metabolism
COG1348	4	P	Inorganic ion transport and metabolism
COG1446	4	E	Amino acid transport and metabolism
COG1509	4	E	Amino acid transport and metabolism
COG1513	4	P	Inorganic ion transport and metabolism
COG1553	4	P	Inorganic ion transport and metabolism
COG1585	4	O	Posttranslational modification, protein turnover, chaperones
COG1648	4	H	Coenzyme transport and metabolism
COG1735	4	R	General function prediction only
COG1791	4	E	Amino acid transport and metabolism
COG1795	4	C	Energy production and conversion
COG1830	4	G	Carbohydrate transport and metabolism
COG1944	4	J	Translation, ribosomal structure and biogenesis
COG2015	4	Q	Secondary metabolites biosynthesis, transport and catabolism
COG2033	4	C	Energy production and conversion
COG2173	4	M	Cell wall/membrane/envelope biogenesis
COG2180	4	C	Energy production and conversion
COG2209	4	C	Energy production and conversion
COG2372	4	P	Inorganic ion transport and metabolism
COG2746	4	V	Defense mechanisms
COG2828	4	C	Energy production and conversion
COG2831	4	U	Intracellular trafficking, secretion, and vesicular transport
COG2857	4	C	Energy production and conversion
COG2861	4	G	Carbohydrate transport and metabolism
[truncated: 455 more rows]
