# Supplementary material for: Microbial Tracking-2, a metagenomics analysis of bacteria and fungi onboard the International Space Station
Source: Microbiome. 2022 Jun 29;10:100. doi: 10.1186/s40168-022-01293-0 (PMC9241228; doi:10.1186/s40168-022-01293-0)
Supplement: Supplementary file 7 — Additional file 6: Dataset S4. Read counts of detected species in each sample and control. Only those species with over 100 read counts across all samples/controls were included. “F” referes to flight group, xS referes to location. “P” refers to PMA treatment, “CTL” refers to control wipe fliown to ISS. [file 40168_2022_1293_MOESM6_ESM.xlsx]

## Sheet: DatasetS4
Dataset S4: Read counts of detected species in each sample and control. Only those species with over 100 read counts across all samples/controls were included. "F" referes to flight group, xS referes to location. "P" refers to PMA treatment, "CTL" refers to control wipe fliown to ISS
Taxa	F4_1S	F4_1S_P	F4_2S	F4_2S_P	F4_3S	F4_3S_P	F4_4S	F4_4S_P	F4_5S	F4_5S_P	F4_6S	F4_6S_P	F4_7S	F4_7S_P	F4_8S	F4_8S_P	F4_CTL	F4_CTL_P	F5_1S	F5_1S_P	F5_2S	F5_2S_P	F5_3S	F5_3S_P	F5_4S	F5_4S_P	F5_5S	F5_5S_P	F5_6S	F5_6S_P	F5_7S	F5_7S_P	F5_8S	F5_8S_P	F5_CTL_P	F5_CTL	F6_1S	F6_1S_P	F6_2S	F6_2S_P	F6_3S	F6_3S_P	F6_4S	F6_4S_P	F6_5S	F6_5S_P	F6_6S	F6_6S_P	F6_7S
Aspergillus.kawachii	10	1	1	3	6	0	11	0	21	242	3	0	3	3	0	0	1	1	3357	34	97	5	1906	314	439	406	875	910	549	41	204	4	129	4	0	4036	913	772	18	3	137	3	261	302	4639090	9874233	1243	9	82
Aureobasidium.pullulans	5	6	1	5	3	1	3	0	25	6	5	7	7	0	0	0	2	15	96	0	1	0	26	1	98	1	26	1	2	0	0	1	3	0	0	17	2655467	2349605	2	1	3431	279	197	743	17	7	13	85	30
Staphylococcus.epidermidis	57243	1481	28891	13491	26390	5947	12204	100	105350	1372	209044	4787	111032	1118	21494	2354	1919	592	81369	763	241580	9596	93638	17148	29639	1236	282033	10237	83299	1225	363949	8222	11887	907	174	545	3783	169	271987	10682	17347	905	51700	2045	38335	1672	145072	901	109706
Propionibacterium.acnes	36343	1787	126296	248407	14111	6608	6459	1186	115464	2434	96120	6914	141554	2322	153993	2717	664	5620	37662	878	20127	1010	72042	37628	70124	10330	34526	3086	93970	4159	271164	28500	121517	56554	1174	16018	1697	37	391632	18669	27275	4610	55568	5340	102717	2085	32796	355	103840
Haemophilus.parainfluenzae	4076	139	835956	260	21392	1239	32988	41	34111	794	9373	1009	6119	125	2469	68	636	479	70500	2246	6643	221	10980	1595	11210	1550	34425	520	1937	117	7506	637	91561	287	622	606	269	13	20399	834	2077	66	71114	816	47251	1130	622207	150	8491
Penicillium.fuscoglaucum	1	0	1	1	0	0	24	0	80	0	10	1	0	0	0	0	0	0	21	0	0	0	6	1	5	371	4	0	7	0	1	0	0	0	2	50	65	40	28	0	12	0	46255	1065	4913	59	2819	16	7274
Corynebacterium.sp..GD7	94286	1058	47197	17245	11282	2735	389	26	35157	215	143790	4030	14599	136	5036	357	215	386	16630	139	30637	2831	33432	14216	6854	148	10363	86	20429	104	28419	1535	2383	310	123	67	4245	47	28226	453	13982	1342	6290	64	9827	222	117976	480	20324
Staphylococcus.warneri	4985	116	4094	2126	2130	444	1134	1	8253	130	13700	357	5895	85	850	75	6	46	4560	24	4724	387	10812	1937	7656	152	1910	90	10156	132	10865	197	288	24	4	5	2242	90	4023	172	2822	74	2775	145	5815	311	39952	241	4061
Methylobacterium.mesophilicum	0	0	0	4	0	0	1	0	150	15	41	0	32	4	0	1	0	47	0	1	1	2	8	8	2	1	20	0	3	1	4	1	0	0	1	9	1	0	1	141	516347	806571	1	98	75	3	31	0	8
Methylobacterium.sp..GXF4	12	0	1	5	5	4	2	1	547	84	46	3	227	151	6	8	2	65	16	2	5	5	35	27	12	12	57	17	37	6	19	14	8	28	14	26	2	1	2	70	492100	763031	26	103	302	11	56	2	23
Staphylococcus.hominis	17030	567	322942	223918	6928	1766	1866	18	10578	224	61391	2161	11922	117	943	127	41	791	12170	71	4803	452	27326	5176	1981	98	4501	103	8574	143	27459	543	1382	106	44	94	1415	52	18399	852	4056	192	2096	125	3277	275	24186	203	10163
Lactococcus.lactis	1266	167	413	1001	8371	817	240190	1928	80933	1107	4515	229	5374	128	1631	101	59	260	1589	92	530	65	3202	569	44567	2250	33301	1531	2454	30	1984	41	1400	99	33	96	86	6	4130	323	896	31	38444	5749	159242	3685	2371	112	4399
Staphylococcus.sp..AL1	241860	4667	889	281	30814	6350	638	7	69211	1471	420085	11278	24699	151	2028	125	29	87	4599	90	237	22	10375	1851	212	49	387	50	7197	366	2418	50	311	28	4	40	589	39	2296	98	2264	89	344	22	874	92	79339	591	1173
Rothia.mucilaginosa	1307	54	474758	270	36550	1589	8046	19	41235	489	3461	38	8875	277	1407	50	143	140	2669	73	865	154	2768	1525	10201	3178	60055	1255	982	148	15209	1756	476	350	1588	1383	93	4	6056	256	994	16	44483	193	32943	2818	1116	215	2514
Methylobacterium.sp..B1	29	0	7	4	7	2	5	1	120	17	209	2	82	56	15	0	0	43	116	65	14	43	60	117	49	182	67	90	48	55	72	146	17	74	175	131	3	1	41	165	345289	540155	13	134	143	160	182	95	69
Staphylococcus.haemolyticus	71387	1201	6796	615	12141	1879	503	7	16450	247	85854	2122	7328	72	3270	279	18	51	4056	60	40207	1732	5844	1675	358	19	1304	117	5571	89	4169	59	342	24	0	17	3010	136	34053	1085	2243	114	805	24	1211	265	38430	283	3763
Staphylococcus.capitis	8156	304	30358	5736	5126	1992	1841	31	9674	126	68221	4151	23813	192	5244	1736	72	150	16867	202	25485	1185	45917	11948	7894	446	4075	228	26902	1322	118539	6206	9231	1190	123	108	237	13	84006	3478	11837	1077	10554	197	6085	336	39118	1204	84491
Malassezia.restricta	17102	5001	2066	1943	14666	1604	3791	580	35420	1378	18103	1222	9139	1138	2760	206	1035	1980	25648	406	3343	480	57126	11505	9147	717	5730	326	7064	458	16909	286	5760	721	423	2849	1316	39	9319	738	22332	470	6899	602	31618	1078	18642	199	21293
Lautropia.mirabilis	1705	25	2501	50	2328	51	771	2	4069	428	7257	124	2136	33	31249	12	85	10	246342	16945	2842	68	10842	3925	46006	116	10831	113	14688	32	1402	36	73789	38	41	16	153	4	24582	186	2818	36	14232	136	132172	104	6508	5	32953
Staphylococcus.lugdunensis	465	19	1095	62	391	51	99	1	1631	22	1912	28	2203	17	3567	4839	1	615	2686	10	504789	10929	5280	493	1299	14	12777	571	7097	567	22135	2951	2677	138	2	2	28	1	19323	559	670	35	465	15	3952	81	10325	216	81339
Porphyromonas.sp..oral.taxon.279	399	19	444808	70	6764	283	894	51	4688	50	1651	28	3422	244	283	6	45	26	27379	651	941	111	2147	440	1811	162	1904	147	718	6	3266	45	134340	489	148	55	53	1	3915	72	516	12	15174	130	47557	235	2806	12	878
Faecalibacterium.prausnitzii	393	25	31926	1343	170	23	24	4	1365	16	312186	2511	88	11	1753	84	2	12	1438	21	44145	1357	3207	618	609	78	152	6	22586	2155	2702	28	597	86	0	54	25	0	40693	1810	480	45	424	82	91558	393	35650	81	5911
Staphylococcus.saprophyticus	13160	209	2930	572	7830	880	11497	23	16413	267	26392	532	10319	151	1905	135	9	73	41849	137	4922	335	110754	32052	2338	145	1448	170	26050	415	173985	8765	960	62	1	100	745	30	11859	852	14716	529	6636	324	5137	297	40011	195	43842
Staphylococcus.aureus	3359	132	7397	3714	8657	409	1145	33	7406	172	7467	427	4041	29370	572	674	23995	5469	3488	28	26355	772	8969	1419	3629	120	16792	195	15903	103	17315	356	26408	588	2542	5851	167	10	236977	4814	13526	192	2681	90	2327	161	16077	210	13389
Veillonella.sp..oral.taxon.158	613	15	405514	158	7744	648	8304	205	18892	484	1959	49	5413	282	422	22	25	134	3147	12	459	36	442	149	1215	762	5503	102	103	25	10795	408	548	288	553	276	30	1	1653	61	227	6	16339	182	5246	247	1058	27	414
Microbacterium.barkeri	1	1	7	4	1	27	9	0	53	5	30	1	1	0	1	0	6	2	16	0	0	5	13	26	16	6	4	3	40	164	10	9	4	3	0	5	1	0	354	6	110	14	173	3	63	1	14	0	13
Staphylococcus.caprae	1563	48	5584	572	1573	213	178	3	2860	54	4898	121	3637	44	2384	446	3	20	12874	32	36636	1653	10581	1899	1092	92	41176	1965	11080	686	204125	4632	3851	116	7	14	72	3	18390	781	1937	117	1904	56	2724	112	7032	65	6452
Ruminococcus.sp..80.3	14	0	1699	859	46	8	0	0	51	0	8841	382	1	1	2985	2	0	0	4870	12	6956	1592	1532	253	173	16	76	4	956	1106	550	8	189	6	0	3	18	1	7829	460	156	3	59	12	641	20	3617	8	2798
Corynebacterium.pseudogenitalium	7560	123	17523	5186	2365	362	185	20	8133	55	19388	182	2656	22	1452	41	87	107	4022	49	126446	2156	8839	3219	1632	49	3211	53	5282	34	7284	126	1542	76	21	45	1061	23	37895	629	2639	349	1962	44	2369	104	14130	63	8426
Puccinia.striiformis	80	12	280	101	96	20	3477	7	5455	65	77	12	341	33	121	3	6	67	35	12	23	7	142	33	281	8566	1370	290	122	27	105	17	24	5	0	26	582	512	1827	25	63	24	9141	4810	1647	872	8950	2446	206237
Ruminococcus.bromii	41	2	562	144	46	6	6	0	128	2	1527	13	14	2	9	5	1	32	393	5	4991	587	543	157	73	425	28	1	334	936	2552	12	191	19	0	3	2	0	2549	245	77	6	17	1	435	147	1587	8	18612
Methylobacterium.extorquens	39	5	141	167	26	7	9	211	370	49	27	7	142	30	10	11	2	20	197	80	16	67	179	508	223	154	163	100	173	75	210	277	24	88	160	147	36	3	60	146	172369	267085	105	124	303	198	379	80	97
Pectobacterium.carotovorum	3	0	1	0	0	0	6	0	37	1	1	0	0	0	1	0	0	0	1	49	1	0	6	4	4	12	10	1	3	0	1	0	4	0	0	0	420	9	27456	841	383	10	252932	2716	126191	3267	409	1	1324
Streptococcus.mitis	3744	123	6344	227	33583	925	24266	155	32390	4561	13667	204	20868	300	6638	316	414	300	11361	370	3165	136	4900	1105	7909	714	17680	814	1610	85	9386	277	8288	213	455	251	152	3	8240	590	1162	44	30739	604	9593	488	27801	95	8108
Aspergillus.niger	11	1	0	1	8	4	36	0	20	12	30	0	11	0	1	0	0	17	97	2	10	5	113	35	14	6	33	23	27	1	5	0	2	0	0	146	1047	894	11	1	11	1	76	8	133632	274087	46	1	33
Streptococcus.sanguinis	2002	97	10987	159	2255	246	5609	211	10073	2260	15998	985	2781	734	796	85	171	392	49302	1537	4448	108	35999	3102	10269	488	10504	101	1854	28	4151	24	36123	99	49	112	305	9	17631	430	2924	96	38631	373	28815	739	9053	100	13829
Coprococcus.sp..ART55.1	55	3	3174	367	26	11	48	1	385	2	16207	230	15	0	4	1	1	1	50	0	477	53	37	17	13	2	17	3	53	1	180	0	9	0	0	0	0	0	13288	735	57	13	2	0	168	1	254	1	2793
Staphylococcus.pettenkoferi	2764	42	16284	1189	4901	913	10065	17	77011	480	48443	507	31807	113	786	58	1	29	2223	110	6935	1073	4884	4602	2246	36	1966	54	7769	79	83514	3815	1253	105	84	6	63	3	17667	571	545	14	2669	59	1548	77	15480	34	8076
Pseudomonas.sp..R62	56	3	5	44	11	3	2	0	117	23	224	8	14	0	10	6	0	12	21	4	0	9	12	13	228	37	13	35	34	8	12	11	9	4	628	19	0	0	41	16	4	0	236373	95745	27	6	51	422	3
Ruminococcus..obeum	76	1	17189	562	31	8	40	2	894	6	38098	202	18	2	285	11	1	11	178	0	10339	745	544	115	384	40	108	5	12553	586	164	3	94	3	2	0	9	0	63386	2002	110	15	361	12	76680	708	13176	34	862
Granulicatella.adiacens	525	29	46197	85	6488	239	1383	8	4011	48	2775	26	3398	304	524	16	42	20	30631	881	2565	67	3361	689	3095	165	14207	271	848	17	6272	139	18243	161	69	54	71	3	4075	180	722	15	36185	83	8078	323	66172	27	5667
Roseburia.intestinalis	30	3	815	120	31	6	4	0	177	1	1495	8	28	0	65	6	0	17	133	1	1397	302	193	48	93	32	8	0	2495	325	123	2	30	6	0	4	3	1	2027	110	22	0	16	6	10491	1260	1311	5	560
Corynebacterium.tuberculostearicum	5476	79	12138	3547	1796	297	90	17	6081	41	15002	154	1736	26	1110	45	74	145	3225	38	74577	1379	6658	2232	1226	38	2052	49	3860	49	4731	88	1136	88	22	32	933	16	25784	488	1992	261	1347	28	1747	94	10348	51	5828
Coprococcus.comes	12	1	4644	65	13	4	11	0	159	1	34036	114	13	8	278	5	0	0	222	2	4585	235	357	116	94	3	62	0	3788	251	1135	2	183	2	1	6	3	0	14385	441	96	3	305	7	16539	165	7825	31	11659
Actinomyces.massiliensis	993	15	173	13	1463	79	175	5	5533	146	3416	727	583	653	339	33	63	1961	23172	201	3360	24	8931	1112	4993	43	12766	51	1307	14	12553	13	1981	64	5	29	173	4	8092	152	1730	21	9094	89	11386	82	6978	17	4322
Collinsella.aerofaciens	39	0	7565	104	58	21	44	3	271	5	26433	16	12	61	446	6	2	1	578	0	28711	326	1295	225	1537	11	136	1	17483	42	906	3	213	4	0	2	11	0	43581	345	324	31	1045	7	35989	93	24488	17	5493
Streptococcus.thermophilus	258	39	230	289	720	61	68600	515	7417	101	1856	22	10959	152	19769	397	40	100	2169	8	625	27	997	281	9211	299	6060	96	96	7	1322	13	715	40	26	197	31	2	507	47	194	6	13549	972	26749	520	430	5107	15132
Penicillium.biforme	0	0	0	0	0	0	0	0	10	0	1	0	0	0	0	0	0	0	6	0	2	0	1	0	0	85	2	0	3	0	0	1	0	0	0	13	19	20	4	0	0	1	7325	164	841	10	389	2	1161
Lactobacillus.crispatus	499	27	58772	3753	978	131	2340	8	15249	238	6412	2165	255	2	95	7	0	3	86	7	4718	520	192	45	75	8	70	10	35	1	15	0	12	15	2	1	2	0	222	19	44	3	13	2	63	7	94	5	185
Staphylococcus.sp..MDS7B	2576	76	14105	9090	846	267	281	2	2866	72	5777	178	2968	56	372	47	29	107	2425	20	4350	535	3476	689	516	42	2463	101	1013	30	8295	309	297	38	43	9	183	6	14508	719	1158	82	1630	86	1539	96	5041	27	4263
Aggregatibacter.aphrophilus	137	3	3253	4	190	15	219	4	825	22	382	7	51	1	374	5	6	2	8656	36	773	26	8579	380	3001	60	996	30	1366	7	137	14	31706	47	2	15	64	2	8932	115	460	21	11288	90	138613	593	4680	6	3320
Rhodosporidium.toruloides	1	0	7	0	10	0	0	0	10	0	13	0	1	0	0	0	0	0	1	0	0	0	30	2	9	0	100	155	30	29	45	12	1	0	0	0	26	27	5	0	2	0	651	3295	106	443	5460	2214	85437
Finegoldia.magna	609	46	1473	2677	924	256	186	13	5841	401	4628	175	331	45	528	1941	674	149	2121	62	27041	1074	5752	2035	1540	444	3768	59	8027	81	2733	166	1365	101	39	58	55	6	6351	438	1371	93	1582	108	2143	509	21291	66	3696
Gemella.sanguinis	286	20	132885	108	24312	1068	4342	19	4311	946	1033	25	6937	123	312	24	9	11	944	57	380	47	722	218	1406	153	17661	274	104	13	3722	88	202	90	91	46	26	3	1925	86	353	8	5407	84	12232	519	610	7	459
Malassezia.globosa	6473	145	1480	211	4178	945	5229	16	8308	1728	4916	102	2111	64	525	46	364	318	10101	73	1386	231	31747	4402	3133	191	3239	102	2411	56	3587	62	1267	161	37	327	517	20	4481	229	11726	243	4083	188	7497	597	8488	122	7391
Methylobacterium.sp..EUR3.AL.11	2	15	5	1	0	0	0	0	1270	355	3	0	646	201	9	13	0	2	32	6	6	7	11	16	10	36	114	67	8	11	23	14	5	11	24	20	0	0	11	12	89242	140455	8	19	587	13	32	4	51
Lactobacillus.sakei	22	0	39	2	3	3	4612	25	274	1	88	1	7	0	5	1	0	7	46	1	27	6	220	25	78709	1977	6918	276	38	0	45	0	8	0	0	1	10	0	2999	79	48	2	108912	508	416	11	59	0	250
Methylobacterium.sp..B34	0	0	0	0	0	1	0	0	39	7	2	0	21	14	0	2	1	1	1	0	2	0	7	7	0	1	3	2	1	1	2	2	0	0	1	3	0	0	0	12	91434	141517	1	14	27	3	10	0	5
Corynebacterium.kroppenstedtii	5771	137	275	212	1579	301	391	1	10373	177	3196	79	2837	28	1519	91	41	9	789	80	393	126	1308	671	607	50	427	26	599	27	2362	24	706	84	73	28	51	2	394	91	403	15	158	22	1737	68	1537	13	1186
Dorea.longicatena	46	5	6930	326	48	23	3	31	290	6	23403	215	46	0	436	7	1	1	956	4	8156	690	835	168	597	15	37	2	7304	70	534	4	206	6	0	5	8	0	10129	517	215	4	109	6	17840	276	4656	25	6872
Methylobacterium.radiotolerans	2	9	4	2	0	1	0	0	2510	578	14	0	1098	443	11	29	0	8	9	1	1	0	9	2	4	1	184	92	13	2	15	3	0	18	1	5	1	0	7	15	83279	128372	11	28	869	5	6	4	29
Penicillium.nalgiovense	6	0	0	0	2	2	8	0	38	0	4	0	1	0	0	0	0	0	7	0	0	0	5	2	11	119	1	0	6	0	0	0	0	0	0	5	349	332	6	0	1	0	5918	120	652	8	377	6	830
Eubacterium.rectale	69	57	3225	234	85	15	7	18	205	41	6766	79	17	1	3947	88	4	13	993	8	8480	789	1532	454	232	62	97	10	6227	3340	4142	49	287	19	2	22	8	1	16409	653	198	44	103	10	16787	167	6802	10	19960
Methylobacterium.sp..285MFTsu5.1	0	0	0	1	0	0	0	0	60	11	2	0	56	21	0	0	0	17	0	0	0	0	4	5	1	1	13	15	2	0	3	5	0	3	1	0	0	0	2	13	82177	129367	2	18	30	2	5	0	6
Gemella.haemolysans	681	26	1111	54	12878	333	12847	98	12150	1233	3002	60	8167	85	1439	24	194	161	21565	1099	1639	50	4321	548	6851	263	10840	170	820	27	3412	114	2859	54	142	90	81	1	5148	296	745	22	14531	241	3298	182	3089	13	2858
Fusobacterium.periodonticum	201	6	102529	36	2786	120	1008	7	4206	55	764	23	1853	10	173	9	3	21	3242	21	599	29	1283	191	1710	216	2515	168	228	23	8900	81	1579	32	221	78	30	0	3403	119	254	6	11079	96	39533	435	914	13	1182
Chlamydia.psittaci	41	6	9	132	21	9	1008	10	110939	289	180	22	43	9	7	9	6	25	43	1	73	11	238	20	1934	58	55237	266	26	1	22	4	6	4	3	10	1	0	26	83	26	2	12375	1048	7567	1268	71	20	54
Tetragenococcus.halophilus	0	0	10	0	6	0	10	0	129	3	89	1	196	0	1	0	0	0	6801	61	343	33	18985	2072	23707	1229	71751	132	3004	32	29650	348	249	30	0	13	131	3	56	4	185	8	2523	40	2042	71	658	11	713
Neisseria.sicca	223	12	12674	29	344	49	53	2	596	60	758	3	62	14	182	4	22	43	2508	349	797	20	1771	541	634	27	2655	67	258	4	372	3	92238	62	7	2	36	1	1061	40	239	6	3076	32	54704	121	1473	3	1373
Pseudomonas.fluorescens	84	34	11	40	22	67	96	33	499	58	163	63	53	26	387	20	12	78	211	5	3	2	40	13	622	208	1882	24	45	8	17	11	15	7	86	85	1	0	251	28	339	565	110387	45049	850	123	42	141	18
Actinomyces.naeslundii	674	7	268	26	633	43	441	77	2848	52	4388	108	742	27	192	22	43	1	15724	105	7611	34	7674	851	4724	39	4394	11	932	12	7316	9	3181	58	4	13	107	3	6615	62	1247	12	4181	42	13143	77	2960	8	7244
Corynebacterium.matruchotii	1469	85	49	422	1057	319	172	38	2781	397	1709	10322	477	1157	494	14	250	607	6042	43	1477	65	6814	1194	1916	92	955	34	843	13	803	17	3046	95	3	88	105	2	5034	277	1002	27	1284	67	32990	1810	6773	35	6185
Staphylococcus.carnosus	113	1	11	2	24	4	174	0	134	3	306	5	67	1	6	93	0	0	161	1	114	4	354	41	17321	301	176	25	148	2	488	16	8	1	0	0	13	1	1426	52	41	2	122991	1749	978	22	209	1	317
Puccinia.triticina	175	24	1445	466	376	50	23957	61	24162	249	106	32	1742	129	1042	36	19	220	55	2	123	7	554	80	2011	43744	7040	62	95	3	98	7	96	12	11	69	172	129	8703	139	191	148	40763	399	5361	292	292	112	437
Methylobacterium.sp..L2.4	0	3	0	1	1	0	0	0	1089	307	5	0	499	334	4	5	0	5	5	3	1	0	3	1	1	0	87	17	4	1	1	1	0	2	1	5	1	0	1	12	66778	103417	5	9	459	1	2	0	12
Rhodotorula.glutinis	14	1	14	3	7	1	0	0	32	0	35	0	11	0	1	0	0	0	24	0	11	0	61	4	24	0	244	300	108	73	176	46	0	0	0	0	40	39	13	2	11	0	1529	7931	103	218	20969	7334	43988
Streptococcus.oralis	365	16	824	49	1579	96	844	16	1686	97	2132	22	689	64	250	11	31	182	10688	467	871	43	1509	478	1543	64	5872	116	253	4	750	18	5639	77	13	12	35	2	2223	118	292	15	17167	108	4159	101	78891	58	885
Marinimicrobia.bacterium.JGI.0000113.D11	1305	33	15572	53999	781	637	220	4	7561	118	17910	1287	12801	616	6750	466	39	66	784	18	320	27	825	304	546	163	778	369	739	39	3435	234	1082	284	4	40	30	1	1438	56	277	25	1428	95	1617	47	673	9	1642
Actinobaculum.sp..oral.taxon.183	511	7	27	2	5467	816	65	1	732	14	346	1391	193	2	161	3	4	10	20728	36	5412	53	19396	1077	2292	28	4982	20	1940	11	3896	8	1864	40	1	17	127	1	5206	66	1607	20	2902	29	1277	35	2827	9	35602
Neisseria.subflava	139	10	123846	6	1639	113	111	1	1810	18	236	20	729	23	79	3	10	3	104	12	69	6	95	39	216	64	11999	186	26	1	590	54	1567	2	57	27	5	0	569	8	84	5	2241	23	1365	19	79	0	142
Neisseria.flavescens	190	6	110121	6	2993	129	121	1	2592	39	275	14	700	37	118	2	42	8	491	19	136	6	205	79	684	54	16070	299	55	2	1426	53	2240	5	47	29	10	0	486	20	64	2	1786	14	1697	40	161	1	300
Pseudomonas.sp..URMO17WK12.I11	3443	70	931	88	4692	416	725	3	13347	94	19313	184	743	4	476	104	2	4	4455	58	554	35	6574	2282	5248	142	18081	823	4870	72	468	12	579	58	1	12	177	5	1247	49	1368	52	758	76	4660	167	11920	76	1490
Micrococcus.luteus	985	262	121	835	346	396	176	181	2614	464	2342	99	1764	126	141	35	318	972	7592	206	503	83	11010	5232	2069	333	591	146	4942	137	42420	5130	226	86	575	209	85	8	3671	596	2296	65	368	244	1395	366	4199	44	9369
Eubacterium.hallii	28	1	6349	415	14	5	3	1	100	2	10102	55	6	1	768	11	2	2	120	8	11946	834	340	132	116	9	29	2	4166	259	1432	20	210	7	1	8	2	0	15719	491	113	4	118	9	10926	319	4880	23	7119
Eubacterium.siraeum	66	1	2833	384	48	6	7	0	510	17	6912	94	88	2	46	10	0	0	218	3	2453	1524	559	105	100	14	27	6	19487	362	155	1	49	5	0	0	6	1	13925	447	85	1	222	331	73557	1240	4982	14	1419
Corynebacterium.genitalium	596	32	374	186	95	27	47	2	1911	16	1815	27	115	6	124	12	6	8	3065	32	11962	510	45440	2209	767	27	476	14	1183	26	2483	29	520	5247	37	23	70	2	1384	37	1592	220	467	7	1016	13	1954	14	645
Streptococcus.australis	238	3	59338	40	2679	58	515	1	3035	82	720	6	2010	124	107	1	8	24	22422	4	254	6	257	38	348	20	12829	47	53	4	2080	9	8195	6	46	45	12	1	526	13	86	2	2368	18	5678	39	181	8	351
Rothia.dentocariosa	725	137	147	130	436	123	305	79	3686	1094	681	245	256	359	160	289	388	224	3097	1012	1245	24	3591	1257	3233	141	1986	131	2346	18	1110	25	1203	101	25	122	65	7	1942	130	409	113	1654	109	2124	315	29674	195	1008
Actinomyces.dentalis	680	50	63	31	748	60	251	3	1878	21	3280	38	322	165	662	11	28	48	17408	158	4289	13	4231	444	1841	21	4231	18	911	9	2015	5	3425	560	2	34	68	0	5154	68	480	7	3108	24	7140	156	2151	121	4478
Penicillium.aurantiogriseum	3	11	4	0	7	5	445	4	72889	69	29	8	10	2	3	5	21	4	3	0	53	3	47	13	380	214	189	13	13	5	8	10	2	15	11	28	472	396	17	9	6	3	1828	45	459	484	83	0	205
Fusarium.oxysporum	15	1	3	0	13	3	1	1	1073	0	70	4	2074	79	8	2	4	1	58	1	28	1	301	42	642	23	509	25	23	2	32	2	3743	4254	1	3	1303	1105	21491	456	843	24	578	33	787	48	5404	16	541
Neisseria.mucosa	93	2	59552	7	1266	52	157	1	1187	15	366	7	425	5	109	3	7	6	361	40	152	24	405	620	284	44	11257	114	35	1	996	38	24259	34	18	23	10	0	343	10	105	5	1479	15	7928	62	238	4	491
Streptococcus.parasanguinis	653	41	22656	117	13233	372	1313	16	3524	81	1572	94	1914	137	287	39	29	116	8531	51	615	57	864	338	574	308	9179	80	188	20	8900	186	2577	130	170	144	34	2	874	144	395	20	6474	46	4190	658	727	163	697
butyrate.producing.bacterium.SS3.4	9	0	506	33	3	3	0	0	57	7	3037	14	8	0	105	5	0	0	104	1	1099	64	189	39	53	1	20	2	1191	359	279	3	38	2	0	0	2	1	1515	63	33	1	23	2	5191	38	1680	3	1193
Penicillium.camemberti	0	0	0	0	0	0	0	0	3	0	0	0	1	0	0	0	0	0	1	0	0	0	2	0	0	64	0	0	5	0	0	0	0	0	0	1	8	14	3	0	1	0	3226	65	395	4	225	2	543
Staphylococcus.sp..E463	1203	20	1337	197	1108	78	1060	5	15332	118	9956	86	4431	32	1040	40	64	4	522	18	624	55	1131	242	3924	37	475	30	822	25	4889	105	99	10	71	156	46	4	1823	109	374	15	2724	105	3297	157	1741	8	2830
Blautia.wexlerae	11	1	2196	196	28	5	3	0	177	5	4703	22	4	2	372	27	0	223	88	0	4734	439	204	58	130	14	15	0	1650	202	133	4	55	2	2	1	1	0	5020	210	15	0	53	8	2973	48	3868	7	633
Fusobacterium.nucleatum	211	13	2611	22	414	67	241	2	723	49	890	137	544	65	1099	6	12	23	6029	69	2498	92	2426	370	998	81	1016	50	362	13	1254	10	9709	45	13	9	64	2	3067	167	417	28	4192	85	24422	408	1913	23	7064
Ruminococcus..torques	48	8	7141	466	22	21	27	0	449	5	19520	154	25	1	628	16	27	4	403	3	22853	847	1071	270	247	20	75	2	1357	490	1148	7	253	8	0	29	7	0	13502	604	189	4	61	8	3532	46	2792	6	5293
Pseudomonas.sp..GM80	2	1	0	1	0	0	0	0	5	0	11	0	0	0	1	0	0	0	4	0	0	0	0	2	9	1	8	0	0	1	0	5	0	1	5	7	0	0	2	5	0	0	63148	25280	3	1	3	4	0
Capnocytophaga.sputigena	129	3	138	1	264	35	104	4	529	20	388	10	69	18	756	4	3	209	1784	291	218	11	1373	109	248	19	187	18	155	4	85	2	72178	46	3	3	12	0	1347	41	92	6	261	7	4359	55	1957	4	477
Penicillium.chrysogenum	20	3	0	0	11	10	40	0	57	0	30	0	7	0	1	0	0	0	2	0	4	0	13	1	15	5	0	0	7	1	2	0	1	0	0	3	3	1	3	0	8	0	4635	48	243	1	133	0	335
Streptococcus.infantis	530	34	28749	27	5357	353	3093	21	6628	216	1672	64	2562	54	272	13	21	27	4508	48	302	39	395	113	588	334	9553	185	104	2	1586	175	957	43	193	102	23	0	1231	83	173	4	7941	111	4842	190	1902	11	376
Lecanosticta.acicola	11	1	1	0	3	3	57	0	63	0	17	1	3	0	2	0	0	0	3	0	5	0	18	5	13	23	0	0	4	0	2	2	1	0	0	5	73	83	4	0	13	3	2977	35	161	0	77	0	184
Corynebacterium.durum	1125	28	162	37	1725	89	176	75	1374	41	981	66	397	38	421	14	45	12	4039	71	345	16	3229	1122	1327	40	20995	103	1181	5	1346	23	1566	23	12	17	61	1	2493	95	727	15	6755	57	2042	214	2149	8	927
Propionibacterium.humerusii	248	0	13579	49499	271	250	29	0	2358	36	13119	1283	1696	69	4749	201	1	0	10	1	47	0	25	7	26	11	63	67	11	1	87	2	10	2	0	1	1	0	12	1	23	2	9	3	35	5	21	1	26
Leuconostoc.pseudomesenteroides	4	1	1	87	7	5	179	12	420	1	1	0	1	0	7	6	0	11	1	0	0	0	66	16	12	3	72	4	0	0	3	1	0	0	17	5	38	1	12197	459	79	2	66220	357	3189	41	46	1	1005
Ruminococcus.sp..5_1_39BFAA	9	0	1569	191	13	1	3	0	103	4	3082	15	4	9	224	10	2	89	88	2	3454	323	128	45	117	7	11	0	1731	170	75	0	55	3	0	1	0	0	5029	185	8	1	56	2	3120	44	3383	11	554
Bacteroides.intestinalis	4	0	17	1	0	0	0	0	78	2	111	3	0	0	4	0	0	0	18	0	370	14	64	8	5	1	2	0	144	0	6	1	3	0	0	0	0	0	309	18	4	0	3	1	1628	45	122	1	6
Veillonella.parvula	283	20	5687	91	958	107	604	7	1478	39	473	39	294	63	1494	20	16	72	9598	238	846	41	1025	219	641	57	1176	22	159	6	681	28	802	35	28	9	38	4	1445	65	221	8	4769	57	2004	148	12947	45	675
Actinomyces.odontolyticus	487	9	16490	19	1201	28	321	4	1663	16	8766	9	818	490	5320	2	5	35	12024	239	356	22	1124	489	390	71	1070	18	128	7	1180	38	1100	389	68	20	19	0	1086	28	181	7	6263	32	1493	104	12314	11	474
Phascolarctobacterium.sp..CAG.207	16	0	4689	49	8	0	4	1	631	0	23638	128	0	1	8	0	1	1	286	2	9981	212	494	45	347	6	52	0	5364	33	155	1	39	2	0	0	6	0	5064	116	136	19	92	6	10591	134	5073	7	147
Veillonella.dispar	233	27	33097	69	1875	155	3001	58	3910	118	383	14	3019	42	415	5	9	636	1643	45	252	79	422	166	291	604	2008	48	90	4	4674	303	171	20	490	257	19	0	716	59	107	4	6653	73	835	1356	2146	95	284
Peptoniphilus.harei	191	23	404	286	254	210	90	9	2591	25	1379	69	47	5	34	9	13	31	237	5	7106	315	869	183	114	39	280	1	4396	15	142	2	573	14	1	8	12	0	1535	101	138	27	232	15	455	53	2975	4	199
Dermabacter.sp..HFH0086	389	2	2930	613	71	7	3	2	1079	4	1480	6	104	3	125	8	20	46	212	2	19200	529	400	126	57	3	1144	20	780	5	4373	10	196	2	1	7	6	0	15745	137	631	254	335	3	189	5	1899	17	4713
Corynebacterium.aurimucosum	616	25	4254	1951	393	52	22	14	3771	12	5831	34	337	15	240	3	46	124	1243	15	20984	248	2680	956	841	47	442	15	1680	20	4517	64	557	20	30	63	40	2	5646	125	716	86	287	16	332	24	4360	5	1518
Propionibacterium.granulosum	657	58	389	64	365	39	270	0	4386	13	1668	18	12708	11	305	6	22	59	1177	18	4634	114	1441	429	945	28	1592	31	543	11	16527	3035	897	39	13	10	32	0	3590	62	363	9	350	13	690	26	1013	2	2338
Neisseria.elongata	250	1	1923	7	220	28	75	5	480	6	927	7	62	55	161	3	81	728	2629	36	2558	19	5564	399	1907	30	11152	33	621	6	1037	7	6419	34	2	5	41	4	2262	63	367	6	2714	31	14344	100	4416	6	2394
Mycobacterium.sp..UM_RHS	23	16	5	1	3	1	5	0	45	1	10	0	3122	2	4	0	2	2	5	0	4	0	7	4	6	2	3	1	2	12	5	5	2	1	3	3	8	0	21	10	17	1	32	1	40	4	35	7	22
Actinomyces.sp..ICM47	1169	55	12122	16	2808	86	1640	18	6449	30	4283	28	2900	12	256	14	4	39	769	10	248	121	506	162	1055	2892	3416	52	172	61	3783	1181	279	22	1544	1051	20	0	1375	28	327	8	4582	37	1565	112	444	107	529
Eubacterium.eligens	33	3	6917	200	37	3	4	0	229	5	7777	92	34	0	627	14	1	0	304	1	12174	593	463	101	62	11	33	1	1775	567	189	0	113	4	1	0	4	0	7063	306	61	2	30	19	1620	54	3679	7	2987
Magnetospirillum.magnetotacticum	4	5	7	5	3	1	3	2	33	7	1	1	70	32	2	0	1	6	872	542	67	355	81	590	191	853	92	439	267	432	359	700	91	560	827	739	11	11	242	593	17867	26810	45	473	286	1152	933	474	298
Propionibacterium.sp..KPL1844	664	34	437	61	475	58	184	1	3689	38	2572	23	18633	15	418	6	71	125	1264	16	1271	50	1610	675	711	16	1654	22	522	14	8777	1344	1052	59	9	6	30	1	3136	58	411	31	438	10	1052	74	903	6	1975
Neisseria.sp..GT4A_CT1	93	2	7076	7	366	22	42	1	323	39	446	7	64	10	74	2	18	45	1080	124	192	21	785	262	388	29	1866	21	267	10	327	9	46206	27	5	5	17	0	519	25	124	5	786	13	7074	48	420	0	720
Rothia.aeria	552	18	430	11	364	80	792	3	2634	104	1267	89	842	239	419	24	99	752	2386	55	892	49	4580	2717	6888	85	7331	90	3226	13	4448	30	3581	49	17	10	116	4	3149	53	440	21	2908	20	1246	315	1925	102	2606
Ruminococcus.callidus	11	1	6591	377	5	2	8	0	130	1	6743	68	7	1	31	3	0	1	13	0	558	296	19	8	8	0	12	2	22	29	12	0	23	2	0	0	0	0	3246	1424	71	15	17	37	5234	679	478	1	219
Leptotrichia.sp..oral.taxon.215	452	6	11203	25	1235	20	1220	11	1499	19	1904	11	538	8	1840	8	2	223	887	2	1052	17	1549	170	510	56	1227	46	138	7	1352	9	12616	78	75	16	13	0	1668	131	225	6	2432	71	12722	212	1438	3	2922
Streptococcus.salivarius	259	29	4027	34	4695	150	2331	18	2723	51	1110	32	334	16	140	5	7	38	1853	4	442	28	470	92	810	129	21724	103	62	18	12328	28	267	23	41	50	18	2	638	27	324	11	5675	59	1656	81	212	20	277
Granulicatella.elegans	385	15	449	14	2418	56	6156	10	10562	444	2417	38	2082	22	2650	32	25	59	1029	7	1119	66	761	168	3409	221	2972	151	405	22	411	17	363	16	80	31	28	1	2781	120	223	8	5492	82	2251	92	901	2	1425
Capnocytophaga.sp..oral.taxon.329	207	9	103	9	387	49	255	19	1092	19	682	18	82	18	5450	9	7	7	1731	11	548	31	2548	255	483	45	801	22	369	13	188	7	10532	50	2	38	31	2	2982	96	358	13	939	51	30325	344	933	4	1946
Capnocytophaga.gingivalis	119	5	176	88	206	26	117	2	386	30	210	242	39	39	764	8	13	10	933	15	393	11	1281	174	253	22	524	23	261	2	187	27	50203	52	7	1	13	0	1173	51	126	3	818	27	6532	97	943	5	403
Peptoniphilus.rhinitidis	108	21	388	321	257	45	18	10	2939	6	364	6	926	9	55	6	3	1	898	23	8286	355	1683	444	1398	82	11946	66	848	13	1804	108	823	58	27	21	53	3	2074	91	366	44	2133	53	496	63	3916	25	3731
Actinomyces.sp..oral.taxon.171	416	17	114	42	235	18	298	8	1421	35	555	102	415	82	166	18	20	12	1466	42	401	10	1925	258	2069	17	2227	33	846	7	939	6	3415	25	2	20	32	0	1830	37	393	7	9413	21	1219	68	748	11	749
Clostridium.leptum	179	3	962	153	25	9	6	0	239	5	1701	12	1019	3	101	3	2	8	381	1	955	86	705	332	242	18	1165	63	1201	399	4650	548	248	28	0	0	17	1	7474	183	273	23	422	10	26091	361	2123	7	2189
Gemella.morbillorum	146	4	382	5	446	58	264	1	585	27	684	13	145	78	201	6	40	4	5803	242	5197	245	1206	234	1259	25	2305	30	217	5	673	8	531	70	0	3	26	1	1573	84	338	8	12356	73	13299	250	2150	6	1577
Actinomyces.timonensis	20	0	32	0	14	2	6	1	70	1	388	7	14	2	13	1	0	0	2636	6	114	0	490	114	262	1	479	3	64	3	307	1	45	43	0	7	8	0	1555	8	73	1	916	4	438	3	469	0	294
Xanthomonas.campestris	2710	158	120	82	695	204	400	6	4540	93	1649	133	419	20	65	22	26	109	547	18	106	15	1006	374	717	89	216	26	328	10	97	7	218	61	10	16	11	0	86	30	103	8	105	19	674	66	621	891	791
Streptococcus.sp..2_1_36FAA	99	13	130	25	542	33	66	9	154	8	6873	3	22	10	68	1	6	25	10986	1376	531	22	827	162	328	28	490	29	127	7	338	4	5883	40	14	0	14	0	609	39	115	3	15476	32	3911	80	1064	24	508
Lactococcus.raffinolactis	22	1	3	24682	64	1226	669	8782	4033	1601	87	356	54	2394	9	2	38	661	4	0	2	0	17	3	71	8	157	0	10	0	2	0	3	0	1	7	0	0	292	10	2	0	12068	35	1310	23	5	0	100
Veillonella.sp..oral.taxon.780	710	17	94	35	770	67	5771	19	14775	2030	1823	51	571	6	6171	136	15	7	683	10	859	37	1108	264	2899	140	1575	43	290	13	919	22	505	46	64	27	29	1	1490	89	277	11	2254	56	1665	63	1492	13	1248
Methylobacterium.nodulans	2	1	1	0	1	0	0	0	40	1	8	1	6	2	2	0	0	2	1	1	1	1	10	10	4	0	6	3	23	4	4	1	0	0	3	3	3	0	0	12	23256	35751	3	7	66	1	19	0	32
Ruminococcus.lactaris	3	6	1964	161	8	2	6	0	65	5	3027	21	3	0	25	1	0	1	63	3	2037	195	297	54	93	10	10	1	1597	25	262	3	19	1	0	6	3	0	2562	123	33	0	33	2	16008	281	1468	3	4155
Corynebacterium.glucuronolyticum	760	45	554	175	374	52	26	1	817	11	862	21	653	4	195	9	7	4	989	5	36397	658	3441	858	273	14	493	8	234	6	412	2	64	3	6	3	22	0	1343	41	297	9	826	6	362	98	985	17	503
Malassezia.sympodialis	500	27	37	5	435	76	24	0	677	12	470	11	130	5	88	0	52	40	520	7	80	6	1340	227	129	7	93	1	229	1	243	5	93	33	2	33	77	7	771	17	1732	26	505	24	1655	41	675	29	1003
Streptococcus.sp..F0442	139	19	35558	8	1800	31	671	3	1202	37	475	14	1347	30	175	0	5	7	1496	2	104	5	153	37	377	29	3504	40	69	2	3309	24	610	1	17	40	13	0	221	6	41	0	1174	7	704	27	166	1	169
Staphylococcus.pasteuri	322	24	12	33	60	15	2	0	748	13	393	8	363	27	109	17	2	15	980	2	1564	44	917	149	727	33	1430	74	450	8	7577	136	20	1	7	33	46	3	345	29	87	5	302	24	948	55	1756	20	1042
Propionibacterium.propionicum	236	2	142	6	315	36	115	2	1122	8	908	9	310	288	461	3	9	4	4198	7	4843	9	2718	234	527	20	1376	15	122	2	712	1	1174	68	3	4	33	1	2012	20	349	2	942	17	6163	46	680	2	17283
Penicillium.digitatum	91	3	3	25	321	35	10	4	409	9	90	6	8	0	3	0	0	0	275	5	7	1	11565	2780	90	169	114	1	128	3	9	1	4	0	0	0	578	455	21	0	530	18	995	37	204	114	157	4	223
Methanobrevibacter.smithii	2	0	692	143	10	4	2	0	10	1	7	0	1	0	0	0	0	0	39	1	25426	1566	119	39	7	0	56	1	268	7	299	6	485	19	0	2	2	0	207	15	24	0	283	1	20	6	217	1	23234
Streptococcus.gordonii	87	2	115	18	327	16	26	0	105	8	3531	4	28	12	59	1	7	17	12489	1238	398	17	746	227	283	21	376	17	105	2	312	3	3109	39	1	1	9	0	794	32	128	3	11789	29	3411	75	714	26	684
Actinomyces.sp..oral.taxon.170	149	4	72	3	260	25	125	4	698	8	353	29	116	21	106	7	4	4	1197	22	293	5	2742	398	713	13	2116	6	269	4	1333	5	1088	22	7	11	29	2	1281	14	740	6	14352	11	1243	12	11436	4	520
Prevotella.timonensis	191	182	159	145	229	50	57	5	4335	18	750	14	81	47	28	4	23	207	553	18	11116	624	588	492	245	43	157	11	575	25	125	10	116	16	16	20	7	0	563	275	69	3	191	13	169	59	2918	7	134
Eubacterium.ramulus	14	1	389	45	6	3	1	0	100	4	5296	81	0	0	102	0	0	23	271	1	789	94	131	23	100	4	17	1	1737	36	48	1	10	1	0	3	7	0	4859	334	46	0	48	8	28343	285	3135	13	376
Kocuria.rhizophila	471	299	106	168	118	311	49	30	672	100	1036	107	762	49	600	151	60	428	2996	20	64	25	2911	497	3914	398	12859	152	1527	73	7510	2337	78	24	248	151	16	0	366	147	393	12	325	377	797	120	1810	9	1707
Pseudomonas.sp..GM30	0	1	0	7	2	0	0	0	9	2	9	0	1	0	1	0	0	0	0	4	0	1	1	2	1	0	9	0	2	4	0	4	0	3	1	1	0	0	0	0	0	0	32008	12941	6	1	2	4	0
Corynebacterium.striatum	364	24	1213	499	87	33	24	1	493	8	1249	27	124	2	62	5	17	329	314	3	29893	208	989	250	197	8	198	2	378	8	571	9	146	10	3	1	70	0	1615	36	237	23	130	3	166	42	1120	8	569
Penicillium.roqueforti	0	0	0	0	0	0	0	0	9	0	1	0	0	0	0	0	0	0	0	0	1	0	0	0	0	76	0	0	2	0	2	1	0	0	0	1	86	82	1	0	0	0	1441	22	172	15	97	0	176
Staphylococcus.simulans	220	25	45	90	50	13	7	1	138	4	495	16	158	21	474	17	4	5	37	1	145	12	139	34	43	0	16	1	229	4	359	6	7	1	0	5	59	1	375	15	271	15	64	8	208	9	34562	405	198
Turicella.otitidis	161	43	64	398	37	74	31	2005	880	24	193	9	2302	23	560	7	1	106	2239	33	2877	33	1106	121	324	41	438	15	334	10	24603	125	123	7	20	866	19	0	162	10	98	5	115	791	298	8	293	33	383
Neisseria.sp..oral.taxon.014	187	5	289	1	503	48	68	0	350	10	402	94	78	12	20	1	1	1	28686	1718	100	5	403	76	308	13	518	9	47	1	85	2	2421	15	2	1	9	1	232	17	35	1	288	3	776	12	182	0	151
Aggregatibacter.sp..oral.taxon.458	53	2	1384	1	152	11	107	0	260	7	271	3	39	0	43	0	5	0	3800	23	499	56	1180	213	499	20	671	11	183	1	158	1	1455	19	1	5	17	2	1128	42	182	3	1067	12	13188	167	5379	12	1057
Corynebacterium.jeikeium	259	7	895	317	146	40	17	3	697	15	6374	13	41	8	127	10	23	327	329	18	3634	79	973	468	199	55	237	4	510	12	129	22	389	6	39	108	4	0	11200	121	500	69	218	13	210	122	6152	1	335
Roseburia.inulinivorans	30	0	531	46	19	4	0	0	61	3	2706	36	8	0	67	82	0	15	353	2	1123	437	228	56	66	1831	11	0	919	267	202	3	33	1	0	16	3	0	3007	528	42	0	41	0	6088	106	2279	8	936
Actinomyces.graevenitzii	181	14	5356	11	1263	54	616	56	1737	21	1470	17	606	54	50	13	5	41	121	4	130	12	326	109	151	177	1315	6	37	11	4282	127	50	86	388	133	5	0	555	13	101	2	21111	15	390	247	102	0	102
Sphingomonas.sp..S17	317	10	53	7	24	2	707	15	12069	41	523	2	1988	3	14	2	16	6	286	13	23	5	284	170	2129	39	4257	24	526	99	3396	18	719	38	52	41	12	0	91	32	1315	270	79	22	9481	54	1271	32	141
Pseudomonas.sp..URIL14HWK12.I6	0	0	0	5	0	1	1	0	7	1	9	0	0	0	1	0	0	0	3	2	0	0	1	1	0	0	5	0	0	0	0	7	0	1	6	6	0	0	1	10	0	0	28837	11477	1	3	2	0	0
Brevibacterium.mcbrellneri	103	4	853	472	107	7	25	1	384	15	5610	12	95	35	353	53	11	106	184	10	1077	231	559	865	64	4	1553	76	744	15	2940	189	120	20	14	39	5	0	17190	218	1161	415	128	2	251	31	1792	36	856
Tannerella.sp..oral.taxon.BU063	185	82	844	17	510	42	425	0	2530	15	1335	6	177	21	365	2	2	12	2613	532	206	17	1111	184	1601	78	672	11	301	3	280	5	921	24	99	37	8	1	925	42	222	1	346	6	3998	133	568	4	15890
Actinomyces.neuii	194	18	378	64	72	31	56	5	1026	9	1686	7	127	3	1611	207	6	0	739	10	21309	508	993	305	192	9	142	7	160	3	680	2	162	12	1	3	20	1	2474	106	169	11	194	11	243	8	624	5	379
Streptococcus.sp..C300	65	4	122	3	168	17	143	10	259	12	377	8	53	12	46	1	2	10	4672	198	162	17	361	88	367	17	1142	24	56	1	107	1	993	7	2	2	3	0	686	35	65	2	2764	20	1409	19	24089	10	229
Alistipes.putredinis	20	8	217	33	7	1	1	2	210	2	730	12	5	0	108	8	0	2	84	1	313	30	144	55	50	14	11	0	1680	22	98	3	12	1	2	4	2	0	1216	40	29	0	24	1	4609	75	2149	6	225
Pediococcus.pentosaceus	23	1	17	0	3	2	262	2	102	4	98	1	1	0	1	1	0	3	3	0	1	2	10	5	108	8	7	2	14	0	0	0	108	25	0	2	0	0	3	1	1	0	10	1	96	1	16	0	7
Methylobacterium.sp..10	0	2	0	0	0	0	0	0	5	0	1	0	1	1	0	0	0	16	0	3	0	0	2	2	2	0	0	5	6	1	1	0	0	1	0	1	0	0	0	18	16769	26601	1	3	4	0	48	1	2
Stenotrophomonas.maltophilia	90	388	59	504	24	34	998	34	266	78	207	69	53	67	19	16	29	383	104	22	21	56	99	131	867	779	27	121	566	14	117	214	25	95	386	137	20	3	1346	99	102	4	799	317	545	60	184	30	65
Anaerococcus.prevotii	295	19	578	807	520	75	61	17	927	20	529	21	128	17	80	49	8	484	1508	8	2564	73	2082	2232	370	556	954	11	2279	10	1107	21	157	38	5	14	18	1	1666	82	447	42	1529	14	936	162	6058	23	806
Pseudomonas.sp..GM25	2	0	0	3	0	0	0	0	1	0	6	0	0	0	3	0	0	0	1	0	0	0	2	1	9	1	19	0	2	0	0	0	1	0	11	3	0	0	5	3	1	0	27209	11000	14	0	5	0	1
Staphylococcus.xylosus	235	3	15	4	140	11	4131	11	203	4	706	19	137	2	23	3	0	3	138	5	164	8	352	79	16256	1196	938	134	154	3	450	15	60	14	0	3	4	0	111	3	48	2	7360	614	710	47	436	2	451
Gardnerella.vaginalis	1093	724	2384	2476	765	1694	499	141	8537	286	2296	112	482	352	57	181	161	3129	190	84	287	75	140	148	67	229	59	17	160	466	55	34	39	21	150	664	3	7	2386	2632	123	11	118	144	117	1566	1940	32	61
Pseudomonas.sp..313	75	2	53	9	37	13	2	0	114	1	184	1	39	2	3	1	2	6	504	5	166	9	668	211	1246	30	21849	422	713	14	57	2	79	9	9	6	28	0	125	12	631	765	381	74	1445	29	5183	6	126
Corynebacterium.sp..HFH0082	273	61	605	1393	135	29	35	8	982	5	26423	643	50	3	360	5	7	87	252	13	683	33	504	237	54	102	36	6	97	4	160	1	167	4	10	84	9	0	360	55	1381	49	27	4	93	16	846	6	99
Prevotella.sp..oral.taxon.473	423	11	96	26	461	44	828	1	5417	7733	979	16	187	2	1816	49	10	40	556	86	386	7	661	160	1058	40	585	46	182	9	249	13	232	30	29	19	17	1	2170	64	184	5	667	41	5742	104	903	5	437
Prevotella.bivia	46	8	13	15	34	5	48	1	160	10	91	9	19	3	9	5	5	20	57	3	328	27	139	50	84	9	26	2	40	11	88	4	25	5	3	0	1	0	121	30	17	2	26	3	98	62	226	1	54
Actinomyces.gerencseriae	303	15	246	5	503	28	129	1	2161	10	817	13	1174	207	215	4	2	1	1492	58	6700	8	1953	213	1282	13	2296	7	261	3	4185	11	271	43	2	0	22	1	480	13	174	1	485	6	729	12	505	3	2827
Streptococcus.sp..M334	453	27	183	39	2714	136	1267	12	3050	936	1654	35	1877	48	420	35	29	40	443	19	180	17	433	100	531	65	1287	55	134	17	547	17	180	11	32	24	14	3	897	137	142	11	3351	67	827	81	644	5	1119
Methylobacterium.sp..MB200	193	5	121	71	20	12	37	10	294	25	45	3	611	9	8	0	9	3	72	14	3	7	68	37	46	24	467	19	85	2	564	376	13	10	12	24	45	0	63	33	12356	18624	18	16	127	31	132	4	206
Haemophilus.haemolyticus	214	9	10737	8	1622	75	2941	8	2587	113	610	81	277	3	910	11	42	9	740	18	184	7	373	89	417	60	547	34	67	3	158	13	920	15	62	16	10	1	757	44	111	5	1748	36	2479	72	1972	0	954
Helicobacter.pylori	31	0	0	2	8	0	1	0	2000	572	6	561	1	448	65	0	0	0	5	0	0	0	23	8	0	0	20	1	0	0	1	0	1	0	0	0	0	1304	3	0	24306	1	4	0	24	1	2	0	0
Anaerococcus.sp..9402080	211	4	2328	5805	120	38	93	4	2135	4	1169	17	110	7	251	857	23	8	319	7	3078	116	821	257	382	195	689	13	447	4	831	18	410	13	4	7	16	1	3566	112	346	53	310	12	252	8	2807	97	1284
Leptotrichia.buccalis	103	6	13	0	70	23	318	1	370	5	116	142	0	5	42	2	1	0	4318	0	241	13	432	134	1160	36	752	4	40	1	66	2	1245	48	5	0	5	0	945	48	95	7	625	18	11113	171	438	2	10168
Blumeria.graminis	58	10	317	75	84	10	4852	25	4643	67	65	10	383	28	284	14	5	63	31	0	99	4	119	31	2937	7100	1295	14	51	1	138	8	34	7	9	9	46	39	1509	28	43	43	7545	232	986	74	95	20	132
Kingella.oralis	59	2	196	3	367	10	60	0	345	7	412	474	215	60	40	2	9	4	217	3	270	3	327	83	130	1	241	4	46	0	167	2	191	8	2	5	7	0	334	18	61	0	234	11	222	15	4780	34	188
Microbacterium.maritypicum	27	2	195	7	8	3	11	0	237	2	73	1	12	3	16	0	1	7	91	5	63	11	83	57	80	12	87	6	48	66	187	15	4	10	7	122	4	0	159	7	9	1	22	11	39	22	56	4	63
Staphylococcus.aureus.plasmid.pUB101	1599	47	2598	1720	354	85	55	2	1060	22	3134	99	905	6	125	8	0	3	872	28	2146	258	1450	300	181	11	380	23	488	8	3678	93	90	2	0	0	25	0	793	44	193	9	177	10	176	5	897	16	881
Pseudomonas.veronii	3	1	0	3	25	5	0	0	19	0	1	2	1	3	5	0	0	10	3	3	1	0	1	2	14	34	20	3	5	0	0	0	1	1	1	2	136	1	6887	169	123	3	17080	1334	6763	118	123	11	405
Pseudomonas.putida	1390	114	284	661	674	167	138	13	2813	72	3976	296	513	70	377	50	13	145	739	29	310	43	1763	637	1531	664	1246	119	1079	18	257	44	182	71	213	74	29	2	218	95	239	18	2391	1064	509	73	1931	38	268
Dolosigranulum.pigrum	135	6	887	30	34	9	8	1	283	10	153	14	33	8	10	2	7713	12	69	2	593	10	732	113	455	10	316	6	341	1	645	5	839	15	0	4	21	0	403	22	332	14	4368	47	385	21	1687	9	9948
Brevibacterium.massiliense	113	82	2280	4669	74	8	40	2	1750	21	11903	28	55	9	40	40	20	552	101	18	313	14	260	189	32	705	46	4	188	20	229	4	15	6	305	846	1	0	256	17	616	12	8	3	94	9	203	17	23
Actinomyces.sp..ICM39	67	1	12478	7	1517	18	65	1	1508	4	346	2	243	63	105	0	2	17	327	2	72	9	108	37	262	26	2744	27	28	1	970	26	49	7	47	29	10	0	1009	5	63	0	7213	14	1748	45	237	6	97
Bacteroides.vulgatus	18	2	252	56	11	3	0	0	77	5	2074	46	6	1	131	2	1	1	61	2	796	82	299	64	80	10	10	2	2427	214	229	9	26	0	0	0	0	0	1445	74	31	1	25	3	16793	472	1690	6	98
Oribacterium.sinus	419	0	5486	19	14862	42	198	1	2200	23	605	2	415	4	50	5	1	1	75	1	54	2	108	36	84	60	789	15	13	28	1250	53	79	6	56	49	8	0	1898	27	108	2	1491	12	238	116	58	25	308
Leuconostoc.citreum	0	4	17	23488	25	158	387	1807	2180	54	7	27	6	569	2	0	272	1368	1	0	4	2	43	3	92	6	43	1	6	0	37	0	2	0	0	8	0	0	321	19	9	1	1637	20	116	8	7	1	31
Jeotgalicoccus.marinus	2612	51	7	17	292	93	5	0	870	33	4540	122	95	4	75	6	4	5	92	4	16	0	124	39	2	1	4	0	692	14	32	1	1	0	0	11	4	0	41	13	33	1	5	2	38	10	959	7	74
Staphylococcus.sp..JGI.0001002.I23	297	4	74	27	91	32	43	0	376	6	989	12	290	2	52	2	25	3	538	4	639	47	476	91	98	3	931	39	459	20	1808	59	60	3	5	0	10	2	1364	78	84	9	96	10	106	7	275	2	535
Cardiobacterium.hominis	156	6	473	6	101	25	55	0	399	4	527	87	149	51	185	0	5	3	970	5	1577	2	1413	137	374	11	967	21	118	2	718	1	2797	6	0	12	17	0	2896	26	221	5	1798	22	6325	49	580	0	1030
Bacteroides.faecis	6	4	114	28	0	0	0	1	17	0	25	0	0	0	3	0	0	0	9	0	88	7	102	18	49	10	5	0	1781	37	8	1	2	1	0	0	3	0	1649	70	26	2	23	2	24692	555	2668	11	24
Erysiphe.pisi	2	0	10	1	4	4	5147	8	17463	97	11	2	8	1	13	3	0	2	9	1	1	1	140	11	148	40	435	18	5	1	1	0	2	1	0	11	399	355	573	1	10	0	1808	16	362	504	9	1	21
Streptococcus.sp..DORA_10	422	20	209	23	3527	120	2675	22	2685	561	1099	39	1838	29	736	36	47	59	527	25	346	11	363	103	493	46	1041	85	121	8	456	17	200	28	36	16	16	0	671	52	132	9	2358	69	465	60	551	5	791
Streptococcus.intermedius	63	0	311	10	102	19	69	2	489	17	231	5	51	35	57	2	1	1	4970	1525	1914	28	719	183	271	20	547	7	186	4	435	3	202	7	1	13	17	0	4062	67	162	0	1760	14	475	26	494	3	375
Actinomyces.sp..ICM54	58	1	20258	7	1382	7	77	1	794	4	423	1	354	58	120	2	1	14	412	7	36	22	107	44	214	70	605	8	10	5	831	53	32	24	49	26	1	0	131	2	42	0	1247	1	2249	62	365	5	49
Phytophthora.cryptogea	8	27	3	1	4	1	89	1	1942	83	24	0	61	3	10	2	0	1	250	2	1	0	66	7	129	5	21846	97	17	1	17	0	1	0	1	21	5	2	39	2	71	3	209	9	1646	70	17	1	33
Methylobacterium.populi	11	3	77	53	8	6	24	7	267	24	67	23	49	14	3	0	1	24	39	30	13	22	63	70	103	46	51	26	51	44	43	60	5	41	50	52	16	2	13	46	11016	16197	4	22	126	72	132	21	38
Anaerococcus.senegalensis	189	22	157	150	253	44	91	0	342	9	433	13	72	9	82	994	3	2	2407	34	4093	244	3853	1228	723	56	1053	11	959	6	1194	68	302	45	4	1	28	1	1130	81	445	24	299	16	357	35	1261	4	798
Lachnoanaerobaculum.saburreum	112	34	187	8	311	32	116	9	313	1	167	3	59	4	69	2	3	4	789	1	208	9	385	99	572	7	149	4	75	2	169	1	810	10	2	3	14	1	320	14	44	1	342	12	11589	211	240	8	2877
Leuconostoc.mesenteroides	9	288	2	7225	10	552	2287	1688	1490	56	12	74	29	193	14	3	161	129	6	0	23	0	38	4	320	12	548	10	6	3	33	2	1	1	2	34	2	0	848	41	13	4	11722	67	900	18	10	0	205
Acinetobacter.baumannii	592	41	123	220	167	75	26	0	612	40	1492	146	182	62	95	8	25	194	210	12	74	24	419	133	378	200	175	25	397	12	90	68	67	7	104	18	33	3	387	219	126	13	152	90	589	138	1594	27	656
Lachnospiraceae.bacterium.5_1_63FAA	2	0	310	56	8	2	1	0	36	1	319	4	1	0	35	1	0	9	26	0	1119	149	42	21	6	0	2	0	215	21	31	3	8	18	0	0	1	0	1054	62	15	2	11	1	708	38	297	0	394
Leptotrichia.wadei	173	37	48	6	387	54	513	4	1012	7	278	9	124	7	61	0	2	3	1015	4	670	24	470	101	422	36	404	55	80	1	676	8	680	18	22	2	5	1	244	31	48	5	398	26	1891	105	266	4	920
Clostridium.sp..SS2.1	1	0	245	10	2	0	8	0	31	0	300	7	0	0	38	3	0	16	26	0	565	46	19	8	5	0	6	0	213	27	25	0	7	2	0	0	2	0	1147	50	12	0	8	2	795	11	294	0	511
Microbotryum.violaceum	0	0	1	0	1	0	0	0	2	0	1	1	0	0	0	0	0	0	0	0	0	0	7	12	1	0	9	16	2	6	5	4	0	0	0	0	4	0	0	0	2	0	67	367	14	43	681	204	12074
Ruminococcus.sp..JC304	2	0	478	30	7	2	0	0	121	0	859	11	0	1	104	5	0	4	31	0	2853	134	108	19	19	10	14	0	296	25	27	0	57	1	0	0	2	0	1665	56	7	4	16	1	1069	10	822	4	472
Leptotrichia.trevisanii	19	0	24	0	54	7	12	0	71	1	160	9	21	1	25	0	2	2	332	0	85	1	126	13	249	3	117	10	13	2	76	0	796	2	0	0	1	0	143	3	21	0	130	4	552	19	89	1	23886
Pseudomonas.putida.plasmid.NAH7	0	0	0	0	0	1	0	0	2	0	3	0	0	0	0	0	0	0	0	0	0	0	0	1	1	0	0	0	0	0	0	0	0	0	0	0	0	0	7	0	11319	17354	4	0	5	0	0	0	0
Candidatus.Blastococcus.massiliensis	9	3	0	7	0	2	1	0	9	12	4	0	11	13	2	0	3	20	5	1	1	1	50	1	1	1	2	0	19	23	19	0	5	1	0	44	1	0	0	3	12	0	0	0	3	13	49	0	4
Sphingomonas.melonis	33	9	14	4	7	1	182	2	3722	23	200	5	506	4	3	7	4	22	131	34	15	25	110	80	492	65	964	47	153	107	792	53	168	31	63	49	8	0	147	96	259	4	164	46	2270	108	671	32	161
Corynebacterium.amycolatum	184	25	460	951	88	32	41	0	418	11	20185	79	27	6	250	3	4	34	184	3	568	27	375	108	26	16	20	6	74	3	103	1	206	4	4	29	8	1	251	11	1047	47	16	3	46	8	634	2	113
Actinomyces.oris	247	24	341	35	453	17	90	19	949	41	729	116	172	120	126	47	21	21	759	23	290	9	803	112	394	12	1158	21	544	2	668	1	294	23	1	4	32	1	1102	56	190	2	1995	31	1108	112	1210	12	862
Coprococcus.catus	5	0	1033	84	5	1	13	0	115	3	1790	23	3	0	138	0	0	1	49	1	1413	165	78	26	38	2	20	2	1073	8	62	0	22	3	0	1	0	0	4569	140	16	1	29	2	9812	141	1501	3	463
Campylobacter.concisus	48	7	699	1	3388	40	143	64	897	19	122	6	176	33	71	1	3	7	1215	2	186	10	341	60	96	24	138	7	42	1	483	17	1057	30	50	9	11	1	694	15	66	4	1128	6	379	68	425	22	203
Prevotella.nanceiensis	61	4	9510	27	620	45	228	14	2874	70	160	14	693	3	32	2	8	0	872	2	107	7	164	39	176	361	626	54	42	13	3803	160	605	92	72	67	3	0	584	40	50	3	1223	22	454	25	137	1	118
Aggregatibacter.segnis	92	0	583	2	110	8	120	0	241	3	1396	17	34	3	96	1	2	0	3051	6	95	9	641	77	323	11	166	7	117	0	72	0	1609	9	0	2	15	2	672	21	86	4	1274	7	8932	74	713	3	1458
Bacteroides.caccae	2	1	62	19	5	2	0	0	67	1	53	1	4	0	223	6	1	0	76	1	1105	119	180	46	37	2	14	2	645	10	72	1	13	0	0	1	3	0	857	42	23	1	16	4	3959	95	1672	2	79
Alistipes.onderdonkii	25	0	113	14	8	0	0	0	32	0	843	13	2	0	280	5	0	0	85	2	685	39	125	19	9	1	5	1	147	2	50	0	23	0	0	0	4	0	608	25	17	0	12	2	786	12	843	0	60
Bacteroides.massiliensis	39	4	329	51	40	8	4	3	150	3	2426	41	8	3	18	1	1	0	48	0	520	42	168	54	59	4	5	2	2166	95	163	5	10	2	0	2	1	0	2055	113	15	4	19	2	11371	287	1198	6	43
Clostridium..bartlettii	13	1	598	3346	4	1	15	1	20	23	1473	143	3	0	6	134	0	2	56	7	893	2967	198	535	24	11	8	0	567	24	13	3	115	142	0	2	4	2	1052	1894	54	84	20	382	4096	3716	341	36	300
Subdoligranulum.sp..4_3_54A2FAA	2	0	399	27	3	1	3	0	29	3	1406	3	3	0	52	1	0	3	26	1	1918	77	89	9	92	0	3	0	1236	45	52	1	13	0	0	0	2	0	4551	53	17	0	111	1	5608	39	1138	3	379
Staphylococcus.aureus.plasmid.pTZ2162	503	17	2978	1931	124	36	37	0	416	10	1273	44	249	4	33	8	52	13	126	1	628	33	373	83	78	10	176	9	162	12	712	22	26	3	0	0	22	0	868	34	94	7	127	12	99	9	503	4	216
Akkermansia.muciniphila	30	2	349	30	5	2	0	0	24	0	631	0	1	0	14	6	0	2	32	0	4448	1131	268	37	441	22	19	0	1678	23	352	1	10	1	0	0	2	0	623	9	32	0	462	33	6354	115	2694	4	507
Brachybacterium.paraconglomeratum	17	37	9	15	19	107	37	2	99	8	244	11	6	25	12	54	4	55	5	22	21	1	163	11	15	21	7	30	32	22054	17	2	4	2	71	313	0	0	28	21	20	0	7	2	14	80	32	0	25
Streptococcus.sp..I.G2	66	1	8132	8	905	29	89	1	591	48	164	1	262	17	59	1	2	0	1999	0	44	5	42	6	70	20	5590	20	10	0	284	4	1049	1	6	11	3	0	150	2	13	1	791	2	1739	13	53	0	74
Streptococcus.pneumoniae	219	12	487	13	2040	56	1254	8	1967	243	884	21	1263	20	364	20	31	30	1090	30	181	8	344	82	373	27	1038	37	89	5	726	75	362	11	24	14	8	1	369	32	91	2	1613	31	705	38	563	8	461
Microbacterium.sp..UCD.TDU	3	6	11	1	1	0	25	2	38	1	21	4	3	2	1	0	2	5	11	3	11	2	5	17	10	6	1	3	10	82	14	11	14	7	11	6	0	0	149	8	3	1	20	5	4	15	6	24	4
Debaryomyces.hansenii	8	1	2	2	0	0	184	0	37	3	43	0	4	2	0	0	0	1	104	1	117	14	354	66	4121	349	323	28	145	3	89	2	733	103	2	2	2	0	13	5	30	3	486	72	2107	145	259	3	121
Eikenella.corrodens	54	0	2488	1	146	10	27	0	137	4	155	9	49	8	97	0	18	16	962	0	818	7	947	55	166	7	448	10	163	1	127	1	1142	2	0	3	3	0	422	8	63	0	284	2	12078	55	542	1	203
Pseudomonas.tolaasii	5	2	0	0	2	0	14	0	32	5	5	3	1	1	42	1	1	0	7	0	0	0	1	1	103	7	233	2	5	0	1	0	0	0	3	5	0	0	24	6	2	0	14690	5942	60	1	1	17	1
Streptococcus.sp..I.P16	65	0	6599	0	878	18	96	4	659	15	94	4	318	12	52	0	6	0	2266	0	63	1	38	10	75	8	5286	36	16	4	409	7	1088	1	5	3	3	0	145	5	22	1	953	6	1761	17	139	0	79
Streptococcus.anginosus	71	4	341	26	185	26	245	7	1882	24	2559	22	142	13	13	2	6	30	578	20	697	15	361	115	151	12	366	14	344	2	804	90	115	4	4	0	4	2	177	28	69	2	706	6	305	16	680	9	203
Coprococcus.eutactus	6	0	185	22	3	0	6	0	29	0	847	13	0	0	4	0	0	3	12	0	55	6	14	4	1	0	2	0	23	3	13	0	4	0	0	0	0	0	673	36	1	0	2	0	132	2	77	0	184
Bacillus.subtilis	449	121	11	266	60	89	19	48	21	40	9	190	35	12	8	770	42	3476	42	46	1	0	2	1	0	186	1	5	219	92	3	13	7	32	0	15860	4	1	0	1	2	0	8	0	7	1	109	229	2
Agaricus.bisporus	2	0	381	3	1	2	248	1	387	5	6	0	0	0	0	0	0	0	5	0	0	0	3	0	455	14	1153	25	1	0	0	0	0	0	2	1	2	0	91	5	2	0	16786	55	192	15	12	0	14
Lactococcus.lactis.plasmid.pGdh442	35	6	13	72	123	21	4154	67	1698	35	101	8	102	10	30	2	3	7	34	5	25	1	57	20	990	76	557	37	50	1	47	1	31	3	0	0	3	0	126	14	11	2	885	109	2207	71	51	5	71
Lactobacillus.fermentum	141	147	64	88	102	158	379	6	168	18	123	50	41	11	42	119	8	1864	50	44	8	12	11	4	233	193	87	7	169	90	235	5	21	12	1	14886	2	0	64	4	5	5	562	14	154	18	231	589	108
Haemophilus.sputorum	215	13	5824	4	1303	67	361	3	1992	27	527	16	137	4	84	6	15	8	259	2	71	4	200	32	251	58	1938	27	37	0	282	7	859	15	12	9	5	0	122	13	34	2	481	0	1017	23	723	0	242
Staphylococcus.aureus.plasmid.pSK1	773	36	1125	874	141	36	36	1	562	10	1639	66	305	3	51	3	0	5	193	2	1194	58	416	94	70	8	547	18	270	9	771	20	35	4	0	3	31	3	919	46	62	5	88	5	114	11	675	12	268
Actinomyces.viscosus	232	5	758	20	257	20	53	1	780	65	312	258	114	184	159	60	4	42	864	27	175	4	1018	112	218	7	547	8	119	3	269	2	332	3	1	8	19	0	988	26	133	2	489	11	584	71	387	16	331
Barnesiella.intestinihominis	10	0	208	30	8	3	1	0	54	1	674	17	6	0	73	1	0	0	55	0	379	39	151	26	89	7	12	1	1968	28	22	0	7	0	0	0	2	0	1413	44	27	0	28	3	8282	176	2149	13	91
Aeromicrobium.massiliense	2	1	0	4	0	0	0	0	4	0	54	0	1	0	0	0	28	2	1	0	5	0	1	4	3	1	1	0	105	21064	12	0	4	0	0	8	0	0	1	23	2	0	1	0	1	3	5	0	3
Mycobacterium.abscessus	22	4	1	29	10	11	2	0	88	25	77	0	45	0	2	0	10	10	5	0	1	0	6	6	0	8	2	0	7	0	2	2	4	18	0	2	7	0	3	6	2	1	1	0	4	2	37	4	3
Selenomonas.noxia	101	14	13	13	383	43	59	3	561	8	380	2	104	77	60	0	1	5	1204	9	1389	15	1598	243	593	15	283	6	224	1	383	1	598	16	1	2	12	0	421	12	104	1	654	13	1051	92	394	9	1941
Streptococcus.cristatus	79	11	78	6	188	21	158	1	175	13	140	10	46	53	54	3	13	203	1798	88	559	6	796	143	208	19	445	18	81	0	580	6	219	25	1	4	14	0	558	26	150	4	371	9	897	20	1897	1	483
Campylobacter.showae	54	4	20	0	102	5	19	0	160	1	355	2	15	4	898	2	0	0	761	2	177	3	841	57	109	10	211	8	103	0	43	10	940	6	0	2	15	0	340	8	473	0	219	8	6711	79	179	3	481
Staphylococcus.aureus.plasmid.pSA1379	747	16	1163	818	156	32	12	1	509	7	1556	22	314	2	37	2	3	3	160	0	1162	47	322	60	39	1	87	5	233	7	478	12	21	1	0	1	24	2	845	26	51	0	78	3	70	8	676	5	203
Dorea.formicigenerans	2	1	451	19	4	2	0	0	13	0	1641	14	1	0	41	1	0	3	32	0	966	80	40	22	32	1	7	0	506	45	75	0	11	1	1	0	0	0	1528	46	9	0	9	0	1784	22	548	1	522
Varibaculum.cambriense	164	12	274	39	102	20	42	0	1283	16	1066	5	73	4	40	3	3	10	261	2	3803	94	717	189	69	6	71	4	400	7	92	0	82	5	0	16	5	0	287	25	127	4	29	0	100	22	845	0	174
Lactobacillus.delbrueckii	38	0	63	12	1	0	3459	8	3607	26	170	2	39	7	237	1	2	1	1216	0	6	0	43	12	223	13	2900	82	77	3	36	1	10	1	0	0	1	0	87	0	36	2	265	73	2558	51	24	2	72
Roseburia.hominis	9	6	373	22	6	0	0	0	36	1	1055	12	0	0	145	2	0	101	88	2	612	61	340	22	17	10	11	3	175	265	92	0	12	1	0	1	1	0	1100	45	20	0	13	1	4613	40	1882	13	210
Actinomyces.sp..oral.taxon.448	182	59	188	22	1099	87	37	0	299	4	381	5	339	24	48	3	243	299	1450	12	589	9	1187	177	1016	9	1268	31	173	7	831	7	57	53	6	2	33	0	776	20	230	4	2270	12	443	95	1287	2	1212
Actinomyces.sp..oral.taxon.848	97	4	78	9	262	42	50	2	131	0	76	0	16	33	16	2	0	3	134	3	43	0	748	43	100	3	396	1	33	3	300	1	579	2	0	0	1	0	69	2	38	2	25	3	53	163	33	0	181
Staphylococcus.chromogenes.plasmid.pLNU9..naturally.occurring.	58	3	30	11	16	4	5	0	40	3	223	8	36	0	3	0	0	1	5	0	4	2	63	16	4	0	8	0	7	0	20	1	1	0	0	0	0	0	32	4	4	0	6	0	4	0	71	0	9
Propionibacterium.acidipropionici	2	0	12	53	7	0	14	0	37	3	41	0	20	0	13	0	0	0	6	0	20	0	16	6	29	4	11	0	2	1	58	8	8	0	0	4	0	0	27	0	3	0	30	1	6	0	8	7	6
Haemophilus.pittmaniae	21	0	4947	2	137	10	207	2	240	4	66	6	43	0	15	4	1	2	166	7	47	1	88	25	77	12	323	4	9	0	8995	10	685	8	5	7	2	0	75	9	37	1	270	4	1201	42	922	1	68
Clostridiales.bacterium.9401234	50	0	43	18	27	12	3	2	236	1	2067	1	2	1	111	32	4	14	39	1	1079	21	261	515	49	14	12	0	370	9	218	0	13	0	0	6	3	0	192	7	118	5	60	4	59	8	1044	1	184
Kocuria.palustris	430	12	393	143	96	19	52	0	315	3	1178	16	116	9	50	11	2	21	252	3	479	32	865	205	164	5	184	1	289	5	3230	883	29	7	28	22	48	1	489	17	179	24	67	10	187	28	1091	1	1036
Thiobacillus.thioparus	8	0	0	0	3	0	0	0	0	1	0	0	0	0	0	0	0	0	115	107	63	301	74	480	171	588	72	256	219	220	404	446	80	319	616	645	9	6	129	313	22	41	38	369	221	680	700	347	223
Kingella.denitrificans	23	1	184	0	126	7	24	0	330	31	51	131	51	28	55	0	11	10	506	0	73	1	229	55	115	2	285	2	38	1	26	0	5216	5	2	1	3	0	107	2	36	1	206	0	503	7	1703	1	210
Streptococcus.sp..SK140	140	15	1768	14	5400	118	241	1	923	172	326	6	373	5	47	1	1	5	575	3	43	43	107	35	122	45	3777	72	52	4	329	38	95	12	62	18	7	0	500	35	29	3	583	6	421	53	234	2	83
Prevotella.disiens	48	14	7	78	13	7	1	0	2133	1	32	12	73	7	2	2	4	77	52	3	189	24	63	375	19	12	26	0	40	9	288	1	8	1	14	9	0	0	79	105	5	0	11	2	26	47	311	2	22
Trypanosoma.cruzi	0	0	0	0	2	0	61	0	18999	35	1	1	0	1	1	0	5	3	4	0	2	1	4	0	77	2	15	1	3	2	1	3	0	2	2	0	0	0	1	2	0	0	24	1	19	10	3	0	5
Actinomyces.sp..oral.taxon.175	150	5	525	44	166	18	36	6	554	78	207	194	66	281	132	60	6	6	1281	72	116	4	638	85	192	6	309	7	94	2	296	0	272	13	1	2	14	0	1538	20	123	2	428	12	565	21	380	6	307
Ruminococcaceae.bacterium.D16	2	0	176	5	1	0	0	0	15	0	998	8	0	0	14	0	0	0	31	0	428	22	34	13	11	0	4	0	263	16	70	0	6	0	1	0	0	0	468	14	3	0	7	8	2701	10	339	0	309
Prevotella.melaninogenica	79	5	134	10	374	75	492	10	1170	42	417	15	171	39	50	4	5	6	325	12	72	17	128	53	98	103	857	11	22	14	4873	58	53	30	32	23	3	0	248	24	61	2	922	20	273	52	179	6	467
Streptococcus.tigurinus	36	4	108	3	244	11	103	2	246	64	126	4	104	19	160	0	7	20	434	21	95	6	180	36	187	11	452	10	29	0	125	3	327	17	4	0	5	0	197	11	16	5	720	12	264	22	12038	24	92
Facklamia.hominis	55	7	405	148	234	24	12	3	972	13	434	2	10	3	22	2	0	13	12	0	184	2	108	59	15	6	20	1	26	0	19	0	6	2	0	9	0	0	48	35	45	3	11	12	28	14	72	0	18
Pseudomonas.alcaligenes	21	91	2	108	14	22	2	2	56	6	36	7	2	39	0	0	8	1	20	12	4	1	23	22	30	102	20	100	20	2	10	3	9	8	15930	3	3	0	15	24	288	393	412	160	16	11	38	4	23
Staphylococcus.sp..M0480	225	8	1577	1120	73	27	33	0	214	5	575	13	207	1	24	3	2	21	298	1	318	26	328	73	41	2	163	9	114	4	636	13	18	3	3	2	16	1	1055	69	82	6	107	6	116	9	372	4	222
Microbacterium.sp..URHA0036	1	4	6	2	1	0	1	0	44	1	13	1	1	0	0	0	3	3	6	0	6	1	4	16	4	3	4	0	10	63	6	2	0	5	2	2	2	0	187	5	4	1	27	1	6	0	9	0	0
Parabacteroides.merdae	5	1	76	18	1	1	7	0	72	1	673	12	5	0	33	0	1	0	43	5	638	39	137	41	26	3	14	0	891	15	63	1	32	1	1	0	3	0	1190	43	24	1	17	1	2732	83	1454	6	43
Porphyromonas.catoniae	41	1	1112	0	175	11	37	0	305	6	260	9	39	8	964	2	1	0	271	5	127	4	150	29	88	16	69	1	24	0	26	1	677	13	1	4	9	0	509	9	55	0	190	14	10375	98	413	0	404
Ruminococcus.sp..SR1.5	7	0	285	10	3	0	0	0	18	0	557	2	3	0	23	1	0	0	31	0	1330	151	79	21	53	6	6	0	706	72	74	1	8	3	0	1	5	0	2624	102	13	1	36	2	3124	37	674	2	257
Listeria.monocytogenes	245	51	20	19	52	20	26	15	33	31	71	61	19	8	7	366	14	3160	41	57	1	1	3	1	6	1200	4	5	204	145	3	1	0	4	4	11289	4	10	11	0	0	0	16	0	6	25	106	329	6
Leptotrichia.hofstadii	62	1	58	10	58	12	43	0	302	3	275	6	40	2	67	0	0	4	2668	0	274	5	412	68	201	7	286	13	99	0	143	1	421	11	0	0	7	0	424	22	51	2	139	13	2761	56	326	0	2589
Solobacterium.moorei	70	2	4368	3	800	13	230	1	497	5	415	4	381	7	94	3	0	12	556	1	197	7	233	90	105	8	398	6	218	0	1723	12	62	2	54	27	9	0	488	18	49	3	927	10	704	41	224	1	1135
Corynebacterium.lipophiloflavum	358	8	190	104	43	19	6	0	159	1	987	15	68	4	54	4	4	13	442	17	887	34	1508	957	195	19	202	18	255	2	3036	207	59	10	5	6	39	1	371	17	255	21	109	10	190	2	1038	5	591
Pediococcus.acidilactici	3	0	21	0	0	0	136	0	75	0	18	3	3	0	1	0	0	0	36	1	10	1	108	13	889	44	222	7	37	1	496	11	20	2	0	0	0	0	4	2	12	0	8468	423	108	2	24	1	35
Enterobacter.asburiae	0	0	0	0	0	0	0	0	0	0	1	0	1	2	0	0	1	1	1	0	0	1	0	140	3	0	1	6	50	14299	1	0	1250	1	3	0	8	4	7	3	763	0	135	3	12	3	337	0	0
Staphylococcus.aureus.plasmid.pGO1	439	10	2627	1455	102	19	40	0	417	5	1066	28	314	4	54	4	2	3	178	0	1061	34	439	133	67	5	452	21	209	0	990	27	27	7	3	3	9	1	617	29	72	4	79	6	93	5	463	2	296
Streptococcus.mutans	55	2	53	5	530	34	28	1	676	15	114	1	11	6	23	2	2	2	433	36	418	7	893	154	141	5	510	8	21	1	246	3	40	1	0	3	9	0	195	11	85	0	380	26	139	15	79	6	113
Ralstonia.pickettii	846	695	56	820	174	1107	653	415	3349	383	838	605	613	805	45	293	134	1612	67	3	8	2	69	7	37	4	312	15	3	0	143	2	203	7	7	1	10	0	36	1	14	0	30	3	352	10	20	0	655
Dialister.invisus	67	3	240	25	115	12	6	5	106	1	2276	13	240	1	23	0	1	15	946	9	196	8	322	52	144	3	177	1	38	448	304	0	63	3	10	0	9	0	203	8	87	3	1937	4	114	22	212	0	1208
Staphylococcus.aureus.plasmid.pSK41	474	12	2152	1102	108	23	33	0	391	5	1159	23	247	3	34	4	3	17	172	1	1033	33	399	102	81	4	536	24	214	1	879	35	25	1	0	1	11	0	482	16	73	1	54	0	96	4	445	1	263
Staphylococcus.equorum	335	9	40	16	51	3	106	0	142	5	715	25	139	0	14	7	0	1	40	0	53	1	115	19	72	6	12	0	66	1	163	7	3	0	0	0	4	0	57	0	30	0	30	0	23	2	268	5	99
Citrobacter.koseri	5	0	0	0	2	0	0	0	7	0	8	0	0	5	4	0	0	0	7	0	1	0	1	1	1	2	0	0	2	0	1	1	5	0	0	0	1	0	19	0	8	0	10	1	25	0	10	0	7
Anaerostipes.hadrus	2	0	146	12	4	2	1	0	12	0	171	7	1	0	33	0	0	8	5	1	491	54	36	9	9	0	2	0	158	17	14	0	6	4	0	0	0	0	826	43	10	0	2	0	538	9	208	3	228
Neisseria.macacae	17	0	1078	0	56	6	4	0	69	12	138	0	8	0	21	1	2	6	247	51	43	2	144	44	54	6	631	7	32	0	44	2	10792	10	0	0	3	0	90	2	37	0	203	7	1696	14	152	1	174
Bifidobacterium.adolescentis	11	1	88	16	3	0	5	8	101	0	93	1	7	0	741	16	2	1	265	0	2292	18	117	19	48	0	6	0	5792	113	197	2	4	0	0	0	0	0	1856	75	42	130	215	0	72	37	4289	24	59
Campylobacter.ureolyticus	50	1	22	10	43	22	16	1	425	5	51	1	7	3	8	4	1	23	94	5	259	34	217	44	55	11	57	4	166	0	46	2	445	35	3	1	1	1	112	16	27	0	35	4	75	1	225	1	80
Methylobacterium.sp..WSM2598	0	0	0	0	0	0	0	0	12	1	1	0	0	1	0	0	0	0	0	0	1	0	1	0	0	0	0	3	1	0	4	0	0	0	0	3	0	0	0	2	6759	10161	1	2	5	0	3	0	4
Bacteroides.uniformis	9	0	88	13	10	13	1	0	189	0	622	7	1	0	199	8	0	0	70	0	740	53	197	50	52	11	10	1	1654	157	38	1	6	0	0	6	1	0	1166	51	23	1	13	5	6678	179	1750	1	55
Prevotella.oris	265	14	22	5	198	17	51	2	409	10	167	6	132	37	18	5	1	8	440	22	92	3	313	98	137	4	168	14	96	4	242	2	105	10	2	2	5	1	446	24	48	1	157	4	404	40	562	101	120
Capnocytophaga.sp..oral.taxon.326	90	5	43	3	266	23	30	0	173	7	127	12	9	5	705	1	1	42	1320	86	95	4	302	53	70	3	76	1	54	0	30	0	7690	9	1	4	3	0	340	15	34	0	109	5	2154	50	468	0	200
Blautia.hydrogenotrophica	0	0	356	19	0	1	0	0	2	0	410	6	2	0	14	1	0	0	16	0	980	37	37	3	30	2	1	0	525	2	9	0	1	0	0	0	1	0	1947	47	17	0	18	1	2911	45	1356	1	72
Prevotella.intermedia	21	5	5	6	75	17	45	2	122	3	48	1	22	24	24	1	0	1	1426	7	87	193	631	205	276	12	180	10	113	0	3163	6	113	39	8	5	19	1	1811	79	112	4	225	30	2907	80	444	43	168
Peptoclostridium.difficile	6	1	280	243	10	1	3	2	44	0	952	12	11	2	29	10	0	11	24	4	739	1427	49	69	32	18	10	0	304	59	50	8	43	28	0	4	0	0	750	200	10	3	23	78	1185	710	464	131	299
Salmonella.enterica	141	236	6	57	141	227	8	8	88	21	47	70	80	10	19	32	4	458	21	11	9	16	39	6	4	145	29	11	101	40	7	2	18	30	1	11833	23	77	61	9	21	1	615	14	259	18	273	587	37
Streptococcus.vestibularis	177	1	131	40	1232	40	1106	11	3200	29	712	1	224	5	76	1	11	8	310	65	263	10	508	71	148	16	1280	18	40	0	2260	1	180	5	7	13	4	1	118	14	34	0	378	11	147	11	154	5	192
Corynebacterium.timonense	511	8	305	168	76	24	4	0	356	1	1595	26	240	6	53	14	4	9	260	3	1338	91	501	221	148	8	268	3	181	2	766	26	43	4	0	5	30	1	427	33	199	25	86	3	132	5	1113	5	348
Corynebacterium.propinquum	67	35	78	59	26	35	11	5	115	8	137	613	38	40	43	2	207	283	146	5	777	8	369	135	131	15	37	0	115	4	120	9	136	4	11	32	5	0	234	13	195	3	791	13	143	7	1875	4	177
Staphylococcus.haemolyticus.plasmid.pLNU3	235	5	8236	5578	30	11	1	0	121	1	494	17	198	0	4	2	0	1	35	0	9	0	108	13	25	1	4	3	25	0	52	2	6	0	0	0	2	0	16	3	13	0	17	1	39	0	85	0	106
Adlercreutzia.equolifaciens	4	0	464	9	1	0	0	0	95	0	3417	6	0	0	16	0	0	0	17	0	1396	19	56	3	36	1	2	0	536	0	7	1	7	0	0	0	0	0	1665	11	17	1	27	0	2281	9	443	1	170
Actinomyces.johnsonii	104	4	152	8	163	18	46	1	278	16	509	431	95	49	78	2	21	10	803	39	209	1	677	104	223	4	410	2	106	1	482	0	236	17	0	4	8	0	404	5	108	1	416	4	457	28	383	3	288
Methylobacterium.sp..77	1	0	3	8	1	0	0	0	3	0	2	0	0	1	0	0	0	8	1	4	1	0	6	6	4	3	4	2	29	1	3	0	2	0	1	4	0	0	0	41	6175	9495	4	3	15	0	58	2	5
Microbacterium.sp..TS.1	23	8	5	12	0	5	2	0	44	1	49	3	6	1	0	0	0	4	7	2	6	1	45	60	4	22	7	0	117	12206	35	3	5	4	6	1	3	0	18	0	2	2	4	0	9	2	15	0	3
Bordetella.pertussis	443	11	141	60	237	32	35	2	669	1	1452	21	280	6	328	93	3	20	512	8	563	14	1205	556	415	8	134	4	314	2	524	13	68	5	0	4	103	4	793	12	427	19	205	7	515	5	1099	9	412
Subdoligranulum.variabile	2	0	948	4	0	0	0	0	15	0	3384	7	0	3	23	1	1	2	20	0	1866	14	43	11	24	3	2	0	529	56	240	0	21	0	0	1	1	0	1546	39	13	0	33	0	1569	5	776	0	1251
Methylobacterium.sp..88A	2	0	2	2	1	0	0	0	16	1	0	1	4	0	0	0	0	16	10	1	0	0	12	5	8	2	0	3	9	1	0	4	1	0	1	0	0	0	0	42	6091	9376	1	5	8	3	46	0	7
Ruminococcus..gnavus	1	0	153	15	0	2	1	1	26	4	483	6	1	2	1	0	0	2	39	0	1440	63	53	9	153	14	10	0	304	11	227	2	6	5	1	0	1	0	643	24	3	2	8	0	2348	40	634	4	75
Clostridium.clostridioforme	5	0	277	20	5	8	0	0	45	2	618	1	0	1	24	0	2	1	18	0	450	100	27	11	16	8	1	0	243	139	35	1	10	0	0	0	0	0	678	40	8	0	12	0	1266	14	313	3	206
Actinomyces.sp..oral.taxon.180	88	3	782	96	123	11	59	0	254	4	124	2	29	135	54	3	8	24	398	7	294	2	468	73	91	33	540	1	31	2	196	5	68	15	9	2	4	0	96	8	45	0	219	5	289	33	245	3	174
Corynebacterium.diphtheriae.plasmid.pNG2	435	15	526	155	91	20	8	0	403	0	1344	11	66	5	41	0	40	2	196	3	4191	75	510	119	59	17	82	3	156	4	227	6	55	2	1	1	47	1	922	33	90	8	75	2	142	8	620	2	505
Cladosporium.sphaerospermum	14	3	22	3	8	4	8	33	49	2	25	1	3	8	7	13	0	6	14	1	2	1	45	13	13	10	18	1	24	5	5	7	2	0	8	40	5016	4641	37	23	21	2	13	8	196	76	437	12	183
Streptococcus.sp..HPH0090	61	14	1943	10	534	37	373	3	548	33	207	4	205	6	25	3	3	8	855	5	34	4	56	22	68	33	838	15	12	0	142	20	59	6	8	14	3	0	128	19	17	2	704	14	425	29	267	3	47
Streptococcus.agalactiae	49	3	1106	30	522	23	175	4	649	8	243	3	166	1	37	22	2	6	432	3	738	25	231	54	119	22	872	11	160	3	2291	5	587	9	1	9	3	0	377	18	33	2	354	2	219	20	2160	6	400
Prevotella.pallens	90	10	41	7	1330	63	236	77	1152	8	114	4	585	20	154	10	5	7	633	0	104	14	229	63	85	84	361	7	45	7	1976	106	128	9	145	78	9	0	553	19	82	2	187	10	517	27	130	0	108
Acinetobacter.johnsonii	133	295	78	136	20	166	44	62	244	445	163	116	98	298	26	51	28	695	289	68	14	42	114	99	737	887	25	121	114	25	46	71	24	56	1592	70	2	1	78	243	36	13	22	1215	135	429	655	194	43
Holdemania.filiformis	2	0	80	6	0	0	0	0	5	0	392	0	3	0	3	0	0	0	5	0	188	4	16	4	6	0	3	0	138	0	32	1	28	0	0	0	0	0	254	4	1	1	8	0	6955	42	126	0	342
Propionibacterium.sp..HGH0353	216	12	777	2001	63	14	30	0	562	6	518	28	1361	6	374	22	13	6	222	1	486	6	314	101	192	64	195	6	93	16	865	90	157	17	0	6	6	0	542	6	90	3	95	4	264	7	416	20	413
Roseomonas.sp..B5	3	7	1	1	1	20	0	0	44	6	27	1	2	1	9	1	1	30	7	9	25	6	23	193	336	3	11469	6	651	16	80	3	31	3	10	8	1	0	1	17	180	243	156	6	4	4	16	0	82
Alistipes.shahii	10	0	83	9	6	1	1	0	62	0	368	6	4	0	79	1	0	2	61	1	398	22	123	53	26	2	6	0	858	8	55	0	11	0	0	1	1	0	1068	22	31	0	24	1	5534	56	1087	4	102
Blautia.sp..KLE.1732	0	0	303	21	2	1	1	0	33	0	656	1	2	0	32	2	0	0	26	0	1084	137	56	21	43	3	10	1	600	62	44	1	12	1	0	0	0	0	2037	85	16	2	53	2	2252	25	596	1	322
Neisseria.meningitidis	24	0	6246	3	218	9	24	0	213	2	55	1	45	11	15	0	7	9	430	27	43	1	89	38	90	8	660	23	19	1	208	2	3396	9	1	1	1	1	107	9	22	0	251	4	758	7	120	0	121
Prevotella.corporis	58	2	46	11	50	15	26	2	965	13	175	7	14	2	214	11	2	2	78	1	1142	119	273	51	125	34	36	1	1327	24	42	0	30	2	3	24	3	0	431	29	67	1	21	0	130	20	5606	23	38
Cyberlindnera.jadinii	377	449	485	30	17	86	45	115	100	159	1798	106	46	43	25	38	29	258	7	2	362	27	125	46	26	7	90	28	13	2	7	36	4	3	8	1	2	8	10	25	12	60	111	44	4411	76	99	26	188
Albugo.candida	6	13	1	1	2	2	37	0	829	59	22	0	22	4	12	1	0	1	47	0	1	0	28	6	46	6	8174	44	15	0	7	3	8	1	0	6	2	0	23	2	73	2	130	5	812	43	24	2	11
Streptococcus.oligofermentans	40	1	85	4	58	9	45	0	66	4	48	0	26	26	14	1	8	113	1141	94	172	4	325	58	109	4	346	3	21	0	232	0	156	16	0	3	10	0	388	8	166	3	634	8	2838	19	2574	0	288
Microbacterium.testaceum	2	3	4	3	2	2	2	0	33	0	62	0	1	11	3	1	1	6	4	5	6	1	3	37	4	5	20	0	46	36	42	1	1	0	4	3	1	0	970	10	24	1	16	1	52	2	24	0	11
candidate.division.TM7.single.cell.isolate.TM7a	51	4	40	0	199	49	294	0	348	6	269	13	171	43	121	3	6	2	1284	18	684	2	336	64	342	20	513	13	64	5	231	3	273	4	27	3	7	0	639	23	61	2	371	21	1015	54	235	6	289
Eubacterium..cylindroides	38	1	621	48	19	50	6	0	63	2	715	7	15	1	25	3	13	1	12	0	971	112	48	18	11	2	18	2	90	6	15	0	23	6	0	0	1	0	732	44	11	0	28	23	1075	12	210	0	158
Yarrowia.lipolytica	1379	1690	51	635	130	523	214	135	1316	778	660	858	648	334	45	334	306	2588	0	0	0	0	5	1	0	0	1	0	1	0	0	0	0	0	0	1	236	190	4	1	5	0	21	40	10	2	4	1	40
Lactobacillus.plantarum	11	0	48	10	45	11	1804	10	276	4	2025	11	38	0	42	2	0	3	5	0	37	0	48	15	3476	87	265	10	37	0	46	4	6	19	0	2	1	0	95	2	6	0	2085	17	130	7	31	2	91
Corynebacterium.accolens	80	13	1704	61	20	9	2	4	173	1	152	90	50	3	94	1	262	3	141	1	1066	26	468	112	101	10	71	1	198	5	205	3	217	12	11	5	15	1	298	11	255	11	487	9	166	4	1406	1	383
Eubacterium.ventriosum	1	0	79	3	0	1	1	0	19	0	871	6	0	0	31	4	0	0	15	1	695	86	50	14	14	1	8	0	442	54	33	1	4	2	0	0	0	0	1090	38	9	0	8	0	2045	44	1269	17	128
Staphylococcus.aureus.plasmid.pLW043	339	9	1010	627	81	17	52	0	293	4	744	25	257	1	49	3	11	3	152	3	1010	39	337	83	52	4	450	21	181	0	928	36	29	2	0	10	14	0	446	15	58	3	65	1	71	7	332	5	223
Clostridium.bolteae	0	0	192	11	4	0	0	0	9	0	554	4	1	0	20	1	0	0	9	0	247	14	32	8	4	0	1	1	147	22	19	0	11	0	0	0	1	0	264	16	3	1	4	3	1024	5	142	0	135
Haemophilus.influenzae	75	8	3490	2	303	16	607	1	603	40	173	13	41	2	89	2	6	4	501	15	66	2	102	21	84	18	226	8	25	0	73	4	1492	5	9	4	1	0	263	10	22	1	640	22	724	25	761	1	179
Eubacterium.brachy	76	12	45	4	104	9	24	0	195	2	278	2	15	74	24	0	4	22	2782	8	422	16	719	134	191	12	274	13	162	4	186	2	191	23	0	4	29	0	585	48	146	3	1061	19	417	48	331	41	487
Corynebacterium.diphtheriae	319	10	407	181	99	12	9	0	229	1	1417	22	74	3	43	6	8	17	122	0	1929	49	265	103	52	11	57	0	120	1	279	9	52	3	0	11	30	1	628	14	107	8	89	3	91	3	532	5	290
Streptococcus.sp..oral.taxon.056	10	4	14	5	23	4	7	1	37	2	142	0	10	6	52	7	1	5	1027	30	2021	5	709	74	125	6	146	6	55	1	163	2	183	13	0	0	5	0	451	14	105	4	743	5	1181	7	479	1	204
Pseudomonas.syringae	15	2	3	1	9	1	24	0	136	4	40	1	2	0	1	0	1	1	28	4	3	0	18	6	45	56	40	0	12	0	8	5	7	0	8	89	0	0	42	31	12	1	7422	3006	64	4	13	4	15
Bacteroides.salyersiae	2	0	123	19	3	3	0	0	23	0	3	0	1	0	1	0	0	0	11	0	72	1	74	12	19	1	3	0	914	10	18	0	3	1	0	2	1	0	1008	34	21	1	15	0	9317	196	838	5	8
Lachnospiraceae.oral.taxon.107	51	1	153	2	76	7	61	1	161	2	255	11	18	24	213	2	0	0	1266	1	598	19	518	73	291	7	475	3	117	1	106	1	3953	10	0	0	3	0	630	25	58	0	391	5	775	21	143	1	385
Enterobacter.aerogenes	678	26	77	20	150	49	18	0	1510	22	3973	66	133	4	496	18	2	0	180	6	359	25	193	79	22	1	25	1	826	27	678	44	122	9	0	0	22	1	132	9	78	2	56	5	488	12	660	2	182
Streptococcus.sp..SR4	45	4	1078	3	1078	10	549	2	687	6	262	4	92	3	11	1	0	1	128	0	49	13	47	11	105	16	3212	13	8	0	1773	11	29	4	18	4	1	0	83	4	23	4	1144	10	502	22	25	6	49
Prevotella.sp..C561	234	17	22	2	545	42	202	2	692	33	97	3	763	5	44	3	8	23	123	9	42	10	320	78	135	285	677	14	20	45	1120	76	799	14	84	57	6	1	370	24	146	9	215	14	186	37	168	4	141
Bacteroidetes.oral.taxon.274	78	1	5	7	81	13	7	0	138	1023	53	2	16	4	1619	6	0	3	574	20	56	4	258	69	94	4	126	2	64	3	58	1	2140	75	0	1	5	1	255	16	68	3	195	2	1439	52	325	5	461
Veillonella.sp..3_1_44	44	2	1206	10	112	29	119	2	258	9	61	13	78	0	134	0	2	25	1612	22	131	5	131	32	103	16	170	4	25	0	171	3	72	7	9	5	1	0	192	12	21	0	772	6	300	24	1900	11	82
Clostridiales.bacterium.9403326	49	7	34	21	19	4	9	0	1144	1	631	0	84	0	37	9	4	3	89	5	4613	152	308	482	116	54	15	1	514	4	23	3	18	1	1	5	2	0	279	17	26	2	41	2	46	29	2896	2	49
Anaerococcus.lactolyticus	47	0	324	129	152	24	63	0	1314	20	357	3	8	9	4	1	21	7	57	1	571	29	113	142	29	7	31	3	654	1	39	1	20	0	2	2	0	0	172	26	20	1	54	5	36	17	1617	1	57
Lactococcus.lactis.plasmid.pNP40	16	6	3	93	43	9	2628	63	693	12	43	0	42	9	24	0	0	6	22	4	6	1	26	9	425	25	293	11	31	1	32	0	18	4	0	0	0	0	39	8	15	0	397	48	1167	30	19	2	66
Peptostreptococcus.stomatis	39	3	1362	2	511	10	269	16	194	2	217	1	251	3	35	2	5	0	74	0	33	27	78	53	24	0	131	1	7	0	3146	3	29	6	0	2	1	0	427	15	38	3	262	6	474	16	53	0	2819
Ustilago.hordei	2	3	1	9965	22	64	11	0	39	0	5	1	31	1	0	0	7	6	141	0	2	0	1	3	0	0	0	1	0	0	1	0	0	0	0	0	77	51	2	0	1	0	7	6	2	34	1002	4	171
Odoribacter.splanchnicus	27	1	38	9	3	2	0	0	11	1	85	5	0	0	52	2	0	1	34	0	237	28	77	15	23	2	8	0	480	5	10	0	7	2	0	0	1	0	500	30	4	2	9	2	3042	66	569	2	25
Clostridium.sp..M62.1	0	0	316	11	1	0	0	0	11	0	1172	17	3	0	17	0	1	0	11	1	359	14	44	2	40	1	4	0	683	23	23	0	3	0	0	0	0	0	1336	48	8	1	9	0	2519	28	669	3	233
Bacteroides.stercoris	18	1	79	16	10	5	0	0	167	1	30	1	2	2	65	1	0	21	315	2	2267	178	494	185	69	8	39	2	142	57	224	5	40	3	0	0	7	0	1028	68	47	3	30	4	697	19	4008	9	220
Corynebacterium.pyruviciproducens	190	10	186	26	84	21	12	0	484	4	610	11	43	3	50	3	9	11	1660	18	1431	30	1611	373	193	17	143	9	422	1	443	1	139	2	0	4	10	0	442	12	125	12	153	5	189	5	475	1	115
Odoribacter.laneus	2	0	109	17	4	1	0	0	12	0	4	0	0	1	1	0	0	0	1	0	21	4	3	0	0	0	0	0	64	1	0	0	0	0	0	0	0	0	173	4	2	0	13	1	364	4	112	0	2
Marmoricola.sp..URHB0036	8	3	0	2	1	0	0	0	16	3	42	1	8	1	2	3	1	38	0	3	6	1	7	12	6	19	3	3	74	9358	172	3	0	0	4	33	0	0	13	3	3	0	2	2	2	27	15	0	2
Facklamia.ignava	16	4	585	492	25	6	0	1	115	6	6010	3	1	1	6	0	2	33	4	19	60	2	12	10	0	24	9	0	11	1	7	0	0	0	6	54	0	0	20	4	50	10	3	0	2	1	19	1	4
Bacteroides.cellulosilyticus	4	1	83	6	2	0	0	0	31	3	371	3	0	0	52	3	0	0	21	0	176	23	70	20	12	5	4	4	273	27	17	0	4	0	0	0	0	0	269	16	5	0	11	0	2170	50	464	2	18
Staphylococcus.massiliensis	318	9	141	76	56	21	27	0	254	1	660	22	149	2	28	3	2	0	152	0	132	9	234	61	55	3	67	1	118	2	458	8	9	2	0	7	34	0	463	18	50	2	54	4	41	4	713	7	108
Lachnospiraceae.bacterium.ICM7	29	0	4512	0	219	10	241	14	332	10	52	1	177	2	46	0	1	1	180	10	57	2	40	17	56	5	211	6	10	0	691	1	1413	4	1	0	1	0	130	5	32	1	547	9	946	17	216	0	95
Staphylococcus.aureus.plasmid.pPR9	207	7	527	223	88	5	60	0	382	1	456	19	366	1	75	10	10	12	165	0	965	31	293	74	105	4	182	6	211	2	1210	49	78	4	0	12	6	1	374	15	41	1	56	5	80	5	334	1	552
Pseudoperonospora.cubensis	51	64	9	32	9	35	377	12	88	27	34	9	55	32	7	9	11	51	51	15	19	60	71	96	1835	101	67	294	334	41	110	58	11	22	111	39	2	4	86	29	26	4	153	66	96	50	213	19	29
Eubacterium..sulci	25	4	182	0	173	11	345	12	1059	16	315	2	246	0	32	1	0	0	35	0	92	6	60	13	38	16	226	11	40	1	5626	9	25	3	32	0	1	0	145	4	32	0	313	10	142	12	39	0	157
Lachnospiraceae.bacterium.7_1_58FAA	4	0	106	13	1	1	1	0	24	0	272	1	2	0	7	0	1	0	85	1	257	19	46	8	26	1	2	0	539	6	106	1	4	0	0	0	0	0	1070	19	9	0	8	1	2930	49	469	0	101
Atopobium.parvulum	2	2	23	6	27	10	11	0	36	0	181	2	54	1	7	0	0	4	4477	22	79	0	163	21	262	7	113	1	33	0	91	0	45	8	2	0	1	0	165	6	25	0	207	0	139	0	93	0	88
Bacteroides.dorei	2	4	62	12	5	0	0	0	26	0	253	6	3	1	31	0	0	0	22	0	203	31	66	12	16	1	3	0	220	40	35	3	8	0	0	0	0	0	283	22	4	1	7	8	1542	30	269	2	15
Capnocytophaga.sp..oral.taxon.863	9	0	13	2	21	3	2	0	22	0	31	5	3	2	31	1	1	2	98	1	38	0	110	22	37	2	39	1	37	1	4	0	1015	4	0	0	4	0	144	4	18	3	59	3	7650	89	98	0	165
Leptotrichia.sp..oral.taxon.225	31	0	88	2	33	5	8	0	78	2	311	11	23	1	188	1	0	0	1330	3	141	4	476	45	198	4	270	9	32	0	157	5	1090	12	6	0	4	1	472	26	49	1	209	12	2180	74	153	1	784
Enterococcus.faecalis	154	13	97	79	33	86	318	17	178	5	256	20	103	3	19	69	5	716	23	0	1574	75	48	12	71	113	32	22	65	38	78	1	22	1	0	3140	0	0	140	22	8	0	101	8	85	3	468	194	38
Bacteroides.fragilis	5	1	44	10	2	1	0	0	41	0	597	9	3	0	26	3	2	2	29	0	311	37	69	14	19	3	4	0	484	381	55	1	8	0	0	1	0	0	389	36	7	1	15	1	2765	70	515	2	26
Campylobacter.gracilis	91	3	16	1	307	21	17	0	150	35	423	36	16	3	107	0	4	3	1890	1	593	10	515	76	133	2	214	6	48	1	67	0	265	5	0	3	4	3	208	11	43	1	206	7	419	60	252	38	1851
Prevotella.nigrescens	158	8	10	15	406	69	54	3	697	24	534	7	93	11	47	3	12	6	591	1	101	8	388	151	228	17	109	13	160	1	688	8	208	25	2	1	15	2	473	32	84	6	287	63	597	55	646	13	429
Veillonella.sp..6_1_27	47	3	925	6	155	11	67	3	252	4	72	2	46	4	181	5	0	4	1050	26	135	1	155	33	96	31	132	5	18	4	127	0	88	4	5	1	5	0	196	13	30	1	649	3	251	22	1992	4	87
Corynebacterium.sp..KPL1824	114	5	1088	50	21	11	1	1	112	1	208	45	45	0	52	1	90	13	66	1	2424	37	218	59	43	2	54	0	115	1	123	1	41	2	6	2	7	0	598	10	134	11	301	1	115	6	549	1	200
Lactobacillus.rhamnosus	6	2	7	8	3	2	7789	39	260	5	61	6	11	4	35	2	1	3	112	0	26	7	1	0	279	0	72	4	5	0	16	0	5	0	0	4	0	0	40	0	1	0	783	14	418	9	4	0	5
Corynebacterium.sp..KPL1818	107	16	943	104	36	4	4	4	146	1	251	50	32	2	62	5	103	10	82	3	764	17	264	82	60	5	46	3	88	0	100	2	75	6	4	11	41	2	329	3	133	8	233	2	80	7	664	0	175
Butyrivibrio.crossotus	5	0	120	9	0	0	0	0	6	0	352	1	0	0	11	0	0	0	13	0	151	11	30	2	8	2	0	0	142	58	29	0	5	0	0	0	1	0	368	19	3	0	2	0	414	5	202	0	186
Escherichia.coli	47	60	1500	34	66	45	113	3	1123	10	38	30	141	9	20	15	2	49	66	1	2572	104	265	176	47	36	126	7	51	7	80	11	23	5	20	1239	4	0	105	27	16	1	965	27	240	44	117	77	52
Clostridium.nexile	1	0	248	28	0	2	0	0	9	0	645	7	1	0	21	1	0	0	19	0	609	61	22	8	37	0	4	0	206	32	41	0	11	0	0	1	0	0	902	40	6	0	5	0	1210	17	266	2	163
Cardiobacterium.valvarum	31	0	29	2	35	3	30	0	111	2	66	1187	17	4	16	0	0	0	546	8	719	6	159	13	55	4	429	0	46	1	273	1	782	1	0	0	5	0	333	3	35	0	431	1	1165	14	114	0	2325
Bradyrhizobium.sp..DFCI.1	1072	182	25	45	1038	218	131	35	613	135	113	129	384	64	21	79	20	216	93	6	12	9	115	32	33	30	479	243	14	11	176	16	18	8	27	31	6	0	40	13	52	31	75	22	672	112	87	2	55
Bacteroides.coprophilus	2	0	1	0	0	0	0	0	1	0	8	0	0	2	5	0	0	0	3	1	24	0	5	0	1	0	0	0	2	0	19	0	2	0	0	0	0	0	19	0	0	0	0	0	19	0	21	0	3
Acanthamoeba.castellanii	0	0	0	0	0	0	0	0	7	0	0	0	4	0	0	0	0	1	7	0	0	0	2	0	4	0	1	1	0	8	1	2	1	1	5	5	4	2	2	1	3	2	2	10	8	12	8	3	131
Porphyromonas.sp..oral.taxon.278	24	3	1383	0	38	1	9	1	69	2	63	2	28	2	29	0	0	18	1013	6	33	1	234	79	119	11	107	0	52	0	34	0	924	6	0	0	10	1	528	5	56	0	190	4	912	15	135	0	2224
Kocuria.sp..UCD.OTCP	26	29	48	85	6	52	9	0	20	101	21	29	8	19	2	11	5	322	29	0	17	2	119	21	24	11	20	133	18	33	196	127	3	0	4	292	0	1	29	11	45	1	5	19	40	1123	54	20	101
Prevotella.sp..ICM33	43	3	79	3	242	25	363	7	929	34	239	4	95	27	27	0	5	4	114	9	39	4	79	24	35	52	465	8	16	6	3571	50	35	5	47	25	3	0	140	7	35	4	845	17	107	19	74	3	112
Clostridiales.bacterium.VE202.27	3	0	181	8	0	0	0	0	0	0	579	6	1	0	17	1	2	0	2	0	273	20	4	1	7	1	0	0	103	2	6	0	0	0	0	0	0	0	328	6	5	0	3	0	458	8	143	0	42
Skermanella.stibiiresistens	4	5	0	1	0	0	0	0	15	75	3	0	28	4	0	0	0	2	0	0	0	0	2	13	0	1	0	0	13	18	7	0	0	0	575	2	0	1	1	0	1068	1735	5	0	2	0	4	1	0
Leifsonia.aquatica	1	1	3	5	2	0	0	0	10	0	28	1	24	1	0	1	1	12	36	7	2	34	7	8	7	6	11	6	20	33	25	17	3	3	13	10	0	2	49	10	10	3	7	27	6	28	22	5	15
Staphylococcus.sp..OJ82	318	11	52	22	128	10	114	0	224	7	805	21	185	0	24	1	0	1	92	0	187	9	170	43	119	9	24	2	195	4	309	13	8	0	0	1	6	0	118	6	29	2	43	3	30	0	292	2	87
Prevotella.histicola	77	36	9	39	303	62	133	4	2003	38	119	39	807	18	57	2	4	514	56	23	40	16	124	87	202	353	273	15	12	11	677	178	54	4	303	177	1	0	120	27	13	5	211	8	125	170	56	12	30
Streptococcus.sp..SK643	146	11	127	15	764	30	441	7	711	102	379	9	432	17	120	5	13	7	272	9	79	0	131	37	187	10	449	20	39	3	129	9	51	11	13	2	7	2	266	18	42	1	668	33	131	15	200	2	181
Parasutterella.excrementihominis	2	0	57	5	0	0	0	0	3	0	365	6	1	0	23	1	0	0	13	0	497	20	90	8	47	0	5	0	577	6	123	0	10	0	0	0	0	0	223	9	2	0	4	1	1319	16	488	3	17
Alloiococcus.otitis	106	19	5	285	5	17	1	1194	58	166	186	2	175	5	2	1	16	0	127	183	20	3	75	10	13	16	23	0	17	2	4537	38	4	1	6	101	4	0	40	1	83	5	31	107	85	4	120	8	76
Staphylococcus.warneri.plasmid.pSW174	81	3	3071	2096	29	11	22	1	53	2	257	5	142	1	4	4	0	0	112	0	282	9	386	84	29	3	18	1	86	2	643	18	10	0	4	4	6	0	140	4	64	3	44	4	22	1	193	0	210
Microbacterium.sp..KROCY2	9	23	5	11	2	1	43	0	16	2	41	0	8	3	3	2	2	12	144	0	26	0	452	124	144	3	196	4	179	7	3988	1232	6	0	1	5	5	0	117	10	94	4	19	2	81	7	477	1	861
Capnocytophaga.sp..oral.taxon.332	6	0	16	0	59	3	2	0	37	1	63	0	10	0	118	4	0	2	93	4	34	0	114	13	20	9	50	2	25	1	12	0	2213	15	0	0	3	0	111	10	14	0	33	8	2447	36	412	1	286
Alphapapillomavirus.4	732	55	10	0	857	32	0	0	132	2	3272	142	16	1	69	15	3	0	24	6	1	2	904	30	2	2	3	1	1236	2	1	1	3	0	0	0	35	0	214	0	20	3	14	0	3	0	1536	8	0
Staphylococcus.epidermidis.plasmid.pSepCH	139	3	241	211	17	9	18	0	92	1	207	10	26	0	7	2	0	2	74	0	370	6	115	21	28	1	46	0	71	0	276	5	13	2	1	0	8	0	54	1	18	0	39	2	25	1	190	1	126
Streptococcus.pseudopneumoniae	135	5	186	5	768	34	369	1	925	93	417	11	474	9	120	5	10	3	264	2	65	2	117	36	127	12	350	10	47	3	262	6	69	4	17	1	4	1	154	14	20	3	619	25	148	10	959	13	153
Nocardioides.sp..CF8	2	2	1	2	1	2	7	3	11	2	93	0	3	2	0	2	5	42	7	5	3	1	10	17	4	106	8	5	43	304	294	0	4	2	7	32	1	0	1	11	5	0	3	0	12	39	27	3	4
Prevotella.salivae	96	5	81	2	148	22	42	5	349	5	158	9	75	15	36	0	0	325	320	1	52	17	163	59	55	139	134	5	15	8	831	82	25	2	129	64	4	0	148	13	37	3	2659	3	137	40	91	3	70
Porphyromonas.bennonis	38	1	79	9	38	1	0	0	413	2	376	11	106	1	74	3	1	128	63	0	3751	91	185	206	70	7	14	2	391	2	19	5	6	0	1	4	0	0	243	4	23	0	37	2	42	23	966	2	32
Eubacterium..biforme	3	2	74	9	14	1	1	0	11	0	242	2	5	1	6	4	1	1	111	1	1512	55	114	21	36	2	4	0	159	4	222	1	7	3	2	3	1	0	648	38	8	0	3	1	444	6	115	0	60
Bifidobacterium.longum	7	3	78	12	31	8	7	0	107	4	96	8	433	2	63	2	0	14	80	0	704	21	71	48	81	3	7	0	102	89	106	1	13	0	1	6	0	0	1932	17	25	6	223	6	1300	14	270	1	1657
Pseudomonas.mandelii	4	0	0	1	0	1	5	0	15	0	8	2	0	0	1	0	0	2	0	0	1	0	2	0	13	0	10	2	2	0	0	0	1	0	7	0	0	0	13	3	3	0	5378	2112	18	3	5	1	15
Gordonia.polyisoprenivorans	29	1	1	3	13	7	14	0	16	294	26	93	10	1328	8	9	3	2	9	4	8	0	9	7	1	0	0	5	8	10	8	0	0	65	3	12	7	2	21	82	9	1	3	2	28	16	41	22	18
Streptococcus.sp..SR1	25	0	102	14	146	8	65	1	152	7	77	3	65	4	60	1	1	3	509	18	38	5	71	23	73	4	315	7	10	1	61	1	191	5	0	0	4	0	118	6	14	0	520	5	226	4	4416	8	51
Anaerococcus.sp..PH9	3	0	33	55	3	0	7	0	34	0	148	1	18	3	5	1	2	1	12	1	186	7	50	45	21	1	15	0	155	1	15	2	17	0	2	2	0	0	109	16	10	0	10	2	13	0	242	1	44
Burkholderiales.bacterium.1_1_47	2	0	31	5	0	0	0	0	1	0	130	1	0	0	23	2	0	0	6	1	181	9	32	0	59	2	2	0	526	12	91	1	3	0	0	0	0	0	107	0	3	0	3	0	850	6	375	1	19
Corynebacterium.massiliense	198	15	167	89	38	4	2	3	152	0	1020	1	37	3	19	2	7	7	77	17	957	53	167	1042	27	14	76	0	152	4	295	11	55	69	15	0	8	0	257	6	51	7	25	5	49	5	499	0	118
Pseudonocardia.sp..P2	108	25	18	65	26	23	10	17	269	52	309	23	87	24	10	10	58	75	445	10	49	9	592	264	104	20	45	4	290	72	1965	183	11	6	54	37	3	1	157	108	100	9	29	13	85	73	228	7	452
Veillonella.atypica	19	3	2758	3	274	34	317	4	389	16	48	1	206	5	29	2	1	22	309	2	27	14	60	26	46	51	320	9	16	3	1058	31	47	3	26	18	1	1	78	4	22	0	414	16	127	47	229	5	20
Peptoniphilus.grossensis	14	8	39	43	16	6	0	2	239	0	508	14	14	0	31	4	1	15	59	3	1186	34	163	169	69	13	46	1	663	5	105	0	353	5	2	85	2	0	380	18	72	4	107	1	54	7	1076	6	298
Staphylococcus.warneri.plasmid.pSW49	54	0	2900	1967	16	3	2	0	43	1	188	4	108	0	3	1	0	0	88	0	126	6	317	80	21	0	13	0	67	3	565	41	8	0	4	0	3	0	88	10	36	0	35	0	17	1	142	1	145
Pseudomonas.aeruginosa	86	135	17	40	77	54	30	9	183	57	202	37	33	90	20	31	14	209	288	88	29	74	97	118	127	183	210	49	115	44	103	77	26	83	330	1519	6	3	61	60	23	12	443	325	181	111	231	118	68
Pseudomonas.chlororaphis	1	0	0	0	0	0	1	0	5	0	0	0	0	0	2	0	0	0	0	0	0	0	2	0	9	7	24	0	2	0	2	0	0	0	49	0	0	0	2	2	0	0	5201	1940	7	0	5	5	0
Pseudomonas.sp..URMO17WK12.I12	0	0	0	2	0	0	0	0	10	0	0	0	0	0	0	0	0	0	0	0	0	0	0	1	3	1	3	0	0	0	0	0	0	0	0	0	0	0	0	4	1	0	4980	2001	1	0	0	0	1
Methanosphaera.stadtmanae	0	0	0	0	0	0	0	0	0	0	0	0	0	0	0	0	0	0	9	0	278	33	20	7	34	1	1	2	56	0	337	1	53	13	0	0	1	0	15	5	0	0	0	0	0	0	121	0	7084
Sphingobium.yanoikuyae	96	23	1	86	6	58	142	0	522	44	241	18	65	31	1593	8	12	32	37	51	9	35	71	39	563	91	96	30	67	67	115	51	17	33	574	41	2	0	14	112	159	139	25	107	272	36	168	22	27
Clostridiales.bacterium.VE202.21	2	0	276	15	1	0	0	0	29	0	572	1	5	0	9	0	0	0	5	0	193	11	12	2	37	0	1	0	111	5	21	0	6	0	0	0	0	0	595	121	2	0	6	0	447	1	228	2	188
Dorea.sp..AGR2135	2	0	217	13	2	0	0	0	3	1	549	8	4	0	9	0	0	1	8	0	242	23	10	3	9	0	1	0	131	5	18	2	8	2	0	0	1	0	534	23	4	0	2	0	475	5	235	2	145
Burkholderia.lata	91	6	16	1	12	2	2	0	230	2	54	0	15	0	9	0	0	7	62	2	9	0	41	11	9	0	324	11	26	1	7	0	703	1	2	0	4	0	212	9	97	39	70	2	273	1	260	1	106
Stomatobaculum.longum	39	6	692	33	218	9	47	1	158	2	155	1	38	13	13	3	2	2	1958	1	51	7	131	40	26	25	180	8	26	3	212	7	90	7	31	8	0	0	107	3	18	1	452	0	361	78	77	3	623
Propionibacterium.sp..5_U_42AFAA	31	9	529	2056	12	12	3	7	176	10	727	65	81	6	242	14	7	8	66	0	7	0	42	16	17	1	12	4	7	0	34	2	17	1	1	18	3	0	19	2	39	2	12	2	391	12	37	1	92
Pseudomonas.sp..2.92.2010.	342	8	20	13	139	30	5	0	370	28	2014	30	25	3	58	3	1	7	34	2	3	2	69	21	118	15	224	3	31	1	3	3	2	3	2	4	2	1	50	6	15	0	571	150	112	3	122	10	12
Lactobacillus.animalis	0	15	3	2	0	0	66	1	296	2	0	0	0	8	0	0	0	0	0	0	14	0	0	1	40	0	2	0	0	0	2	0	19	0	0	0	10	0	7	0	3	0	4123	8	1614	14	1	0	321
Streptococcus.sp..ACS2	38	2	223	6	375	18	1029	7	474	9	116	3	95	1	13	0	0	0	72	4	22	1	126	8	175	10	837	5	4	0	949	6	11	1	2	0	4	0	35	2	27	0	501	7	202	11	19	10	45
Aerococcus.viridans	66	83	3	6	22	40	6	0	263	40	2038	93	3	16	10	36	4	23	11	0	57	3	99	22	12	3	10	1	745	11	11	3	0	0	1	0	2	1	26	10	8	0	1	290	17	12	3358	11	21
Lactococcus.lactis.plasmid.pMRC01	2	1	3	3	9	6	941	11	165	3	10	0	25	0	11	3	3	1	6	0	5	1	11	0	419	19	126	8	8	0	1	0	3	0	0	7	1	0	42	4	3	0	266	12	786	15	3	1	9
Brevibacterium.sp..VCM10	8	1	1	4	1	2	29	0	113	5	19	5	3	7	0	0	92	57	3	3	4	0	15	4	3	0	3	0	19	6956	4	0	0	4	0	2	0	0	10	2	3	0	9	7	13	3	30	1	17
Bacteroides.ovatus	9	0	80	19	8	3	0	0	68	0	403	5	0	2	95	5	0	0	48	1	277	83	87	24	28	24	5	0	875	425	19	0	11	0	0	12	0	0	427	28	8	3	9	2	858	36	1084	4	38
Enhydrobacter.aerosaccus	87	80	10	33	29	14	122	1	214	40	292	9	120	34	24	4	12	66	83	10	81	30	59	579	36	200	186	22	183	28	599	12	38	8	110	15	0	0	48	85	13	3	6	27	38	41	245	11	28
Veillonella.sp..DORA_B_18_19_23	26	2	1292	8	96	8	72	0	155	5	66	2	28	3	302	0	1	7	687	9	80	4	84	15	46	9	68	1	16	0	154	18	34	4	6	0	2	0	102	5	7	0	335	3	160	11	909	3	42
Microbacterium.sp..B19	3	2	3	4	2	2	1	0	27	2	52	1	7	9	4	0	0	2	3	6	2	2	8	44	3	6	6	0	57	28	21	5	2	4	4	8	1	0	56	8	6	1	3	1	11	15	12	0	5
Pseudomonas.viridiflava	4	0	0	1	2	0	0	0	2	0	0	1	0	0	0	0	0	1	0	0	1	0	0	3	2	0	3	0	2	1	0	0	0	0	2	6433	1	0	15	8	1	0	541	235	14	2	1	0	0
Capnocytophaga.sp..CM59	3	2	35	1	21	1	12	0	30	1	16	3	3	2	34	0	0	0	78	5	50	2	125	11	22	1	30	0	32	0	13	0	582	3	0	0	1	0	56	7	11	1	27	3	3830	39	60	0	41
Schizophyllum.commune	1	1	5	1	0	0	0	0	2	0	2	0	0	0	0	0	1	0	2	0	1	0	1	3	0	0	2	5	3	0	1	2	1	1	15	2	42	30	0	0	2	0	9	57	5	4	95	33	2522
Aspergillus.terreus	2	1	0	0	0	0	23	0	1	0	1	0	0	0	0	0	0	0	4	0	2	4	5	3	4	0	2	0	0	0	0	0	0	0	3	0	600	548	3	2	0	0	61	3	1639	3456	12	0	34
Porphyromonas.gingivalis	5	3	3562	0	53	1	5	0	109	18	22	1	22	3	31	2	0	16	119	21	38	5	139	43	49	4	24	6	22	0	279	1	95	123	2	0	3	0	258	10	32	0	76	9	700	58	62	410	80
Aspergillus.oryzae	12	0	17	1	16	3	33	0	31	2	10	2	11	2	0	0	0	1	3	2	3	1	9	5	2	5	0	6	3	0	0	0	2	3	73	1	401	360	1	1	4	5	47	9	1603	3608	0	2	53
Pseudozyma.flocculosa	0	0	0	2	0	0	2	0	25	0	1	0	1	0	0	0	0	0	6	0	2	0	10	9	1	0	10	9	2	1	5	0	2	0	0	1	1	0	2	0	6	0	32	99	11	8	197	60	2458
Centipeda.periodontii	7	1	0	0	5	0	13	0	210	1	33	0	6	0	8	0	1	0	123	0	151	7	216	5	8	2	161	0	6	0	10	1	20	0	0	0	0	0	25	0	8	1	579	7	237	2	21	0	4945
Megamonas.funiformis	0	0	22	4	2	0	3	0	1	0	1	0	0	0	1	0	0	0	0	0	26	6	0	1	0	0	0	0	0	0	0	0	0	1	0	0	0	0	5	1	0	0	0	0	0	0	0	0	1
Parvimonas.micra	72	4	64	1	61	10	40	1	109	5	82	2	20	6	14	0	10	2	1809	167	168	7	291	77	80	4	174	5	52	3	247	0	51	11	2	0	6	0	271	14	70	0	317	10	388	38	226	1	179
Clostridium.sp..L2.50	17	0	98	5	9	2	10	0	9	1	306	4	0	0	5	0	0	0	18	0	351	48	37	5	8	0	3	0	142	7	25	0	2	1	0	0	0	0	397	17	10	0	14	2	250	4	251	0	2317
Modestobacter.marinus	12	7	11	9	2	11	3	0	16	4	25	4	7	7	0	0	6	37	5	0	7	0	23	4	2	7	4	4	34	86	422	5	4	3	2	77	0	0	5	9	6	3	0	1	5	50	10	1	4
Corynebacterium.urealyticum	252	519	107	89	38	5	22	0	145	33	636	18	44	38	17	4	34	125	89	8	284	15	113	38	35	49	40	0	90	4	129	5	17	27	437	453	6	0	279	48	35	4	19	3	43	4	320	2	72
Neosartorya.fischeri	0	1	0	1	0	4	104	1	32	0	3	0	2	0	0	0	0	1	4	4	0	0	5	1	5	11	292	1	1	0	1	0	0	0	3	3	190	164	1	3	1	0	46	5	527	940	1	1	10
Erysipelotrichaceae.bacterium.6_1_45	2	0	670	17	0	0	0	0	9	0	2927	14	0	0	3	0	0	3	2	0	163	13	10	13	8	0	4	0	60	1	9	1	0	0	0	0	0	0	637	20	18	1	4	0	554	5	119	0	39
Staphylococcus.simiae	125	0	4	3	17	4	1	0	69	0	290	0	78	0	3	0	0	0	23	0	21	1	31	3	6	0	22	4	15	0	95	4	9	0	0	0	0	1	95	4	11	1	79	1	30	0	166	2	109
Neofusicoccum.parvum	2	2	0	0	0	0	2	0	7	0	9	0	0	0	0	0	0	0	16	0	1	0	0	1	1	19	1	0	28	4	1	0	0	1	0	1	3225	2898	0	0	5	0	4	2	4	3	3	0	23
Leptotrichia.sp..oral.taxon.879	40	2	198	0	19	1	19	1	108	0	123	0	100	2	21	0	0	4	319	2	445	3	214	28	109	5	129	3	20	0	208	5	267	2	6	0	3	0	219	16	23	0	64	6	632	26	337	0	569
Parabacteroides.johnsonii	4	0	67	9	2	0	0	0	13	0	14	0	0	0	1	0	0	0	7	0	29	4	7	1	6	0	0	0	32	0	2	0	1	0	0	0	0	0	68	4	0	0	1	0	272	6	59	0	9
Capnocytophaga.granulosa	5	0	2	1	17	4	6	0	24	0	9	0	4	2	22	0	1	20	40	1	42	0	123	13	22	2	27	0	31	0	7	0	682	3	0	1	1	0	64	2	17	0	26	0	4128	49	57	1	29
Actinobaculum.massiliense	26	0	72	38	57	3	4	0	651	6	376	6	21	0	8	0	0	4	10	0	277	6	24	35	2	0	9	1	3	1	15	2	0	0	0	1	0	0	111	4	12	5	47	0	9	0	14	0	18
Acinetobacter.junii	109	26	415	85	30	55	58	11	416	15	116	5	36	8	14	5	7	98	82	27	29	40	79	72	44	101	23	23	76	18	864	39	37	33	50	6	4	0	267	642	93	7	19	35	224	42	247	7	209
Actinomyces.sp..HPA0247	87	2	2727	6	345	12	30	0	624	8	136	0	103	19	30	0	2	220	104	0	35	3	91	38	27	27	172	8	9	0	292	14	9	5	28	4	2	0	62	8	42	1	502	4	124	102	103	0	19
Streptococcus.phage.5093	8	0	1	3	4	4	16	0	31	0	0	1	1	2	3	0	0	0	2	0	0	1	43	10	1	2	27	0	3	0	0	0	9	0	0	0	2	0	12	1	66	2	24	2	64	7	42	1	1594
Streptococcus.dentisani	44	1	67	73	170	10	73	1	272	23	95	4	69	14	33	0	4	0	399	23	58	4	124	37	108	1	445	10	16	0	92	1	260	10	2	1	4	0	139	7	25	1	343	8	237	15	1286	2	82
candidate.division.TM7.single.cell.isolate.TM7c	6	0	8	1	61	21	68	0	120	1	118	6	105	24	1031	1	6	0	828	26	423	5	141	25	114	7	153	6	37	0	192	1	143	15	7	0	5	0	443	13	30	2	225	3	586	6	86	5	141
Haemophilus.paraphrohaemolyticus	97	2	257	5	101	9	310	0	286	7	188	2	12	1	91	2	5	0	215	2	165	1	88	15	51	5	75	5	8	1	17	0	91	2	3	3	7	0	517	18	49	1	762	28	497	9	230	0	385
Lactobacillus.helveticus	12	2	7	14	1	2	59	0	105	39	376	5	8	2	1673	13	0	2	209	0	15	0	14	2	58	2	253	17	6	1	2	1	11	0	2	1	0	0	46	7	4	0	147	8	361	38	7	6	883
Alternaria.arborescens	72	17	15	7	28	9	25	0	160	10	281	6	7	2	437	1	6	17	88	5	10	1	269	31	102	23	42	2	403	10	25	1	12	1	3	54	1308	1225	43	9	38	3	366	15	198	17	396	4	51
Lactobacillus.curvatus	8	1	6	6	4	2	307	1	758	11	50	0	67	3	2	0	0	4	6	0	24	4	61	11	675	24	98	1	24	1	10	0	0	0	0	1	7	0	265	11	40	2	537	7	131	7	66	9	85
Pestalotiopsis.fici	48	1	11	0	10	0	1911	14	18	0	18	1	11	0	0	0	0	0	2	0	34	15	6	2	4	1	7	0	6	2	3	0	0	0	1	0	935	925	161	19	3	0	32	4	7	6	12	1	10
Neisseria.gonorrhoeae	7	0	1350	0	40	3	30	0	212	5	12	0	47	1	2	0	2	2	48	0	25	0	38	10	65	7	208	6	15	0	29	1	2350	1	1	2	1	0	35	1	3	0	1375	72	345	3	17	0	31
Hortaea.werneckii	2	1	0	0	11	0	0	0	11	0	1	0	0	0	0	0	0	0	558	4	0	0	6	1	0	0	6	1	2	1	0	0	0	0	0	1	2530	2252	0	1	20	0	3	4	7	2	11	1	172
Rhodococcus.ruber	28	13	1	22	2	1	0	19	86	145	15	97	14	5738	16	4	1	11	1	0	0	1	2	2	0	0	3	0	0	2	3	0	0	0	0	1	0	0	8	14	0	1	1	0	16	168	37	3	25
Avibacterium.paragallinarum	0	0	3	0	6	0	142	2	4080	6	13	0	1	0	3	0	0	1	5	0	9	0	8	0	62	0	1189	5	2	0	0	0	10	0	0	0	0	0	5	0	1	0	325	12	299	13	6	0	4
Orpinomyces.sp..C1A	1	0	9	7	34	2	7	4	42	0	21	0	13	1	4	6	0	4	15	0	33	33	22	2	26	19	44	26	15	7	44	1	6	0	2	7	43	53	59	1	7	3	84	10	1635	3082	38	9	56
Clostridium.celatum	0	0	51	151	0	0	0	0	0	37	353	6	9	0	0	20	0	0	1	2	538	1810	36	259	30	67	5	4	354	124	67	88	15	5	0	0	0	0	500	1079	9	8	4	93	64	295	37	1	107
Atopobium.rimae	235	2	30	7	32	5	19	1	82	0	2029	13	75	1	4	3	0	1	560	5	21	2	122	21	70	2	149	3	28	0	16	0	16	8	0	8	5	0	178	11	51	1	232	2	68	18	135	0	307
Penicillium.paneum	6	3	0	1	1	7	1	0	39	0	10	2	0	1	1	0	0	0	0	0	2	10	1	19	10	70	6	0	4	6	4	1	1	8	9	1	81	88	7	3	0	0	216	9	37	32	23	0	26
Lachnospiraceae.bacterium.oral.taxon.082	43	3	931	1	163	4	520	133	700	5	130	5	628	4	43	2	0	0	149	2	64	15	96	25	43	22	133	3	15	0	56	11	208	1	36	1	4	0	130	23	20	0	335	7	323	24	90	1	133
Peptostreptococcus.anaerobius	4	17	66	13	31	1	15	9	16	7	37	3	18	34	5	3	0	3	27	0	1107	54	78	56	56	6	40	1	714	5	181	0	53	4	2	2	0	0	556	11	17	2	232	4	33	8	2131	8	110
Porphyromonas.endodontalis	62	8	26	2	155	21	11	1	281	792	55	0	16	23	13	2	4	37	369	3	29	2	186	71	89	6	231	18	123	1	333	6	110	20	2	2	7	1	383	15	43	1	125	9	611	66	130	19	169
Dielma.fastidiosa	1	0	5	2	3	0	0	0	10	0	6	0	4	0	2	0	0	0	4	0	3547	38	3	1	4	0	0	1	87	0	1	0	1	0	0	0	0	0	31	2	0	0	1	0	92	0	28	0	11
Staphylococcus.phage.phiRS7	60	1	11	0	33	2	1	1	113	1	104	3	83	0	9	0	0	0	291	0	58	0	728	192	16	0	9	0	117	1	1157	53	2	1	0	0	4	0	203	7	247	3	213	6	67	3	773	4	729
Brevundimonas.diminuta	16	14	4	90	0	44	3139	65	118	18	38	2	10	10	2	8	5	43	19	10	17	26	23	104	341	142	8	15	136	31	134	46	5	19	96	25	0	0	20	19	99	121	17	7	13	43	38	2	14
Clostridium.sp..7_3_54FAA	0	0	25	3	0	0	2	0	0	0	83	0	0	0	2	0	0	0	4	0	73	7	7	3	0	1	0	0	38	22	9	0	1	0	0	0	1	0	77	8	2	0	3	0	339	1	39	1	34
Parastagonospora.nodorum	23	0	0	7	0	0	3	0	4	0	0	0	0	0	3	0	0	0	0	0	0	0	2	1	2	4	0	2	2	8	0	0	0	0	0	0	2883	2557	0	3	2	1	2	5	1	1	3	1	54
Enterococcus.faecium	30	16	54	89	34	14	829	58	220	20	99	2	14	29	8	1	3	35	87	12	79	11	33	11	194	7	92	6	43	9	60	0	11	0	0	24	0	0	49	6	4	1	256	16	343	20	106	0	46
Pseudomonas.sp..GM41.2012.	0	0	0	1	0	0	0	0	2	0	2	0	0	0	0	0	0	0	0	0	0	0	2	0	3	0	3	0	0	0	0	0	0	0	4	1	0	0	3	3	0	0	3896	1491	2	0	0	0	0
Streptococcus.suis	12	2	295	44	121	5	191	11	1257	17	223	12	99	8	185	6	4	2	140	6	63	6	42	10	42	53	276	14	52	0	64	1	114	8	11	0	6	0	80	6	11	0	273	5	300	15	109	3	347
Oribacterium.sp..oral.taxon.078	50	6	21	0	77	6	8	0	40	0	502	1	18	3	8	0	6	0	1010	4	295	5	161	23	30	1	70	1	33	3	140	1	46	0	0	0	2	0	151	5	33	1	121	0	430	35	69	2	777
Streptococcus.sp..HSISM1	34	0	1445	5	669	17	64	1	161	11	67	4	82	5	18	0	0	7	488	3	17	10	44	28	32	18	858	15	10	0	269	2	80	7	6	5	2	0	36	8	12	1	352	5	146	35	27	10	37
Streptococcus.sp..GMD5S	1	0	6	0	3	0	0	0	5	0	5	0	2	2	1	0	0	0	56	0	0	0	14	2	8	0	31	4	2	0	4	0	18	0	0	0	0	0	2	1	0	0	26	1	16	1	5878	2	3
Klebsiella.pneumoniae	433	53	18	156	83	35	9	25	567	37	356	30	144	98	182	80	21	123	100	1	25	1	208	54	21	4	25	3	286	8	31	3	69	11	9	1	3	0	153	86	47	8	769	19	489	49	194	9	43
Massilia.timonae	53	14	1	16	14	10	12	2	64	16	72	6	21	59	8	7	6	210	135	23	11	31	22	88	35	41	121	55	41	12	49	43	15	18	224	49	1	1	41	51	14	16	9	6	11	25	434	14	126
Sporisorium.reilianum	1	1	0	84	2	4	0	0	5	0	2	1	0	0	1	0	0	5	34	0	0	0	5	4	2	2	7	2	1	0	2	1	1	1	0	0	89	42	0	0	4	0	10	87	4	11	136	42	1935
Streptococcus.sp..CM6	28	3	64	11	71	6	47	3	112	13	83	1	33	1	22	2	0	2	426	18	28	2	78	20	34	0	110	1	13	0	27	0	96	4	1	0	1	0	109	4	16	1	370	3	182	2	2819	5	40
Pseudoflavonifractor.capillosus	1	0	182	6	1	0	1	0	14	0	572	6	0	0	9	0	0	9	9	2	106	3	12	2	7	0	0	0	90	19	30	0	4	0	0	0	0	0	357	8	6	2	4	1	1391	8	148	0	104
Negativicoccus.succinicivorans	41	1	421	20	70	3	43	1	102	3	76	3	85	6	12	0	3	2	71	7	2211	68	171	48	22	14	199	6	68	0	162	3	9	2	6	4	2	0	135	26	67	2	102	5	54	35	153	6	56
Clostridiales.bacterium.VE202.14	0	0	18	6	0	0	0	0	1	0	44	0	0	0	0	0	0	0	3	0	85	4	21	2	51	0	0	0	13	134	3	0	5	0	0	0	1	0	95	2	0	0	0	0	22	0	52	0	4
Methylobacterium.sp..4.46	0	0	2	0	0	0	0	0	9	0	1	0	4	2	0	1	0	0	0	0	0	0	0	3	0	2	0	2	4	1	2	0	0	0	0	0	0	0	0	5	2401	3440	1	1	20	1	3	0	4
Pseudomonas.stutzeri	209	202	32	15	26	21	20	14	97	31	113	17	13	130	6	14	16	93	62	7	38	5	218	42	75	151	230	17	208	41	29	23	3	4	220	12	2	0	34	38	16	7	1344	627	87	29	132	18	22
Lactobacillus.jensenii	38	2	2059	422	19	8	23	0	176	6	62	7	8	2	8	0	0	0	16	0	208	31	33	4	26	1	4	1	19	1	18	2	2	1	0	0	0	1	155	15	3	1	34	15	115	29	85	3	10
Pseudocercospora.fijiensis	1	0	0	0	0	0	0	0	2	0	0	0	0	0	0	0	0	0	1	0	0	0	0	0	0	0	0	0	1	0	0	0	0	0	0	0	2683	2523	1	0	0	0	3	0	1	0	1	0	2
Aggregatibacter.actinomycetemcomitans	11	5	111	0	30	4	17	0	73	5	36	0	0	0	19	0	0	0	302	0	64	1	161	13	86	13	47	0	25	0	19	0	478	1	0	1	1	0	163	3	8	1	194	2	2278	17	980	0	136
Clostridium.hathewayi	1	0	49	6	1	0	0	0	2	0	219	0	0	0	1	0	0	0	3	0	129	12	42	2	1	0	0	0	38	2	9	2	3	0	0	0	0	0	150	6	19	0	0	0	386	2	382	0	33
Staphylococcus.aureus.plasmid.pV030.8	196	0	300	165	39	8	29	0	219	2	392	8	173	1	53	9	9	2	69	1	418	14	112	30	21	0	161	2	52	2	380	13	15	1	1	0	4	0	198	6	43	2	20	1	31	3	147	1	93
Trichosporon.asahii	0	0	0	0	0	0	0	0	7	0	6	1	0	0	0	0	0	0	2	0	0	0	12	8	0	0	3	1	9	0	1	0	2	0	0	1	312	262	3	0	3	0	13	55	6	12	122	33	1849
Leucobacter.sp..UCD.THU	0	2	11	9	2	10	17	0	34	0	41	0	4	2	0	0	0	2	10	1	10	0	11	14	4	4	6	0	20	43	21	4	1	0	6	2	1	0	7	1	3	0	1	1	1	2	6	0	7
Holdemania.massiliensis	0	0	19	1	0	0	0	0	0	0	28	0	0	0	27	0	0	0	5	0	64	3	8	0	1	0	2	0	329	2	2	0	0	0	0	0	0	0	373	19	1	0	1	0	4358	36	108	3	17
Streptococcus.sp..F0441	26	1	270	0	148	7	97	1	149	14	99	2	59	9	12	0	2	2	195	8	24	1	59	25	57	3	266	9	11	0	58	7	172	7	4	2	2	0	52	9	17	0	269	12	126	10	2601	11	41
Alloprevotella.tannerae	256	11	4	19	101	18	52	0	527	22	670	3	37	10	9	3	7	10	179	1	40	11	186	63	87	15	204	7	27	3	560	1	81	9	19	5	0	0	70	10	23	1	42	9	148	59	470	103	94
Eimeria.necatrix	10	0	2	1	1	0	141	1	549	3	21	1	36	0	2	1	0	0	19	0	2	1	19	0	164	11	329	5	2	0	16	0	6	0	0	0	13	8	3	2	7	2	2963	150	200	5	25	13	142
Paenibacillus.sophorae	66	52	3	18	26	9	25	2	150	20	130	9	121	25	9	8	20	58	106	11	185	18	46	618	88	197	134	16	196	25	740	3	29	8	102	6	1	1	61	62	17	0	10	31	29	52	203	7	11
Erysipelotrichaceae.bacterium.3_1_53	4	0	117	40	1	3	2	0	8	0	120	1	1	0	3	0	0	8	6	0	317	42	10	2	6	1	4	1	23	3	9	0	5	0	0	3	0	0	153	7	2	1	4	0	140	7	278	1	17
Porphyromonas.somerae	14	1	10	20	22	4	3	0	99	2	53	21	11	0	36	0	1	2	120	8	647	61	129	56	31	5	23	1	43	7	21	1	32	7	0	2	2	0	67	8	11	1	10	0	45	1	139	0	31
Butyricimonas.virosa	2	0	24	2	0	1	0	0	1	0	128	3	5	0	0	1	0	0	10	0	85	8	23	8	2	1	5	0	83	2	10	0	13	0	0	0	1	0	163	7	4	1	4	0	611	13	275	1	18
Alistipes.senegalensis	0	0	27	4	0	0	0	0	14	0	113	0	0	0	6	0	0	0	11	0	42	0	9	8	2	0	2	0	78	0	48	0	3	0	0	0	0	0	179	2	3	0	4	1	833	9	124	0	18
Pseudomonas.sp..GM78	2	0	0	0	0	0	0	0	1	0	1	0	0	0	0	0	1	0	0	0	0	0	0	0	2	3	7	1	0	0	0	1	0	0	0	0	0	0	7	1	0	0	3412	1403	4	0	0	0	0
Bacteroidales.bacterium.ph8	12	0	115	10	1	1	0	0	59	1	388	4	4	1	35	0	0	0	40	1	210	15	51	13	21	0	6	0	216	11	25	0	10	0	0	0	0	0	440	12	18	2	10	1	1637	6	598	1	75
Selenomonas.infelix	36	0	2	1	30	3	4	0	98	0	110	0	9	0	14	2	0	0	448	0	1552	17	691	34	37	2	27	0	49	1	14	1	47	2	0	0	2	0	76	2	15	0	169	1	632	6	55	0	313
Macrophomina.phaseolina	1	0	0	0	1	0	0	1	10	0	4	0	3	0	0	0	0	0	7	0	1	0	2	3	16	17	4	0	25	5	0	0	0	0	1	2	2381	2086	1	0	5	1	4	5	8	9	6	4	126
Pleosporales.sp..UM.1110.2012	15	0	0	0	3	0	0	0	9	1	1	0	0	1	1	0	0	0	0	0	0	0	7	2	0	0	1	0	0	1	0	0	0	4	0	2	2455	2135	0	1	6	0	2	2	28	1	9	2	93
Microbacterium.sp..292MF	7	7	8	12	2	1	7	0	60	1	54	1	4	3	0	9	4	16	3	1	8	4	4	80	2	19	1	1	96	62	55	2	4	0	7	2	3	0	20	6	6	0	2	0	10	9	13	0	6
Streptococcus.sp..AS14	29	0	118	7	21	6	85	8	127	31	194	9	31	3	5	1	5	0	580	15	34	1	536	49	116	3	155	0	18	0	65	1	511	3	0	0	1	1	212	9	30	2	468	6	337	17	338	4	297
Candidatus.Alistipes.marseilloanorexicus	3	0	34	3	0	0	0	0	6	0	291	2	1	0	32	0	0	0	8	0	39	1	10	1	4	1	0	0	157	1	5	0	2	0	0	0	0	0	233	5	4	0	1	0	1293	21	271	2	18
Neisseria.cinerea	91	1	1460	7	93	7	188	1	698	12	74	3	31	0	17	0	5	0	176	1	141	4	90	4	116	7	353	2	16	1	11	3	193	0	4	0	4	0	199	21	26	1	105	10	275	3	84	0	128
Microvirga.lotononidis	1	0	0	0	0	0	5	0	7	3	1	0	0	1	1	1	1	2	0	0	5	0	3	55	8	1	9	0	20	12	18	10	0	0	1	5	0	0	0	2	2009	3091	0	1	5	0	9	0	0
Cryptococcus.neoformans	66	0	9	1	11	0	5	1	3	5	4	13	7	0	1	6	6	539	1	0	0	0	3	0	2	11	0	1	72	2	0	0	0	0	0	4501	5	3	0	1	1	0	0	0	0	1	2	40	1
Lactobacillus.iners	57	32	1139	305	9	98	47	10	236	9	21	14	20	33	3	2	3	126	19	5	82	6	25	3	7	6	9	0	30	20	24	2	6	0	1	4	1	0	203	113	6	2	91	12	52	42	89	4	8
Colletotrichum.gloeosporioides	6	2	5	0	13	1	8	0	11	0	7	0	2	0	0	0	0	0	14	0	1	0	7	1	223	19	20	0	5	2	0	0	3	1	0	0	2295	2062	1	0	8	0	5	3	3	2	12	0	18
Helcococcus.sueciensis	5	0	100	1299	0	0	0	0	10	0	2208	10	1	2	3	0	2	16	2	0	21	2	10	6	0	4	3	0	14	1	2	2	1	0	0	1	0	0	27	1	65	11	2	0	2	3	16	0	4
Staphylococcus.epidermidis.plasmid.pSK639	149	2	339	214	38	16	10	0	161	1	297	19	90	3	19	3	0	1	105	1	370	25	96	30	24	7	193	15	64	1	359	9	6	6	1	1	9	0	327	23	33	1	49	0	31	0	124	0	136
Prevotella.copri	58	108	29	41	110	46	12	3	167	19	189	21	42	153	18	6	37	57	43	0	104	6	108	20	5	4	2	0	12	8	7	2	5	5	1	11	1	8	1364	66	33	133	11	6	78	115	78	52	27
Cercospora.canescens	2	0	0	0	0	1	27	1	24	1	1	0	3	0	0	0	0	0	4	0	0	0	1	0	1205	112	11	1	24	1	0	0	0	0	0	2	1508	1263	9	0	2	0	404	3	51	0	7	0	33
Pseudomonas.sp..GM21	1	0	0	2	0	0	0	0	5	0	4	0	0	0	0	1	0	1	0	0	0	0	3	0	2	0	1	0	0	0	1	0	0	0	1	0	1	0	3	0	0	0	3082	1249	4	0	0	1	1
Pseudomonas.sp..CF161	0	0	0	0	1	0	1	0	5	0	1	0	0	1	0	0	0	0	1	0	1	0	0	0	1	5	7	0	0	0	0	0	0	0	3	5	1	0	9	4	0	0	3228	1266	9	1	5	2	1
Haemophilus.parahaemolyticus	37	0	610	1	156	5	69	0	306	0	271	4	20	1	18	0	0	0	70	3	1036	7	42	6	50	6	77	5	8	0	5	0	267	1	0	1	3	0	89	10	9	0	80	0	207	6	132	1	205
Pseudomonas.sp..GM50	0	0	0	0	0	0	0	0	0	0	0	0	0	0	1	0	0	0	0	0	0	0	0	0	1	1	0	1	0	0	0	0	0	0	2	0	0	0	0	0	0	0	3000	1205	1	0	0	1	0
Anaerococcus.hydrogenalis	24	3	78	92	22	8	31	0	202	3	73	3	9	3	12	23	0	7	91	1	633	21	278	207	66	6	61	1	203	1	203	10	38	9	7	0	3	0	212	35	54	17	66	2	54	13	220	0	116
Clostridium..spiroforme	0	0	26	0	2	0	0	0	1	0	45	0	0	0	5	0	1	0	116	1	406	7	1	1	282	0	0	0	308	3	0	0	0	0	0	0	0	0	343	13	1	0	39	0	670	17	625	0	9
Microbacterium.sp..B24	7	0	14	3	2	0	8	0	65	0	10	0	1	0	4	2	0	1	2	0	5	0	4	61	3	1	12	0	99	25	37	0	2	0	9	5	2	0	1370	8	57	17	322	2	53	1	24	0	18
Treponema.socranskii	10	0	4	0	26	1	0	0	56	0	880	5	4	5	7	0	2	0	193	0	74	0	359	26	27	2	14	0	19	0	18	0	190	4	0	1	3	0	108	4	24	1	51	0	278	12	74	2	302
Tetrahymena.thermophila	16	0	20	12	67	0	42	0	48	2	39	3	39	0	3	0	2	1	48	5	33	42	28	6	31	25	65	25	26	4	37	3	16	2	1	5	886	791	54	11	10	2	134	18	495	793	42	8	58
Staphylococcus.haemolyticus.plasmid.sequence_id.807159..seq_data_id.7038408..tax_node_id.1283.	210	3	85	60	46	6	7	0	138	0	629	8	117	0	5	0	0	0	41	0	92	2	116	26	22	2	3	0	64	0	104	2	3	0	0	0	8	1	129	5	19	0	10	1	8	1	265	3	50
Penicillium.carneum	0	0	0	0	0	0	1	0	1	0	0	0	0	0	0	0	0	0	0	0	0	0	0	0	0	14	1	0	0	0	0	0	0	0	0	1	143	162	0	0	0	0	166	1	33	14	12	0	14
Pseudozyma.hubeiensis	1	0	1	4	1	1	1	0	3	3	2	0	0	0	0	0	0	0	6	0	0	0	5	0	1	0	0	4	1	0	2	0	0	0	0	3	23	31	0	0	4	0	19	61	4	13	102	40	2286
Aspergillus.fumigatus	28	0	9	109	4	359	167	10	2	39	68	9	1	38	0	0	10	139	1	0	0	2	3	0	0	6	2	1	1	0	7	0	0	0	0	1	247	222	1	13	2	0	42	11	145	314	2	20	94
Staphylococcus.aureus.plasmid.pBORa53	77	1	85	93	31	4	12	0	74	0	189	2	80	1	7	3	20	4	52	1	154	10	123	34	26	3	75	2	82	7	590	16	9	0	3	10	5	0	111	4	18	1	39	2	16	0	173	0	42
Streptococcus.sp..oral.taxon.058	27	0	131	7	54	9	27	1	61	8	70	3	44	4	21	0	1	0	226	5	49	4	129	36	74	1	293	8	25	0	80	1	280	5	0	2	0	0	105	6	38	3	245	5	265	13	363	1	78
Prevotella.sp..F0091	38	1	18	1	83	15	70	0	144	6	114	1	79	5	7	3	0	4	127	4	20	37	118	29	60	14	162	4	24	1	887	5	31	4	18	1	2	0	125	6	26	0	75	1	160	12	64	56	136
Lactococcus.lactis.plasmid.pSK11B	1	1	74	0	56	0	612	4	828	14	25	0	26	0	39	1	0	0	14	0	2	0	19	2	134	8	418	19	7	1	112	1	5	0	0	0	0	0	8	0	2	0	161	59	1127	31	6	2	6
Clostridium.sp..ATCC.BAA.442	1	0	100	11	0	0	0	0	7	0	365	0	0	0	6	0	0	0	26	0	128	15	10	3	10	0	2	0	142	8	25	0	3	1	0	0	0	0	220	3	2	0	2	0	502	18	109	0	186
Methylobacterium.sp..4.46.plasmid.pM44601	0	0	0	0	0	0	0	0	0	0	0	0	0	0	0	0	0	0	0	0	0	0	0	0	0	0	0	0	0	0	0	0	0	0	0	0	0	0	0	1	1941	2947	0	0	0	0	0	0	0
Lactococcus.phage.bIL67	0	0	0	0	66	3	33	1	4	0	4	1	0	0	0	0	0	0	0	0	0	0	12	2	72	4	4	1	1	0	0	0	3	0	0	0	0	0	0	0	2	0	0	0	5	0	1	0	83
Blautia.producta	3	0	67	2	1	0	0	0	0	0	131	2	0	0	4	0	0	1	1	0	79	8	7	1	7	0	0	0	60	3	39	0	1	0	0	0	0	0	259	8	1	0	1	0	241	3	51	0	33
Rhizophagus.irregularis	6	0	6	70	6	2	47	0	760	3	9	0	8	7	1	0	4	2	26	0	1	4	10	9	23	12	41	4	6	0	6	1	6	1	0	57	12	7	29	5	3	0	2385	270	298	7	12	27	9
Anaerococcus.pacaensis	11	3	315	484	16	11	2	0	55	0	105	1	44	2	30	7	8	0	24	0	321	11	124	14	36	7	64	0	67	0	116	1	82	2	3	4	1	0	775	14	13	5	70	3	58	1	408	0	353
Guignardia.citricarpa	1	0	0	0	0	0	5	0	0	0	2	0	0	0	1	0	0	0	0	0	0	0	0	1	0	0	0	0	2	0	0	0	0	0	0	0	1906	1617	0	2	3	1	4	6	0	0	11	0	240
Azospirillum.lipoferum	2	1	0	2	0	1	1	0	17	13	8	0	1	5	0	0	0	0	3	0	3	0	0	7	7	0	10	0	28	6	10	0	0	0	15	4	2	0	9	3	1595	2510	29	4	20	3	13	0	3
Zymoseptoria.tritici	2	0	0	0	1	0	1	0	1	0	0	0	0	0	0	0	0	0	1	0	0	0	0	0	0	0	0	2	0	0	0	0	0	0	0	0	2101	1859	0	0	1	0	2	1	3	1	0	0	28
Pyrenochaeta.sp..UM.256	7	2	0	0	2	4	12	0	13	0	0	1	0	0	3	1	0	0	2	0	0	0	7	1	1	0	1	0	0	7	0	0	0	0	1	0	1791	1639	1	1	5	1	12	8	53	75	7	4	110
Rhodopseudomonas.palustris	6	0	0	5	1	2	2	0	78	2	7	0	2	23	0	0	4	5	7	0	0	10	6	17	83	6	6	8	32	31	21	6	1	3	5	7	2	0	4	8	1411	2185	2	1	11	3	28	4	5
Lachnospiraceae.bacterium.1_4_56FAA	0	0	51	4	2	0	0	0	3	0	177	0	0	0	7	0	0	1	3	0	456	15	10	3	17	7	1	0	43	12	25	0	4	0	0	0	0	0	243	11	3	0	1	0	223	2	72	0	29
Porphyromonas.asaccharolytica	11	1	9	22	6	2	6	0	71	1	66	0	2	1	56	1	0	2	19	1	451	25	81	46	30	15	8	1	437	3	42	1	4	2	0	8	1	0	225	6	15	0	8	1	69	3	1946	1	6
Passalora.fulva	1	0	0	0	0	0	0	0	0	0	0	0	0	0	1	0	0	0	3	0	0	0	0	0	0	0	0	0	1	2	0	0	0	0	0	0	2096	1932	1	0	4	0	0	2	6	4	1	0	0
Corynebacterium.resistens	74	5	126	85	43	9	1	0	74	8	442	19	53	7	15	0	5	5	50	0	795	21	130	45	17	1	39	1	37	1	130	0	21	2	2	0	5	0	261	4	38	4	19	0	48	4	152	0	67
Cupriavidus.metallidurans	103	25	26	4	17	30	336	12	86	3	92	2	55	6	311	8	2	15	41	5	11	11	136	60	94	2	175	28	26	6	18	20	18	4	2	0	71	0	11	3	35	2	25	6	37	11	39	1	93
Staphylococcus.intermedius	122	0	1	0	28	2	1	0	52	0	236	3	60	0	3	0	0	0	6	0	1	1	14	0	2	0	4	0	11	0	74	0	1	0	0	0	0	0	15	0	3	0	4	0	2	0	49	2	12
Dialister.micraerophilus	8	5	5	17	29	3	0	8	51	2	76	0	0	0	2	5	0	12	10	1	121	8	28	30	6	31	9	0	29	1	4	0	5	0	0	0	0	0	35	12	2	0	5	4	5	2	53	0	9
Megasphaera.micronuciformis	28	2	85	1	153	15	532	14	374	5	35	1	88	34	17	0	4	4	676	0	56	2	79	69	18	83	301	8	5	8	132	63	14	1	96	21	2	0	73	2	24	1	113	3	76	17	43	2	85
Microbacterium.laevaniformans	8	26	68	10	1	8	16	0	221	14	11	0	59	91	43	3	1	7	10	2	12	18	21	84	8	54	4	9	146	6	93	17	3	1	24	5	4	0	236	6	17	2	57	0	44	7	55	0	103
Clavibacter.michiganensis	2	4	4	5	1	1	6	1	6	0	49	0	2	0	1	0	1	12	16	0	6	1	17	135	6	1	3	3	10	72	17	2	0	0	4	4	0	0	22	42	9	8	2	6	4	22	1	1	2
Staphylococcus.sp..DORA_6_22	65	4	126	42	13	6	27	0	114	2	163	2	73	2	29	2	4	0	100	0	273	50	90	26	28	5	268	9	52	0	310	19	9	3	0	0	4	0	202	11	15	0	74	2	26	3	162	1	116
Fusobacterium.sp..CM22	16	9	291	1	24	10	16	0	30	0	43	8	6	0	51	0	0	0	163	0	101	2	151	23	47	3	65	2	22	0	73	0	586	1	0	0	2	0	136	9	18	0	156	4	707	18	67	0	629
Pseudomonas.sp..GM67	0	0	0	0	0	0	0	0	0	0	0	0	0	0	1	0	0	0	0	0	0	0	1	0	0	0	2	0	0	0	0	1	0	0	1	0	0	0	5	1	0	0	2745	1088	0	0	0	0	0
Blastococcus.saxobsidens	4	2	2	1	1	0	2	1	11	4	10	0	4	5	1	0	2	8	4	0	0	0	9	4	1	4	2	0	5	26	18	1	2	0	1	37	0	1	0	3	3	0	0	0	3	17	14	1	1
Sordaria.macrospora	5	1	0	0	2	4	8	0	29	0	14	0	8	0	1	0	0	2	5	0	1	0	2	0	7	1	10	0	9	7	7	0	1	0	3	2	1728	1547	0	1	8	0	4	5	33	4	19	2	144
Propionibacterium.acidifaciens	15	0	3	4	28	0	2	1	494	0	15	1	693	1	4	0	0	68	57	1	70	41	237	94	82	0	54	0	7	9	806	1	15	52	0	1	5	1	84	2	19	0	31	1	36	2	41	2	243
Physarum.polycephalum	7	1	3	8	62	0	27	0	95	7	8	4	3	2	2	2	2	7	3	2	2	0	8	2	12	6	12	80	8	3	2	0	2	0	0	1	1424	1340	248	0	3	5	39	15	51	85	14	9	75
Corynebacterium.sp..L2.79.05.plasmid.pLEW279b	181	3	135	40	35	6	2	0	125	0	384	8	12	2	11	4	1	10	53	0	307	13	168	49	24	3	28	0	44	1	68	7	11	6	0	0	13	0	134	7	44	3	12	0	43	4	220	2	87
Pseudomonas.sp..GM74	1	1	0	0	0	0	0	0	2	0	1	0	0	0	0	0	0	0	0	0	0	0	0	0	0	0	4	0	0	0	1	0	0	0	0	1	0	0	0	0	0	0	2622	979	3	0	0	4	0
Pseudomonas.sp..LAMO17WK12.I2	11	1	0	8	3	1	2	0	11	1	6	0	0	2	5	0	0	0	6	0	1	0	12	9	10	13	24	0	6	0	1	0	4	0	3	1	6	0	299	7	10	3	1760	504	278	3	12	13	12
Pseudomonas.sp..CBZ.4	3	1	1	8	1	7	1	0	12	1	5	0	1	1	12	0	1	0	13	0	2	0	3	0	7	927	50	1	5	0	4	0	2	0	0	3	2	0	24	7	4	1	1794	707	38	1	2	96	1
Clostridium.saccharolyticum	3	0	121	6	58	0	2	0	6	0	604	3	1	0	1	0	0	0	4	0	132	6	4	1	2	0	4	0	68	9	12	0	0	1	0	0	0	0	187	5	1	0	2	1	438	3	62	0	49
Dermacoccus.sp..Ellin185	93	5	29	12	29	2	29	4	229	2	1784	5	12	21	18	0	0	12	72	5	11	2	23	41	7	8	8	8	89	47	18	39	3	6	12	15	0	7	11	5	5	0	5	4	36	5	88	2	46
Pseudomonas.fuscovaginae	1	0	0	0	0	0	0	0	7	0	0	0	0	0	0	0	0	7	5	0	0	0	2	1	4	3	11	2	1	2	0	0	3	0	25	5	0	1	1	7	0	0	2481	967	3	2	3	0	4
Sphingomonas.phyllosphaerae	11	14	2	4	2	0	150	2	321	14	1339	6	30	1	3	0	4	5	15	4	0	2	15	7	90	8	135	4	33	117	81	0	26	1	4	11	0	0	3	25	71	74	7	5	243	15	72	1	7
Prevotella.maculosa	25	4	8	0	56	4	3	0	104	7	50	0	7	3	3	0	2	9	102	1	37	3	84	36	64	2	19	4	23	1	109	1	59	4	5	6	2	0	248	17	32	0	50	3	254	12	99	1	538
Prevotella.denticola	169	19	14	2	154	9	20	0	290	24	997	14	21	6	38	3	7	3	263	2	22	7	76	41	39	2	79	0	6	12	174	2	14	31	15	3	3	0	35	2	9	0	22	5	33	20	49	29	159
Aureococcus.anophagefferens	18	13	9	11	5	3	14	0	74	13	138	1	9	5	1	4	2	31	5	0	8	0	9	6	1	4	4	2	14	26	4	1	1	0	0	1	17	20	5	6	187	324	16	44	7	21	83	28	760
Selenomonas.sp..CM52	84	0	1	1	43	12	1	0	500	0	111	0	16	0	9	0	0	0	392	2	1116	14	185	15	48	3	36	0	13	0	128	0	28	1	2	0	0	0	47	1	14	0	479	4	59	9	21	0	98
Alternaria.brassicicola	5	0	0	0	2	0	3	0	7	0	3	0	0	0	680	5	1	1	1	0	1	1	212	3	2	0	0	0	2	0	0	0	0	0	0	3	1271	1230	1	11	10	0	4	0	3	0	279	0	6
Lactobacillus.acidipiscis	13	0	65	13	7	5	12	0	46	1	6	0	2	1	0	0	0	0	1	0	0	0	5	1	4	1	2	0	0	0	0	0	0	0	0	0	0	0	6	0	0	0	14	1	3	1	2	0	2
Enterobacter.cloacae	15	9	8	105	5	9	0	1	58	2	29	7	11	29	4	3	8	34	12	0	2	0	12	7	5	18	16	1	29	1	5	0	46	0	3	2	1	0	75	44	5	2	2793	26	154	51	80	2	13
Bacteroides..pectinophilus	0	0	49	7	0	0	1	0	1	0	220	2	0	0	7	2	0	0	3	0	192	21	13	4	0	1	6	0	103	6	43	1	0	0	0	0	0	0	143	10	2	0	0	1	225	4	129	0	49
Geodermatophilus.obscurus	9	0	3	0	2	0	0	0	36	7	7	4	8	13	1	1	14	24	2	0	3	1	24	2	0	3	3	0	656	30	22	0	0	2	0	52	0	0	0	3	5	0	0	0	0	17	14	0	8
Pseudomonas.sp..GM49	0	0	0	0	0	0	0	0	0	0	0	0	1	0	2	0	0	0	0	0	0	0	0	0	0	1	3	0	2	0	0	0	0	0	2	0	0	0	3	1	0	0	2470	1019	1	0	0	0	0
Rahnella.aquatilis	1	2	0	2	1	0	0	0	13	2	0	0	0	0	1	0	0	0	2	0	0	0	2	1	2	0	2	0	14	0	2	0	4	0	0	4	1	0	263	14	8	0	3009	34	360	3	6	2	7
Corynebacterium.jeikeium.plasmid.pB85766	54	3	460	37	34	7	4	0	133	11	206	6	31	2	10	0	9	4	70	0	549	13	110	42	40	2	74	0	65	1	73	3	42	1	4	2	6	0	273	9	48	5	40	0	46	7	154	0	45
Anaerococcus.obesiensis	2	0	18	44	8	1	7	0	72	0	67	0	3	1	0	0	1	0	9	2	362	23	58	38	50	3	4	0	1203	2	32	1	8	1	1	0	0	0	159	10	13	0	26	0	12	7	1180	4	44
Pasteurella.bettyae	5	0	788	0	45	2	139	0	72	1	27	1	11	1	11	0	3	0	53	3	17	2	26	2	5	9	33	0	4	0	3	0	24	0	1	0	0	0	26	1	1	0	72	0	179	4	2096	0	55
Pseudomonas.sp..GM55	0	0	0	0	1	0	0	0	5	0	2	0	0	1	0	0	0	0	0	0	0	0	1	0	2	1	4	1	0	0	0	0	0	0	1	2	0	0	4	0	0	0	2375	946	4	0	0	0	0
Lactococcus.lactis.plasmid.pWC1	0	0	0	0	21	1	138	1	372	4	16	0	28	1	2	0	0	0	6	0	0	1	5	3	133	10	237	13	6	0	6	0	2	0	0	0	0	0	1	1	5	0	61	15	1042	28	1	0	2
Acinetobacter.lwoffii	31	75	11	26	5	52	13	15	76	79	37	30	21	54	1	4	29	191	42	26	8	11	37	27	513	160	7	75	45	5	26	13	4	33	334	30	1	0	21	76	10	0	5	231	23	76	142	43	7
Scardovia.wiggsiae	9	13	9	3	18	2	0	0	202	0	57	0	2	2	5	0	0	20	29	0	16	0	74	17	778	23	29	10	9	0	1	1	3	0	0	9	2	0	120	2	9	1	83	2	51	104	134	1	71
Propionibacterium.freudenreichii	4	9	1	10	1	1	2417	7	506	116	225	16	14	0	5	2	13	1	3	0	4	0	3	12	35	4	23	1	22	3	26	10	0	0	1	0	0	0	6	1	5	0	166	7	3	0	2	0	3
Streptococcus.sp..M143	23	0	47	8	72	14	36	0	97	13	68	7	23	7	14	0	1	2	139	0	28	2	55	23	44	4	136	4	7	0	41	0	92	4	2	0	3	1	57	5	15	0	142	6	83	13	1541	2	43
Janibacter.hoylei	11	10	13	78	7	7	5	9	372	11	134	10	4	14	1	1	34	27	20	6	15	11	43	417	4	21	30	21	1150	45	306	10	10	9	45	14	0	0	6	10	6	0	8	25	19	35	79	26	13
Capnocytophaga.sp..oral.taxon.338	2	0	3	1	15	1	0	0	12	0	22	7	1	0	16	0	0	0	113	9	45	4	79	9	30	3	12	3	17	0	10	0	1081	4	0	0	2	0	121	5	10	0	57	7	1426	16	67	0	214
Pseudomonas.sp..P179	49	60	2	22	35	44	4	4	40	18	19	24	26	7	4	10	5	201	113	71	20	46	26	104	28	109	18	39	53	35	66	64	22	65	106	982	3	4	20	44	6	3	45	61	12	100	50	78	27
Peptoniphilus.sp..oral.taxon.375	9	0	15	19	7	8	7	0	53	2	30	2	0	2	2	4	1	12	21	0	204	11	48	18	9	3	5	0	677	1	8	0	20	2	0	0	1	0	78	4	43	0	16	1	27	1	735	0	33
Oxalobacter.formigenes	0	0	0	0	0	0	1	0	0	0	2	0	0	0	0	0	0	0	1	0	15	0	0	0	1	0	0	0	2	0	10	0	0	0	0	0	0	0	5	0	0	0	1	1	4	0	16	0	1
Pseudocercospora.pini.densiflorae	0	0	0	0	0	0	0	0	4	0	0	0	0	0	0	0	0	0	0	0	0	0	1	0	0	0	0	0	1	2	0	0	0	0	0	0	1783	1545	1	5	5	0	1	0	3	16	7	5	2
Penicillium.paxilli	3	1	2	0	2	0	6	0	5	1	4	0	0	0	0	0	2	2	2	0	0	0	2	1	19	9	0	0	1	0	5	0	0	0	0	0	1197	1137	159	44	4	0	266	15	3	12	3	0	20
Staphylococcus.aureus.plasmid.EDINA	72	4	35	24	27	2	7	0	47	2	159	8	25	1	5	1	24	0	40	1	277	6	61	12	18	1	18	1	27	2	197	4	2	0	1	0	6	1	104	7	12	0	37	0	24	1	84	2	75
Leptotrichia.shahii	16	0	6	0	22	1	59	0	88	1	88	0	19	0	10	1	0	1	113	0	45	1	73	10	72	6	119	13	5	0	61	0	127	2	5	0	0	0	49	3	7	1	51	6	244	28	33	0	733
Clostridium.citroniae	0	0	27	2	0	0	0	0	3	0	110	0	0	0	4	0	0	0	0	0	55	2	6	3	4	0	0	0	30	5	4	0	0	0	0	0	0	0	61	2	2	0	1	0	348	3	53	0	95
Corynebacterium.halotolerans	149	2	53	28	19	2	5	0	55	1	529	0	34	1	17	2	1	14	60	0	302	15	110	51	28	1	41	3	36	0	141	9	12	1	3	9	4	0	93	9	36	2	13	0	31	2	278	0	38
Selenomonas.sp..oral.taxon.892	9	1	2	0	33	2	6	0	72	0	74	1	0	4	186	0	1	0	247	0	152	1	1455	47	26	0	27	0	12	0	14	0	18	0	0	3	1	0	73	2	28	0	80	0	446	5	20	0	175
Clostridiales.bacterium.VE202.03	0	0	57	3	0	1	0	0	28	0	87	1	0	0	2	0	0	0	49	0	54	6	10	1	8	0	1	0	81	0	100	1	0	0	0	0	1	0	109	2	2	0	0	0	435	3	68	1	38
Staphylococcus.phage.StB20	13	1	15	1	13	1	7	0	39	1	44	2	37	0	8	1	1	0	23	0	485	24	42	1	13	0	18	2	16	0	201	6	8	0	0	3	0	0	129	3	11	0	19	0	15	4	21	0	408
Bacillus.cereus	185	193	11	2	34	11	56	1	339	18	151	8	261	4	2	14	49	42	5	3	19	4	8	23	6	5	8	0	1176	4	25	70	5	1	6	0	0	0	23	0	11	1	32	23	136	16	292	0	12
Photobacterium.damselae	0	0	602	6	1	0	2	0	359	0	1	1	2	0	0	0	0	0	3	0	0	0	6	0	600	2	1231	6	0	0	0	0	0	0	0	0	0	0	91	3	2	0	53	1	33	2	6	0	1
Parvimonas.sp..oral.taxon.110	6	1	66	1	14	2	11	0	32	2	3	0	2	31	2	1	0	2	470	4	69	2	136	12	31	1	51	3	26	3	147	1	28	3	3	0	2	1	135	10	27	3	168	5	167	8	75	1	57
Pseudomonas.sp..GM60	1	0	0	0	1	0	0	0	2	0	0	0	0	2	0	0	0	0	0	0	0	1	0	0	0	0	0	0	0	0	0	0	0	0	4	1	0	0	0	0	0	0	2406	905	1	0	0	0	1
Actinomyces.sp..oral.taxon.849	17	0	17	3	30	0	7	0	39	4	58	27	19	7	15	2	6	1	215	5	77	1	217	33	89	2	118	1	36	0	172	0	76	10	0	0	1	0	134	2	31	1	133	1	148	13	104	3	94
Clostridium.symbiosum	0	0	58	2	0	1	0	0	1	1	190	0	0	0	4	0	0	0	27	0	228	14	11	5	9	1	2	0	443	32	26	0	1	0	0	0	0	0	180	24	2	0	10	4	430	8	124	0	46
Staphylococcus.phage.StB12	52	1	437	103	31	3	5	0	30	0	113	3	70	2	6	1	0	1	40	1	167	5	47	20	13	0	44	0	12	2	125	4	4	0	7	6	1	0	166	10	20	2	46	3	40	0	64	0	57
Bacteroides.thetaiotaomicron	1	0	21	6	0	0	0	0	2	3	392	4	1	0	12	0	0	0	25	0	156	14	44	8	4	1	3	0	42	151	4	1	2	0	0	0	0	1	88	2	4	0	1	0	237	7	140	4	7
Coniosporium.apollinis	21	54	6	3	3	0	12	1	15	13	0	0	11	0	0	1	9	1	2	1	0	0	2	2	3	0	0	0	0	0	1	0	1	0	0	8	1469	1338	0	0	3	0	5	6	0	1	8	1	156
Gordonibacter.pamelaeae	1	0	170	2	5	1	2	0	51	0	688	0	2	0	1	0	0	0	4	0	470	9	16	2	96	0	0	0	391	4	14	0	2	0	0	1	0	0	285	1	7	1	10	0	858	2	216	0	37
Zymoseptoria.ardabiliae	0	0	0	0	0	0	0	0	0	0	1	1	0	0	0	0	0	0	1	0	0	0	2	0	1	2	1	0	0	0	0	0	0	0	0	1	1705	1547	1	0	7	0	0	2	1	7	4	1	19
Setosphaeria.turcica	1	0	0	9	1	0	0	0	5	0	5	0	0	0	17	0	0	1	3	0	1	0	9	0	0	1	0	0	2	0	0	0	2	0	0	0	1727	1453	0	0	1	0	3	0	0	1	3	0	38
Rhodococcus.sp..EsD8	28	9	0	7	4	5	0	22	43	50	11	65	9	3190	4	2	1	15	1	0	0	0	4	0	0	0	0	0	0	3	0	0	0	0	0	0	1	0	2	16	0	1	0	1	9	78	16	4	7
Nocardioides.sp..J54	5	5	0	5	0	6	0	0	7	0	79	0	2	1	1	1	4	15	6	2	2	0	14	7	6	9	3	5	19	339	51	1	1	0	9	38	0	0	3	12	1	1	2	1	7	16	16	3	4
Senegalemassilia.anaerobia	1	0	201	10	2	0	0	0	6	0	66	0	0	0	27	0	0	0	3	0	626	28	8	4	2	0	0	0	13	0	5	0	5	0	0	2	0	0	106	0	1	0	0	0	31	2	156	0	255
Clostridium.sp..ATCC.29733	0	0	112	14	1	0	0	0	7	0	265	1	1	0	6	3	0	0	0	0	96	7	11	3	42	0	1	0	107	8	9	0	3	0	0	0	0	0	466	18	3	2	14	0	1024	5	132	0	54
Corynebacterium.doosanense	125	2	107	29	13	5	10	1	62	2	430	4	89	2	10	0	0	3	67	1	335	13	99	26	18	1	29	3	30	0	111	11	16	0	0	1	8	1	100	3	38	4	14	1	24	1	230	1	40
Anoxybacillus.flavithermus	16	14	53	48	38	173	31	28	342	17	25	14	116	16	9	0	2	19	14	2	0	3	8	5	36	5	74	9	4	0	8	17	69	6	7	2	2	0	15	4	5	0	133	121	934	36	8	9	48
Leptosphaeria.maculans	6	0	0	0	0	0	5	0	3	0	5	0	0	0	6	0	0	0	2	0	0	0	2	0	1	1	0	0	0	4	0	0	0	0	0	0	1703	1496	0	0	3	0	0	0	7	13	2	0	9
Phascolarctobacterium.succinatutens	1	0	326	21	14	2	1	0	4	0	64	0	0	0	49	0	0	0	19	0	164	17	63	19	5	0	4	0	30	1	500	2	18	1	0	0	0	0	196	9	3	0	2	0	60	0	167	0	1549
Ophiostoma.novo.ulmi	285	0	0	0	0	1	0	0	0	2	2	0	0	0	0	0	0	0	0	0	0	0	6	0	0	1	0	0	1	1	1	0	0	1	0	0	1233	1124	1	2	9	1	7	8	3	3	11	7	217
Bradyrhizobium.japonicum	13	0	7	1	2	0	4	0	62	1	11	1	25	24	1	0	5	4	18	15	3	18	30	15	18	22	8	37	16	15	25	17	4	14	20	63	9	1	11	20	606	918	18	24	70	35	194	18	60
Neisseria.lactamica	9	0	1050	0	40	3	8	0	65	0	21	2	19	1	4	1	0	6	27	3	21	1	44	24	30	2	236	1	4	0	39	0	1085	1	0	0	2	0	37	2	11	0	91	0	257	8	57	0	55
Lachnospiraceae.bacterium.MSX33	9	0	598	0	94	5	37	2	113	0	41	2	33	1	40	0	0	0	68	1	30	2	30	20	27	4	105	8	9	0	146	0	603	0	0	0	2	0	154	7	11	2	178	1	389	8	104	0	52
Clostridium.asparagiforme	0	0	46	3	0	0	0	0	2	0	101	0	0	0	2	0	0	0	2	0	117	3	6	1	2	0	4	0	30	18	11	0	0	0	0	0	0	0	147	2	1	0	1	0	1349	10	56	0	112
Bacteroides.sp..D20	1	0	56	4	4	6	0	0	73	0	644	15	0	0	10	2	0	0	7	0	151	12	49	8	7	1	8	1	117	69	24	2	4	0	0	3	0	0	242	19	5	0	5	0	885	8	186	1	15
Prevotella.buccalis	21	2	26	17	17	4	10	1	176	6	36	3	7	2	30	0	2	14	25	0	1044	49	72	80	10	5	31	2	183	3	3	0	7	0	4	2	1	0	60	24	10	0	13	1	10	1	540	0	22
Pseudomonas.sp..GM79	2	0	0	0	1	0	0	0	1	0	4	0	0	0	0	0	0	0	1	0	0	0	1	0	0	0	5	0	0	0	0	0	1	0	0	1	0	0	1	0	0	0	2179	852	3	0	0	1	0
Prevotella.veroralis	10	0	6	2	29	6	21	0	110	4	134	3	10	1	1	1	0	0	75	4	17	1	34	27	15	8	43	1	19	2	491	18	11	3	15	27	1	0	104	4	8	0	59	1	79	3	34	5	59
Prevotella.amnii	42	26	6	149	21	24	4	1	98	2	91	4	51	7	4	33	4	104	19	0	41	3	23	6	10	14	127	0	18	1	1169	1	5	0	8	7	0	2	24	186	4	7	32	93	15	53	324	3	15
Coriobacteriaceae.bacterium.BV3Ac1	0	0	2	6	2	0	0	0	15	0	9	0	0	0	16	0	0	0	5	1	2145	19	38	55	37	8	3	0	61	0	3	0	5	2	1	3	0	0	99	1	3	0	2	0	82	1	144	0	10
Lactococcus.garvieae	7	0	4	230	19	13	605	131	176	13	3	7	14	12	14	0	0	3	11	0	10	4	19	13	99	6	74	8	8	0	23	0	1	0	0	0	0	0	44	4	3	1	253	27	464	7	9	1	14
Pseudomonas.sp..GM48	0	1	0	0	0	0	0	0	0	0	1	0	0	0	0	0	0	0	0	0	0	0	0	0	1	2	3	0	0	0	0	0	0	0	2	0	0	0	3	0	0	0	2176	838	0	0	0	0	0
Xanthobacter.autotrophicus	16	13	0	11	14	3	19	11	77	47	9	15	16	1520	5	0	2	118	2	2	0	4	1	9	10	3	2	0	25	7	12	2	1	2	2	4	0	0	0	1	204	317	2	3	77	19	320	6	17
Propionibacterium.avidum	85	0	72	129	14	1	1	1	135	0	231	3	221	0	28	1	0	0	53	0	721	9	75	23	30	2	35	1	33	0	188	4	33	4	0	0	5	0	65	0	27	0	12	0	41	0	228	3	62
Streptococcus.sp..GMD3S	8	0	0	0	6	1	3	0	11	0	20	1	0	0	3	0	0	0	263	9	4	0	13	10	17	0	23	0	1	0	12	0	94	1	0	1	1	0	32	1	2	0	94	2	48	0	2430	1	8
Haemophilus.sp..oral.taxon.851	14	1	1356	3	189	8	227	3	242	6	40	2	24	0	44	0	5	0	63	0	21	2	33	6	23	2	39	2	7	2	8	8	54	2	2	9	3	0	63	6	10	1	89	1	148	3	139	1	45
Rhizobium.sp.	2	1	3	0	3	0	0	0	1	0	2	1	2	9	0	0	0	8	2	0	0	0	1	0	2	0	2	0	12	3253	35	5	0	0	2	4	0	0	0	0	1	0	0	1	2	0	4	0	1
Ruminococcus.flavefaciens	0	1	60	2	0	0	0	0	5	1	105	0	1	0	8	0	0	0	51	0	46	25	14	5	0	3	4	0	18	3	5	0	4	0	0	2	0	0	149	8	3	0	0	0	112	15	44	0	353
Leptotrichia.goodfellowii	11	1	25	0	36	0	0	0	19	1	4	0	8	0	21	0	2	4	98	0	50	1	172	18	31	3	45	0	10	1	101	0	437	3	0	0	2	1	196	7	32	0	301	3	462	7	51	0	224
Campylobacter.coli.plasmid.pCC31	0	0	29	5	2	8	0	0	9	0	82	3	3	0	5	0	0	0	10	0	138	18	6	0	4	0	0	1	34	3	2	0	1	0	0	1	0	0	184	12	1	0	1	0	257	4	55	0	7
Veillonella.sp..ICM51a	9	1	1541	2	79	6	67	1	113	2	18	0	44	4	10	0	0	6	108	5	8	2	19	6	12	15	106	1	3	0	312	14	18	0	12	14	0	0	31	3	8	0	163	3	55	8	82	0	9
Colletotrichum.graminicola	1	0	0	0	0	0	0	0	2	0	0	0	0	0	0	0	0	0	2	0	0	0	0	0	0	0	0	0	1	0	0	0	0	0	0	5	1412	1224	0	0	0	1	3	8	2	3	10	0	119
Pyrenophora.teres	2	0	0	0	0	0	3	0	3	0	0	0	0	0	30	0	0	0	0	0	0	0	5	1	1	0	0	0	1	1	0	0	0	1	0	0	1558	1372	0	0	0	0	1	2	1	0	11	0	25
Streptococcus.sp..oral.taxon.071	14	0	53	2	40	6	22	0	67	2	43	0	27	3	10	0	0	0	484	23	19	2	50	19	63	2	107	1	2	0	35	0	103	3	0	3	0	0	123	4	6	1	419	5	238	4	494	3	35
Butyricicoccus.pullicaecorum	1	0	77	0	1	1	0	0	5	0	160	2	0	0	24	0	0	0	4	0	76	2	6	3	1	0	1	0	60	8	0	0	1	1	0	1	0	0	111	0	1	2	0	0	362	3	79	0	46
Staphylococcus.aureus.plasmid.pSA1308	41	0	447	443	6	1	0	0	24	2	62	0	33	0	2	0	0	0	40	0	913	9	102	11	7	0	5	0	39	0	147	11	1	0	4	0	1	1	36	4	13	0	15	0	4	0	120	1	40
Prevotella.sp..oral.taxon.317	23	4	3	3	31	7	4	0	101	0	69	2	12	7	35	0	0	1	177	2	78	11	124	41	49	9	44	3	35	0	36	2	127	12	0	1	4	0	64	3	14	0	35	1	388	18	619	1	78
Lactobacillus.versmoldensis	0	0	2	3	3	2	349	3	839	3	36	0	1	0	3	0	0	0	1	0	0	0	1	0	79	3	54	1	0	0	1	0	0	0	0	0	0	0	5	0	1	0	43	1	1	0	2	0	2
Pseudomonas.gingeri	1	0	0	1	0	0	0	0	10	0	6	0	0	0	2	0	0	0	2	0	0	0	0	0	60	1	111	1	1	0	16	0	0	0	1	0	0	0	4	1	1	0	1942	755	17	3	2	1	1
Heterococcus.sp..DN1	1	0	0	0	0	0	1	0	5	0	0	0	1	0	0	0	0	0	0	0	0	0	0	1	6	0	2	0	0	0	0	0	0	0	0	0	1655	1327	0	0	1	0	4	4	4	1	1	1	2
Aerococcus.urinae	0	0	2	3	0	4	0	0	0	0	1	0	127	2	0	0	0	0	3	0	60	0	6	2	4	0	3	0	0	0	1	0	3	0	0	0	0	0	15	1	5	0	5	1	2	0	12	0	2
Allomyces.macrogynus	0	1	0	0	33	0	8	0	4	0	3	0	0	0	0	0	0	0	6	0	0	0	7	0	2	0	1	0	2	0	0	0	0	0	4	0	11	17	0	0	0	0	10	40	11	7	63	22	1111
Bradyrhizobium.sp..BTAi1	7	1	4	1	40	5	1	0	42	4	13	0	18	4	5	0	0	3	17	9	3	6	36	10	3	13	21	4	12	10	5	1	0	5	4	9	4	0	14	4	633	916	34	2	79	13	278	26	10
Nocardioides.sp..JS614	7	4	1	3	1	2	1	0	10	2	64	1	3	2	1	5	3	99	6	2	2	2	15	6	2	14	5	3	14	419	65	3	1	0	8	49	1	0	5	11	2	2	3	3	2	23	16	1	6
Nocardioides.halotolerans	5	1	0	1	0	2	6	0	4	0	107	2	7	2	1	2	2	36	5	0	14	0	20	5	1	6	11	1	22	323	101	9	4	4	7	41	1	0	1	19	5	3	4	12	1	12	25	1	6
Neisseria.polysaccharea	3	0	1226	0	34	4	4	0	47	3	15	0	9	2	6	0	1	1	27	0	14	1	25	6	19	1	174	5	4	0	20	0	596	0	0	0	1	0	116	2	9	1	78	1	463	1	16	0	25
Cryptococcus.flavescens	0	0	1	0	0	0	0	0	18	0	2	0	3	0	0	0	0	0	1	0	0	0	6	0	1	0	0	1	1	1	0	2	0	0	0	0	141	111	1	0	3	0	3	32	14	4	56	29	1161
Pseudomonas.sp..GM33	0	0	0	0	0	0	0	0	0	0	1	1	0	0	0	0	1	0	0	0	0	0	0	0	0	3	3	0	1	0	0	0	0	0	5	0	0	0	0	2	0	0	1925	778	0	0	1	0	0
Pseudomonas.pseudoalcaligenes	30	292	2	47	8	74	10	11	85	141	46	51	70	55	5	12	32	273	32	3	3	1	18	18	23	90	8	9	24	6	84	12	5	7	47	58	3	3	26	22	21	1	94	513	21	60	85	34	9
Corynebacterium.vitaeruminis	104	1	32	27	17	2	6	3	83	0	327	4	26	5	3	0	1	5	40	0	450	19	86	36	41	5	40	0	29	3	152	2	12	0	7	1	4	0	107	7	34	3	20	0	34	0	240	1	47
Fusobacterium.sp..OBRC1	13	0	50	10	10	6	7	0	42	1	23	7	18	4	83	2	1	2	212	2	58	4	82	14	31	5	24	2	15	0	14	0	274	0	1	0	1	1	131	5	6	0	121	8	359	13	79	1	168
Actinomyces.sp..oral.taxon.172	17	0	1167	2	134	3	5	0	100	2	74	0	48	4	18	0	0	10	49	3	22	2	15	17	25	22	253	3	4	0	230	8	10	2	18	9	0	0	47	8	14	0	270	2	55	17	34	1	22
Treponema.denticola	15	2	2	0	16	3	1	0	58	6	75	2	4	5	3	3	1	1	21	0	20	0	21	3	7	8	14	1	3	0	35	2	16	1	0	0	4	0	100	8	12	0	42	10	467	20	36	88	77
Marvinbryantia.formatexigens	0	0	71	6	1	1	0	0	1	0	165	2	0	0	8	0	0	0	1	0	115	19	2	0	3	1	0	0	41	5	7	0	4	0	0	0	0	0	207	4	3	1	2	0	256	3	75	0	48
Cronartium.quercuum	17	0	14	3	8	3	4	0	59	5	57	3	68	0	20	5	1	0	220	3	71	4	173	33	131	3	35	1	130	3	759	43	37	6	3	3	0	0	42	3	33	2	13	5	45	0	45	0	269
Rahnella.sp..Y9602.plasmid.pRAHAQ01	0	0	0	0	0	0	0	0	8	0	0	0	0	0	0	0	0	0	0	0	0	0	0	0	1	3	1	0	0	0	0	0	1	0	0	0	4	0	297	14	14	0	2135	82	275	2	5	0	16
Cryomyces.antarcticus	1	0	0	0	0	0	0	2	4	0	0	0	0	0	0	0	0	0	5	0	0	0	0	0	0	0	0	0	1	0	0	0	0	0	0	1	1431	1264	0	0	3	0	1	2	3	0	0	0	21
Colletotrichum.orbiculare	4	0	1	0	1	0	0	0	0	0	0	0	0	0	0	0	0	0	0	0	0	0	0	0	0	0	0	0	1	0	1	0	0	0	1	3	1074	947	1	0	1	0	10	6	18	11	8	9	257
Zymoseptoria.pseudotritici	0	0	0	0	0	0	0	0	1	0	0	0	0	0	2	0	0	0	0	0	0	0	0	0	0	1	0	0	0	0	0	0	0	0	0	0	1464	1266	0	0	5	1	1	0	2	1	0	0	3
Mycosphaerella.pini	1	0	0	0	0	0	0	0	1	0	0	0	0	0	0	0	0	0	2	0	0	0	0	0	0	0	0	0	0	1	0	0	0	0	0	2	1350	1250	0	0	4	0	0	6	4	3	3	3	45
Lachnospiraceae.bacterium.2_1_58FAA	0	1	27	0	0	1	0	0	1	0	175	1	0	0	2	1	0	2	11	0	267	23	7	6	20	1	2	0	55	1	49	0	0	2	0	0	0	0	106	7	1	0	0	0	289	13	89	0	20
Cupriavidus.sp..HPC.L.	100	2	0	6	30	16	33	2	405	7	913	4	1	1	2	1	0	8	32	25	4	14	10	15	34	103	4	29	13	13	17	38	19	95	29	24	0	0	7	49	3	9	5	61	28	42	51	49	13
Staphylococcus.sp..EGD.HP3	83	2	6	6	10	4	2	0	56	0	133	2	40	1	5	3	0	0	8	0	32	4	46	7	16	0	10	0	12	0	146	10	4	3	0	0	5	1	58	3	13	0	25	0	12	3	103	0	54
Bacteroides.plebeius	4	0	1	2	5	0	0	0	4	1	1	0	1	0	2	0	0	2	160	2	712	43	124	44	30	3	16	0	64	1	13	1	20	1	0	0	2	0	498	26	24	1	7	2	109	1	726	1	13
Eubacterium..infirmum	16	0	23	0	19	1	17	0	33	0	122	0	30	0	5	1	2	15	769	1	28	0	71	18	6	1	56	1	16	0	109	1	13	3	0	0	4	0	60	2	9	1	117	1	51	3	47	1	798
Ruminococcus.champanellensis	5	0	98	7	1	0	0	0	1	0	198	5	0	0	6	0	0	0	10	0	63	24	7	4	4	0	0	0	95	11	3	0	3	0	0	0	0	0	183	8	2	0	2	0	190	3	109	1	185
Oscillospiraceae.bacterium.VE202.24	2	0	26	2	1	0	0	0	2	0	68	0	0	0	4	0	0	0	4	0	58	5	6	1	5	1	0	0	36	0	6	0	0	0	0	0	0	0	114	0	2	0	0	0	532	2	75	0	23
Pseudomonas.sp..GM18	0	3	0	1	0	0	0	0	3	0	0	0	0	0	0	0	0	0	0	0	0	0	0	0	0	2	2	0	0	0	0	0	0	0	1	1	0	0	1	1	15	12	1828	756	2	0	0	0	0
Peptoniphilus.lacrimalis	15	0	34	61	6	3	4	0	69	0	58	0	1	3	6	0	4	8	16	1	785	52	61	45	9	2	27	2	95	1	41	2	34	2	1	1	0	0	82	8	10	1	26	3	16	11	209	0	75
Acidovorax.sp..CF316	3	12	0	0	0	5	1	0	9	3	4	0	2	0	1	2	2	1	39	18	10	29	8	90	30	94	12	30	39	42	78	69	16	55	98	91	1	1	15	47	3	10	12	65	63	115	108	43	27
Aspergillus.nidulans	7	1	4	0	5	0	336	7	9	0	14	0	12	0	0	0	0	1	3	0	20	9	7	0	1	0	1	0	11	0	0	0	1	0	0	1	433	379	41	1	3	0	27	0	4	7	5	0	2
Microbacterium.sp..oral.taxon.186	2	21	15	9	1	11	1	1	42	0	6	0	2	4	13	1	0	3	1	3	2	0	0	62	2	3	1	0	81	3	26	3	3	0	0	0	2	0	41	0	3	2	6	0	10	5	4	0	21
Aspergillus.sojae	3	0	3	1	2	10	78	0	1	0	11	0	2	0	0	0	0	0	0	0	3	0	1	0	3	1	0	0	0	0	0	0	0	0	0	0	241	237	19	2	1	0	21	0	572	1353	3	0	16
Mycosphaerella.sp..Ston1	0	0	0	0	4	0	0	0	2	0	0	0	0	0	0	0	0	0	8	0	1	0	0	0	0	0	0	0	0	0	0	0	0	0	0	0	1372	1201	1	0	1	0	0	2	5	2	2	0	18
Clostridium.hylemonae	0	0	67	5	0	0	0	0	0	0	36	1	0	0	3	0	0	0	1	0	26	1	2	0	0	0	0	0	7	1	1	0	0	0	0	0	0	0	50	2	0	0	1	0	42	0	31	0	10
Atopobium.sp..ICM58	14	1	1319	2	98	1	24	0	88	2	62	1	44	5	19	0	1	0	24	1	16	0	18	8	11	24	127	5	3	0	245	7	7	2	14	2	0	0	40	8	20	2	248	2	40	10	42	0	20
Staphylococcus.sp..693.2	175	0	6	11	23	3	8	0	49	2	331	9	30	0	3	0	0	0	16	0	15	5	31	7	28	1	13	1	24	0	91	0	1	0	0	0	2	0	48	2	10	0	6	1	5	0	57	2	19
Peptoniphilus.sp..BV3AC2	2	5	17	39	6	5	0	0	30	1	35	0	18	0	4	2	1	1	12	0	244	25	21	15	13	3	21	0	104	2	15	1	19	1	0	3	3	0	37	5	10	2	20	0	17	10	279	1	24
Staphylococcus.warneri.plasmid.pPI.2.DNA	36	2	257	153	9	2	31	1	93	0	92	1	70	5	4	0	0	0	38	0	235	5	88	22	11	0	10	0	41	0	186	11	5	0	0	0	5	0	112	4	21	1	10	0	15	0	150	0	51
Prevotella.saccharolytica	19	3	0	0	8	4	0	1	72	1	144	2	5	5	103	1	2	0	114	1	58	2	188	23	18	0	23	0	8	0	4	0	109	2	7	1	2	0	92	7	25	2	27	0	302	13	165	0	360
Auricularia.delicata	0	0	3	2	22	0	6	0	7	0	0	0	0	0	0	0	0	0	1	0	0	0	0	2	1	0	1	3	1	4	2	0	1	0	0	0	6	15	0	0	0	0	10	44	16	12	67	30	990
Pseudomonas.sp..UW4	0	0	1	0	1	0	0	0	3	0	0	0	0	1	0	0	0	0	0	0	0	0	2	0	1	0	3	0	2	0	0	0	0	0	2	0	0	0	0	0	0	0	1690	740	7	0	3	0	0
Streptococcus.peroris	30	0	762	6	172	15	54	2	178	5	32	2	80	8	4	0	4	16	172	0	13	1	17	5	18	3	346	3	3	1	41	1	17	4	5	1	2	0	33	7	3	0	141	4	85	112	26	0	15
Parabacteroides.distasonis	0	0	22	4	0	8	0	0	11	1	57	0	1	0	8	2	0	0	3	0	41	2	21	3	18	0	0	0	71	13	3	0	3	0	0	0	0	0	207	7	3	0	1	0	683	19	78	0	11
Tannerella.forsythia	20	0	14	1	37	5	58	0	84	3	79	1	13	0	2	0	1	2	475	2	30	4	115	40	43	2	89	1	22	0	38	0	37	1	1	0	3	1	92	2	32	0	191	3	295	105	91	3	121
Pseudomonas.sp..G5.2012.	2	0	0	0	0	0	1	0	11	0	1	0	0	3	0	0	0	0	2	0	0	0	0	1	7	13	3	14	0	1	0	0	1	0	19	0	1	0	1	1	0	0	1679	621	6	0	3	4	2
Lactococcus.garvieae.plasmid.pGL3.complete.sequence.sequence_id.783385..seq_data_id.6169462..tax_node_id.1363.	2	0	1	0	8	4	644	4	289	5	18	0	11	0	6	0	0	0	5	0	2	0	27	6	191	8	162	6	5	0	28	1	1	1	0	5	0	1	12	0	4	0	103	6	188	12	4	1	8
Corynebacterium.sp..KPL1859	72	2	135	39	17	0	3	0	56	0	108	2	21	1	13	0	3	4	22	0	1276	16	44	17	10	0	37	0	16	0	39	0	8	0	0	0	1	0	277	4	21	5	11	0	11	0	72	0	36
Trichoderma.hamatum	0	0	0	0	0	0	0	0	1	0	1	0	0	0	0	0	0	0	0	0	0	0	0	0	0	0	0	0	0	0	0	0	0	0	0	0	1309	1258	0	0	1	1	0	2	0	4	4	1	0
Nosocomiicoccus.sp..NP2	18	424	45	11	3	232	0	1	9	0	26	3	11	96	0	3	9	79	27	6	7	3	16	16	2	70	28	3	15	4	35	1	0	0	312	490	1	0	11	2	7	4	5	5	27	8	109	6	8
Shiraia.sp..slf14	8	3	0	0	0	0	11	0	5	0	0	0	0	0	1	0	0	0	6	0	0	0	0	0	0	0	0	1	0	3	0	0	0	0	0	0	1277	1160	1	0	2	0	3	2	3	0	3	4	53
Corynebacterium.casei	90	23	22	38	11	2	164	1	136	4	254	2	13	1	9	184	10	11	10	0	438	7	74	13	25	0	28	2	16	3	27	0	2	0	0	2	3	0	101	9	20	3	19	1	25	18	90	4	56
Oscillibacter.sp..1.3	0	0	74	1	1	0	0	0	6	0	157	0	0	0	5	0	0	0	2	0	37	5	6	3	1	0	0	0	42	4	22	0	0	0	0	0	0	0	94	4	1	0	0	0	240	4	54	0	59
Staphylococcus.aureus.plasmid.pSK3	25	0	63	8	39	12	96	0	304	2	647	11	1053	13	44	22	2	0	23	0	14	0	26	6	13	0	52	1	3	0	44	0	10	0	0	0	0	0	8	1	4	0	0	0	0	0	12	0	21
Novosphingobium.nitrogenifigens	16	0	4	0	1	0	2	0	1366	8	1	0	180	2	2	0	0	0	7	0	1	1	2	2	15	2	144	3	8	23	221	6	45	2	1	9	0	0	1	4	49	2	3	1	531	1	15	0	10
Serratia.marcescens	175	9	9	14	48	18	0	2	91	1	103	8	13	5	58	2	0	26	97	2	17	0	683	171	9	3	73	3	28	1	12	1	91	4	2	6	15	0	13	14	95	2	193	8	68	15	76	0	35
Actinomyces.sp..oral.taxon.181	10	0	609	6	90	1	13	0	108	1	4	2	44	7	10	1	1	5	133	0	3	0	15	3	9	39	61	0	4	2	462	20	3	0	24	12	0	0	8	4	4	1	381	1	27	78	13	0	12
Staphylococcus.aureus.plasmid	58	1	39	15	60	1	9	0	49	0	145	4	46	1	4	0	1	1	29	6	204	3	70	14	29	0	37	0	28	2	263	7	8	0	0	0	4	0	141	9	17	0	34	5	19	1	62	2	92
Mycobacterium.sp..UM_WWY	1	0	0	0	0	0	0	1	4	1	10	0	83	1	1	1	1	2	0	0	3	2	4	4	1	0	1	0	5	8	2	3	0	0	0	1	0	0	3	3	17	26	1	0	3	0	4	0	3
Kytococcus.sedentarius	18	51	6	28	11	14	42	2	769	96	257	2	4	0	2	3	7	18	40	3	26	3	122	27	19	18	13	1	71	9	218	18	6	3	5	7	0	0	21	2	15	2	6	2	13	4	52	0	61
Mycoplasma.yeatsii	1	0	3	1	3	1	33	0	282	2	10	0	14	0	2	0	0	0	10	0	4	0	6	1	89	13	155	6	3	0	9	0	1	0	0	0	0	0	8	0	3	0	1604	112	86	9	3	4	11
Staphylococcus.sp..HGB0015	104	1	5	3	4	2	3	0	54	0	145	0	18	0	11	2	0	0	25	0	5	1	36	11	11	1	10	0	21	1	462	6	3	0	0	0	3	0	43	4	18	1	21	0	19	3	119	0	99
Comamonas.testosteroni	28	6	1	4	20	7	7	0	39	14	14	5	11	10	1	8	1	29	41	11	9	28	39	28	23	121	11	63	25	20	350	48	11	19	29	31	0	0	10	110	14	2	14	29	31	53	226	19	14
Brevibacterium.linens	62	1	2	0	28	2	952	3	539	0	328	5	55	0	27	3	4	21	10	1	7	2	43	18	132	4	23	0	8	93	38	25	7	0	4	0	0	0	13	1	4	0	53	7	21	9	15	3	16
Alishewanella.agri	4	0	0	0	3	4	0	0	5	8	2	3	2	662	0	0	0	11	4	0	5	1	7	7	1	1	2	1	2	0	5	0	2	0	0	3	10	0	122	11	2	0	6	36	54	11	16	0	152
Fusobacterium.sp..oral.taxon.370	2	1	519	1	11	0	4	0	20	2	10	0	5	0	2	0	0	0	44	1	20	0	31	5	22	0	26	4	1	0	60	3	43	0	0	1	0	0	40	2	3	0	91	2	729	8	13	1	885
Roseomonas.cervicalis	1	5	0	2	1	1	1	0	18	0	16	2	1	2	0	0	0	0	64	0	18	1	6	3	21	3	7	4	18	2	6	4	2	1	3	12	2	0	1	21	2	1	28	15	1	0	14	0	0
Staphylococcus.aureus.plasmid.J3358	107	7	78	65	31	8	19	2	86	2	271	14	25	0	10	6	0	4	29	4	148	8	69	21	18	3	52	3	45	1	233	10	7	3	0	2	1	0	147	5	22	2	29	3	18	1	64	0	71
Zymoseptoria.passerinii	0	0	0	0	0	0	0	0	1	0	0	0	0	0	0	0	0	0	0	0	0	0	0	0	0	0	0	0	0	0	0	0	0	0	0	0	1287	1150	0	0	1	0	1	2	2	3	2	0	4
Colletotrichum.higginsianum	4	0	0	1	0	1	0	0	7	0	1	0	0	0	0	0	0	2	0	0	0	0	0	0	0	0	0	0	0	0	0	0	0	0	0	1	1176	1000	0	0	0	0	2	5	0	1	12	2	113
Anaerococcus.vaginalis	8	0	24	25	2	0	1	0	62	1	24	0	0	0	2	4	0	0	13	0	248	14	33	22	14	1	28	0	720	6	11	0	26	0	0	2	1	0	164	7	7	0	31	2	9	0	649	1	41
Bacillus.pumilus	6	454	8	5	0	13	537	0	71	23	31	77	94	43	6	9	58	956	2	0	1	0	1	4	0	3	2	0	0	0	8	1	1	0	131	124	1	1	5	0	1	0	1	2	6	0	3	0	6
Veillonella.sp..HPA0037	5	0	1105	0	52	8	64	0	160	9	16	1	66	10	8	0	0	20	88	0	12	0	9	2	13	39	82	2	2	0	255	7	14	0	12	7	0	0	26	1	7	1	141	2	40	7	21	3	7
Capnocytophaga.sp..oral.taxon.335	1	0	0	0	6	1	0	0	8	0	8	3	14	0	10	0	1	1	155	5	27	1	51	8	8	0	15	0	3	0	2	0	414	1	0	0	0	0	35	3	6	0	18	3	177	3	54	0	32
Sphingomonas.echinoides	7	7	0	0	2	3	48	5	626	2	34	0	26	0	3	0	3	8	26	1	1	3	31	49	113	44	133	12	45	47	40	46	17	4	17	15	1	0	9	28	17	1	10	19	81	15	62	15	42
Bacteroides.eggerthii	15	3	106	16	15	4	0	1	45	5	42	1	0	1	104	2	0	0	26	0	174	17	58	18	7	0	1	1	26	2	41	5	8	0	0	0	0	0	107	8	3	0	2	0	32	1	1312	2	255
Penicillium.oxalicum	2	0	0	0	2	0	9	0	1	0	0	0	0	0	0	0	0	7	1	0	0	0	4	5	0	1	0	0	2	0	0	0	0	0	5	2	722	602	2	0	3	0	95	10	115	268	2	0	5
Epichloe.typhina	2	0	2	4	0	0	16	0	22	1	1	3	1	5	0	1	2	0	1	0	0	0	11	1	3	73	69	0	0	0	0	0	0	0	0	2	87	82	5	1	1	0	1646	6	195	22	0	2	6
Erysipelotrichaceae.bacterium.2_2_44A	16	4	183	11	21	7	23	1	59	2	93	1	27	4	6	0	2	4	60	2	92	9	30	13	21	3	58	2	19	1	8	0	12	0	0	0	0	0	92	20	7	0	58	3	81	6	753	3	44
Rubrobacter.xylanophilus	27	5	86	5	7	2	1	0	56	0	36	0	182	2	0	1	0	0	47	0	162	2	69	4	20	4	12	0	17	1	1645	1	2	2	0	5	2	0	42	1	11	0	2	0	38	0	49	2	67
Clostridium..bifermentans	0	0	17	133	1	0	0	0	1	0	68	2	0	0	1	1	0	0	6	0	243	754	11	39	38	11	2	1	76	55	10	7	25	34	0	1	0	0	66	108	4	5	3	45	137	358	98	42	79
Porphyromonas.uenonis	23	4	13	29	12	13	9	0	267	0	32	2	5	8	16	1	1	47	38	0	306	23	65	37	8	16	5	0	26	2	26	1	8	1	1	3	2	0	50	27	3	0	5	1	24	14	276	0	6
Leuconostoc.carnosum	8	2	0	140	1	8	109	25	20	1	3	0	5	13	19	0	10	2	2	2	2	0	6	3	60	2	26	2	17	0	15	1	0	0	3	7	2	1	252	13	10	2	1233	15	162	7	35	1	44
Mycobacterium.gilvum	5	1	0	14	1	1	0	0	28	4	11	0	14	0	0	0	12	8	5	1	1	1	7	6	4	0	3	0	2	7	2	1	0	0	3	1	472	4	0	3	1	0	11	4	2	5	13	0	2
Colletotrichum.fioriniae	1	0	0	0	0	0	0	0	3	0	0	0	0	0	0	0	0	0	0	0	0	0	0	0	1	0	0	0	3	0	0	0	0	0	0	0	1163	1053	1	0	2	0	3	0	1	2	0	0	33
Lactococcus.phage.936.sensu.lato	10	9	0	0	41	8	84	0	27	0	3	0	44	0	0	0	3	0	5	1	1	0	54	13	16	1	1	0	5	0	0	0	1	0	0	0	0	0	1	2	30	1	7	0	40	0	3	2	45
Bacteroides.finegoldii	1	0	52	10	0	1	0	0	67	0	37	0	0	0	12	0	0	0	35	0	310	36	80	25	9	2	3	1	48	1	11	1	6	0	0	0	0	0	407	30	11	0	3	1	206	5	604	0	18
Agrobacterium.tumefaciens	25	128	79	24	34	38	25	3	74	95	45	22	18	32	1	0	37	75	13	10	5	4	12	18	54	65	27	8	28	195	15	8	2	4	17	4	0	0	8	12	27	36	15	331	17	31	104	34	38
Lachnospiraceae.bacterium.3.1	0	0	20	1	0	0	0	0	0	0	45	0	0	0	2	0	0	0	2	0	34	6	4	1	3	0	0	0	11	5	2	0	0	0	0	0	0	0	47	2	1	0	0	0	61	1	15	0	30
Actinomyces.georgiae	12	0	25	0	9	9	1	0	15	0	17	2	5	6	11	0	0	3	65	0	334	0	36	5	34	4	93	1	1	1	82	0	7	1	0	0	1	0	17	1	5	0	154	1	34	2	43	0	145
Acinetobacter.guillouiae	165	19	1	16	6	22	6	4	40	18	8	14	7	2	9	1	9	82	40	21	7	26	6	39	46	104	12	17	14	27	30	47	2	39	76	60	2	0	16	57	4	3	8	38	29	123	84	36	16
Candidatus.Prevotella.conceptionensis	37	2	5	1	10	5	7	0	50	2	49	1	1	5	31	2	0	2	151	1	71	10	128	42	40	2	26	3	31	0	31	0	93	3	1	0	3	0	47	4	20	3	31	1	303	17	452	2	51
Bacillus.clausii	2	1	14	3	197	1874	0	0	1	0	4	0	0	0	7	3	0	0	1	0	1	0	34	164	13	0	3	2	2	0	42	90	4	1	0	0	1	0	1	1	2	0	4	0	11	24	4	1	10
Tetragenococcus.muriaticus	2	0	2	2	1	0	11	2	10	1	4	0	0	0	0	0	0	2	119	0	4	0	210	29	428	19	986	0	45	0	425	7	2	1	0	0	4	0	5	0	1	1	33	1	18	2	12	1	8
Actinomyces.turicensis	20	3	51	9	4	3	0	9	354	3	871	5	1	1	3	0	0	1	13	0	275	7	33	20	12	1	12	1	48	0	6	0	7	0	4	1	1	0	25	11	37	0	10	0	2	0	19	0	51
Sphingomonas.sp..PR090111.T3T.6A	3	7	0	1	0	0	15	1	68	0	21	5	5	0	0	0	0	0	4	0	0	0	4	4	17	0	9	0	4	22	14	0	1	0	1	5	1	0	0	6	902	1249	1	4	22	9	9	0	1
Capnocytophaga.ochracea	16	0	2	0	23	7	7	0	41	12	27	17	2	2	22	1	0	1	111	8	69	1	99	9	12	1	23	1	8	0	6	0	883	1	1	0	2	0	50	1	11	0	15	1	309	8	71	3	98
Streptococcus.sp..HSISS3	11	0	69	0	48	6	76	1	57	0	24	0	29	1	71	0	0	6	322	11	34	1	16	11	49	3	410	3	6	0	311	2	62	0	0	1	1	0	36	4	5	1	358	1	115	4	8	4	54
Rhytidhysteron.rufulum	0	0	0	0	0	0	5	1	1	0	0	2	0	0	1	0	0	0	1	0	0	0	0	0	0	0	0	0	10	1	0	0	0	0	0	0	1279	1071	0	0	0	0	0	0	4	0	0	0	0
Prevotella.sp..oral.taxon.306	19	10	6	2	141	14	134	3	85	2	55	1	154	2	12	1	0	3	29	0	6	58	111	43	19	173	86	18	38	3	263	137	24	0	178	141	2	0	15	1	12	0	33	1	18	9	6	0	17
Methyloversatilis.universalis	7	5	0	0	0	3	3	0	26	2	9	2	0	0	1	1	0	24	28	26	3	17	62	83	38	73	16	31	24	28	43	39	10	38	49	90	1	1	10	34	119	123	11	24	69	82	67	26	16
Clostridiales.bacterium.BV3C26	8	2	9	24	7	7	2	1	112	3	33	2	0	1	1	2	3	17	11	0	1204	83	54	39	10	1	13	15	49	4	12	0	10	2	1	1	2	0	44	41	13	0	15	1	17	1	84	1	39
Curtobacterium.sp..B18	5	2	5	0	0	3	1	0	36	0	75	0	0	0	1	0	0	0	3	0	3	0	2	2	2	3	31	1	25	23	8	0	0	0	0	3	1	0	249	27	14	4	4	2	3	6	6	0	3
Peptoniphilus.obesi	3	0	34	30	7	1	6	0	23	1	42	1	0	0	7	1	1	0	10	1	204	2	17	22	9	4	43	0	137	1	5	0	7	3	0	0	1	0	66	2	41	0	10	1	16	1	158	0	28
Actinobaculum.schaalii	6	2	6	1	34	0	1	0	74	0	26	0	6	0	3	0	0	3	29	0	754	12	65	16	11	0	3	0	6	1	7	0	5	2	0	0	2	0	28	3	6	2	3	0	33	1	41	0	18
Acetobacteraceae.bacterium.AT.5844	0	0	0	2	0	0	0	0	2	0	3	0	0	0	0	0	0	0	3	0	2	0	2	6	0	3	2	0	3	2	0	0	0	0	1	0	0	0	0	1	1	5	0	0	1	0	2	0	0
Postia.placenta	0	1	0	0	5	0	2	0	0	0	1	0	0	0	0	0	0	0	0	0	0	0	2	1	0	0	0	0	0	0	2	0	0	0	0	0	926	834	0	0	1	0	3	13	1	0	23	5	190
Candida.albicans	3	0	0	0	3	1	0	0	2	0	4	2	0	0	3	0	0	0	1	0	0	0	19	6	0	0	2	2	2208	52	0	0	1	2	0	0	0	0	0	0	2	0	0	0	1	1	9	0	2
Peptoniphilus.duerdenii	6	0	10	5	1	0	5	0	16	3	15	0	0	0	0	0	0	0	30	1	347	41	37	42	16	9	12	0	64	0	14	0	17	1	1	0	3	0	53	6	5	0	52	1	15	3	265	0	17
Aspergillus.clavatus	3	0	1	0	0	0	23	1	0	1	4	0	0	0	0	0	0	0	0	0	1	1	2	1	2	0	0	0	0	0	0	0	0	0	0	0	810	740	4	0	2	2	45	3	14	21	4	0	4
Bacteroides.oleiciplenus	3	0	7	2	0	0	0	0	3	0	14	1	0	0	1	0	0	0	2	0	18	2	1	1	1	0	0	0	3	4	2	0	0	0	0	0	0	0	13	0	1	0	0	0	27	0	10	0	3
Actinomyces.sp..ph3	12	1	426	0	129	3	3	0	63	1	9	0	50	7	20	0	0	2	123	0	8	1	9	6	5	19	64	1	2	1	420	9	2	4	6	21	1	0	8	2	5	0	278	6	30	62	28	1	7
Pectobacterium.wasabiae	0	0	0	0	0	0	0	0	0	0	0	0	0	0	0	0	0	0	0	0	0	0	0	0	0	0	0	0	1	0	0	0	2	0	0	0	2	0	148	3	7	0	1454	21	701	20	3	1	7
Nectria.haematococca	16	0	2	0	69	3	0	0	1	0	5	0	0	0	0	0	0	1	6	1	0	1	5	0	2	0	1	0	1	0	22	0	0	0	0	0	1088	925	0	0	5	0	2	1	3	14	7	0	20
Pseudomonas.sp..FH1	1	1	3	5	1	0	16	0	120	2	12	0	0	3	137	0	0	1	85	0	2	0	7	1	181	17	525	2	2	0	8	0	1	0	4	0	0	0	31	1	7	6	520	189	253	6	1	8	2
Saccharomyces.cerevisiae	3	0	0	0	1	4	11	0	1221	1	1	1	1	0	1	1	2	663	0	0	0	0	1	1	14	45	15	1	3	0	0	0	0	0	1	123	3	3	9	0	1	0	19	6	7	4	2	0	8
Anaerotruncus.colihominis	0	0	42	1	1	3	0	0	25	0	183	3	0	2	5	2	0	0	10	0	151	12	4	2	3	4	1	1	73	6	16	0	2	0	0	0	0	0	116	6	0	0	1	0	465	5	89	0	35
Neisseria.bacilliformis	31	3	582	1	14	11	0	21	21	0	10	3	9	36	0	0	7	2	27	0	9	0	28	14	13	2	51	16	5	0	21	0	821	0	2	2	1	0	23	2	5	0	17	16	90	18	62	0	24
Pseudomonas.sp..TKP	1	0	1	7	1	2	1	0	6	0	9	0	0	0	6	1	0	3	0	0	2	0	6	1	2	11	17	0	1	1	0	1	0	0	4	2	0	0	45	1	4	0	1341	538	59	0	3	8	4
Pasteurella.multocida.plasmid.pB1006	0	0	44	3	31	0	6	0	28	1	139	2	29	0	7	0	0	3	100	1	105	13	6	4	8	0	5	0	27	1	12	0	2	1	0	0	0	0	107	3	0	0	6	0	84	1	60	0	50
Byssochlamys.spectabilis	0	1	1	0	1	0	2	0	2	3	1	0	0	0	0	0	0	9	0	0	0	0	1	7	0	0	1	3	2	0	1	0	0	0	2	3	912	876	4	3	3	0	31	0	93	164	6	0	2
Shinella.zoogloeoides	4	5	1	0	2	1	0	0	43	0	20	2	0	9	2	0	2	10	5	1	4	3	6	9	1008	54	7	1	24	56	161	4	0	10	75	1	81	4	1	2	6	11	9	32	6	6	60	0	7
Burkholderia.cenocepacia	21	2	6	1	1	7	6	3	167	6	10	2	3	0	3	3	1	7	22	0	5	0	21	0	5	1	90	6	12	0	3	0	160	4	0	0	1	0	53	2	15	2	27	4	152	12	49	0	40
Magnaporthe.oryzae	1	0	0	13	1	1	2	0	21	1	0	0	0	0	0	0	0	0	4	0	0	0	8	1	2	1	1	0	3	0	0	0	0	0	0	3	933	786	0	0	4	0	5	3	0	0	249	5	51
Bacteroides.fragilis.plasmid.pBFUK1.DNA	2	0	11	1	1	0	0	0	18	0	57	1	1	0	9	0	0	0	15	1	102	14	36	6	9	2	2	0	94	8	5	0	1	0	0	0	0	0	84	13	1	0	2	0	596	22	91	0	13
Neisseria.sp..oral.taxon.020	7	0	977	0	25	1	0	0	12	0	2	0	7	1	2	0	0	6	36	19	38	1	72	32	24	3	111	0	8	0	29	0	124	0	0	0	2	0	27	0	6	0	60	1	246	1	48	0	47
Streptococcus.parauberis	2	0	4	263	4	1	593	437	81	8	4	0	28	28	0	1	3	1	3	6	1	0	1	0	68	2	18	0	27	0	2	1	0	0	0	0	0	0	11	1	2	0	110	1	67	1	2	0	12
Mycobacterium.iranicum	2	13	1	3	6	42	0	0	164	1102	154	8	5	2	4	0	6	25	12	2	10	0	4	3	40	4	4	0	7	8	15	393	2	2	0	7	2	0	0	5	0	0	2	2	1	2	29	0	3
Pseudomonas.agarici	0	0	0	0	1	0	1	0	68	0	0	0	1	0	14	0	0	9	0	0	0	0	2	0	2	0	796	14	0	2	95	1	0	0	1	0	0	0	16	0	0	0	852	232	76	3	3	0	2
Prevotella.bergensis	4	2	7	8	1	3	4	1	74	0	167	2	1	1	2	0	0	1	19	1	141	7	40	20	10	1	7	0	147	4	25	3	5	4	1	3	0	0	26	4	4	0	5	1	12	3	162	0	2
Pectobacterium.atrosepticum	0	0	0	0	0	0	0	0	0	0	1	0	0	0	0	0	0	0	0	0	0	0	0	0	0	1	0	0	1	0	0	0	2	0	0	0	3	0	150	6	2	0	1358	19	679	18	7	0	3
Propionibacterium.sp..DORA_15	63	2	640	71	37	6	33	0	90	5	147	7	65	2	6	0	0	4	39	0	9	2	133	40	9	0	41	3	27	2	203	15	3	0	1	1	4	0	29	5	16	0	74	0	18	13	50	5	54
Klebsiella.oxytoca	48	16	28	44	8	18	0	1	496	4	48	7	9	21	24	9	10	25	32	20	10	2	70	18	9	5	13	2	265	2	8	3	22	0	3	2	6	1	46	45	6	1	282	15	234	31	76	5	13
Veillonella.sp..ACP1	7	0	722	0	70	12	71	0	139	4	10	2	41	4	9	0	0	7	112	0	9	3	15	4	13	9	85	0	4	1	249	3	14	1	0	6	1	0	29	1	4	0	221	4	36	8	23	0	11
Enterococcus.gallinarum	4	0	0	22	7	1	250	9	43	11	14	8	5	7	0	1	0	4	3	1	0	0	7	11	51	3	13	1	0	0	2	2	4	0	0	0	0	0	165	7	1	0	456	15	514	9	5	0	1
Comamonas.aquatica	53	104	15	25	7	47	7	0	43	75	45	29	18	52	4	1	16	135	16	0	2	0	21	11	9	6	7	20	7	9	43	4	1	6	339	14	1	1	12	23	9	1	6	328	60	25	58	16	8
Cupriavidus.basilensis	96	3	25	3	7	0	44	0	20	2	28	0	4	0	3	0	0	1	20	0	3	3	79	5	6	0	28	28	1	0	9	1	6	1	0	1	10	0	7	10	40	22	6	1	8	0	15	1	1
Elizabethkingia.anophelis	2	6	11	8	1	1	1	0	20	0	1	1	2	16	0	0	0	8	1	0	6	2	2	12	9	2	7	0	13	7	15	0	10	0	4	0	0	0	6	8	2	0	6	16	21	2	2005	0	0
Bacteroides.sp..1_1_6	0	0	4	0	1	0	9	0	36	0	72	0	0	0	3	0	0	0	4	0	48	36	13	9	3	8	1	0	29	57	0	2	0	0	0	0	0	0	42	8	0	0	1	0	299	4	79	0	6
Toxoplasma.gondii	14	0	18	0	7	33	0	0	19	1	8	1	4	0	10	2	12	0	1	1	28	4	21	4	17	3	13	0	80	0	3	1	4	3	0	0	192	151	172	6	5	0	11	10	383	6	92	3	8
Candida.tropicalis	2	5	48	10	6	8	5	29	275	9	113	2	2	5	3	52	72	29	2	0	3	0	20	1	3	3	78	11	0	0	20	0	1	12	1	1	2	0	3	3	17	1	10	27	326	3	266	0	18
Johnsonella.ignava	4	0	21	3	12	0	1	0	11	0	91	0	0	1	32	0	0	0	100	4	86	3	35	2	23	1	44	0	42	0	18	0	77	2	0	0	0	0	52	1	8	0	20	0	918	6	102	0	94
Mycosphaerella.laricina	1	0	0	0	0	0	0	0	2	0	0	0	0	0	0	0	0	0	0	0	0	0	0	0	0	1	0	1	0	0	0	0	0	0	0	0	977	875	1	0	1	0	4	8	3	0	8	0	84
Corynebacterium.pilosum	80	1	36	11	13	4	1	0	33	0	274	1	25	0	7	0	0	8	35	1	173	9	70	27	13	3	25	0	18	0	118	2	11	4	1	1	7	0	52	2	27	2	6	0	22	1	146	0	36
Gaeumannomyces.graminis	5	0	0	0	0	0	0	0	0	0	0	0	0	0	0	0	0	0	1	0	0	0	0	0	0	0	0	0	2	0	0	0	0	0	0	0	574	575	0	0	1	0	5	14	1	0	36	3	305
Pseudozyma.sp..GHG001	1	1	1	3	1	0	0	0	0	0	0	0	0	0	0	0	1	4	7	0	0	0	4	1	1	0	2	0	0	1	5	0	1	0	0	0	146	125	1	0	2	0	5	19	2	7	61	24	733
Catenibacterium.mitsuokai	4	1	35	2	19	4	1	0	10	0	103	0	2	3	4	1	0	13	1	0	47	3	22	4	3	0	5	0	13	2	5	0	1	0	0	0	0	0	587	33	4	19	31	2	319	3	23	1	13
Desulfovibrio.piger	3	0	66	6	0	0	0	0	9	0	6	1	8	0	0	0	0	0	6	0	20	0	4	3	0	0	0	0	6	0	67	0	1	0	0	0	0	0	9	0	0	0	0	0	4	0	43	0	9
Lactobacillus.brevis	2	0	1	5	0	1	58	2	36	0	30	0	3	0	4	0	1	0	28	4	52	0	16	7	370	25	62	10	8	2	357	11	2	7	10	12	1	0	16	2	1	0	350	2	47	2	2	1	266
Bacteroides.gallinarum	0	0	2	1	0	0	0	0	3	0	2	0	0	0	0	0	0	0	2	0	12	0	2	1	2	0	0	0	6	0	0	0	0	0	0	0	0	0	13	0	0	0	0	0	7	0	44	0	2
Prevotella.oulorum	68	5	12	1	81	12	8	2	204	9	45	1	20	3	10	0	0	1	72	0	14	0	158	48	49	3	31	1	14	1	55	0	13	4	0	0	2	1	116	11	12	0	23	3	76	7	136	1	99
Staphylococcus.aureus.plasmid.pC223	505	6	7	0	47	3	1	0	261	9	815	15	184	3	6	0	0	0	10	0	1	0	50	13	3	0	5	1	11	2	33	0	1	0	0	0	1	0	0	0	3	0	1	0	1	0	31	0	2
Burkholderia.vietnamiensis	29	5	9	6	6	11	4	1	64	0	27	3	3	1	6	0	0	12	37	3	10	0	30	12	23	1	78	2	16	2	6	1	142	1	0	0	1	0	64	30	31	4	38	12	72	9	95	0	41
Candidatus.Bacteroides.timonensis	7	0	35	8	0	1	3	0	12	0	114	1	0	0	5	3	0	0	1	0	11	2	2	0	0	0	2	0	16	0	1	0	0	0	0	0	0	0	20	4	0	0	1	0	88	3	17	1	1
Clostridium..sordellii	1	0	17	99	0	3	0	0	1	0	45	2	0	0	1	0	0	3	4	0	197	638	8	20	2	7	2	0	57	24	12	12	18	7	0	7	0	0	46	76	2	4	8	32	110	325	84	75	84
Treponema.medium	6	0	1	0	28	2	8	0	40	2	58	3	2	0	0	0	1	0	21	0	35	2	45	16	18	1	13	1	5	0	17	0	57	3	0	0	0	0	37	0	8	0	15	0	230	12	31	6	68
Pseudomonas.sp..PAMC.25886	1	0	0	1	0	0	0	1	7	0	1	0	7	0	11	0	0	4	0	0	0	0	1	0	3	9	35	0	1	1	1	0	1	0	1	0	1	0	8	1	1	0	1187	552	8	0	1	6	0
Streptococcus.sp..CM7	1	0	1342	0	45	0	8	0	91	1	45	0	40	4	6	0	0	0	4	0	10	2	6	0	5	4	51	1	1	0	13	2	4	0	9	2	0	0	10	1	1	0	90	0	9	0	253	0	23
Pseudomonas.sp..GM102	0	0	1	0	0	0	0	0	2	0	0	0	0	0	0	0	0	0	0	0	0	0	0	0	0	0	0	0	1	0	0	0	0	0	0	0	0	0	0	0	0	0	1327	574	2	0	0	1	0
Eubacterium.cellulosolvens	0	0	54	1	0	0	0	0	0	0	58	0	4	0	1	0	0	0	1	0	37	1	3	0	3	0	0	0	14	0	1	0	3	0	0	0	0	0	136	6	2	0	3	0	91	0	31	0	9
Merkel.cell.polyomavirus	8	0	3	0	32	3	0	0	9	8	15	2	1	0	1	0	0	0	492	6	63	12	494	132	26	7	67	6	71	0	97	2	33	4	0	0	26	0	8	0	53	3	8	2	11	3	91	1	24
Pseudomonas.nitroreducens	13	17	2	146	4	22	5	6	20	11	139	19	5	6	1	2	4	28	4	5	1	3	11	17	171	30	10	3	9	2	4	48	3	2	35	4	0	1	3	46	4	1	182	76	9	17	44	4	6
Corynebacterium.maris	66	0	30	10	11	3	7	0	35	0	264	4	16	3	2	2	1	3	21	0	200	6	58	23	6	0	19	0	12	3	87	5	9	0	0	36	1	0	41	2	24	1	11	0	17	1	215	0	15
Selenomonas.sputigena	31	0	1	2	26	2	15	0	187	1	98	0	9	1	12	0	0	1	174	0	517	5	81	14	14	0	16	0	10	0	53	0	21	1	2	0	1	0	22	0	9	0	235	2	37	1	12	0	120
Pseudogymnoascus.pannorum	0	0	0	0	0	0	1	0	1	0	0	0	0	0	0	0	0	0	1	0	0	0	1	0	0	0	0	0	0	0	0	0	0	0	0	0	989	885	0	0	0	0	2	2	0	0	1	0	5
Microbacterium.sp..MRS.1	4	10	17	6	0	5	1	0	124	7	23	0	7	26	3	0	3	0	1	4	10	6	11	242	9	9	5	3	265	17	114	8	5	7	12	0	1	0	84	2	9	1	13	4	13	8	10	0	22
Pseudomonas.extremaustralis	5	0	1	1	4	0	0	10	12	3	12	2	0	0	3	0	0	0	0	0	1	0	0	2	7	1	17	0	5	0	0	2	0	1	3	1	3	0	120	7	4	0	1152	354	156	1	4	8	8
Massilia.alkalitolerans	40	4	2	105	0	4	239	8	117	3	22	3	0	23	2	3	4	27	45	14	7	6	28	40	52	9	38	118	23	9	24	8	2	15	161	222	0	0	5	27	4	2	6	2	12	5	16	2	5
Prevotella.sp..BV3P1	19	4	4	31	12	2	7	0	148	1	25	3	0	2	7	0	2	27	12	3	473	22	40	35	8	1	10	0	60	6	6	0	4	1	0	0	1	1	35	39	5	1	8	4	31	17	222	1	10
Eubacterium.sp..3_1_31	1	0	38	5	0	0	0	0	4	0	33	0	0	0	3	0	0	0	8	0	170	11	4	2	2	0	0	0	29	4	25	0	3	0	0	0	0	0	121	4	2	0	3	0	106	1	43	0	54
Podospora.anserina	0	0	0	0	0	0	0	0	4	0	1	0	0	0	0	0	0	0	2	1	0	0	1	0	0	0	0	0	0	0	0	0	0	0	0	0	906	850	0	0	0	0	1	0	0	0	3	1	50
Olsenella.uli	27	0	8	0	0	0	4	0	29	0	338	2	4	1	0	0	0	0	54	1	38	0	45	6	11	1	138	0	6	0	17	0	2	0	0	0	1	1	99	0	12	1	1044	7	20	1	12	1	43
Pseudomonas.brassicacearum	0	0	0	0	0	0	0	0	2	0	1	0	0	0	0	0	0	0	0	0	0	0	0	0	4	3	2	0	2	0	0	0	0	0	0	0	0	0	4	0	2	0	1305	495	1	1	1	0	0
Emiliania.huxleyi	5	0	6	1	0	0	0	0	29	1	5	0	3	1	1	0	0	1	1	0	0	0	4	1	3	2	6	4	0	0	2	0	0	0	0	0	38	49	1	1	93	129	10	19	4	5	35	13	615
Lactobacillus.kefiranofaciens	10	0	12	7	1	1	1	0	11	1	12	20	7	1	8	1	0	0	1	0	2	1	0	0	15	4	4	1	1	0	0	0	0	0	0	0	0	0	1	0	1	0	1	1	3	3	0	0	12
Pseudomonas.sp..CMAA1215	0	1	0	1	0	1	0	0	1	0	0	0	0	1	2	0	0	1	2	0	0	0	1	1	10	31	1	2	1	0	0	0	0	0	5	1	0	0	2	0	4	3	1238	495	2	0	16	0	0
Hysterium.pulicare	0	0	0	0	0	0	8	0	1	0	1	0	0	0	0	0	0	0	0	0	0	0	0	0	0	0	0	0	1	2	0	0	0	0	0	0	932	896	1	0	0	0	0	1	0	4	1	0	18
Brachybacterium.muris	7	8	4	67	28	5	13	0	77	6	236	1	4	3	1	8	8	79	9	2	36	1	29	79	6	0	4	3	102	80	91	1	2	0	11	4	2	0	62	25	23	2	0	10	29	113	88	2	156
Atopobium.vaginae	47	86	3	207	15	56	28	11	161	2	79	9	54	31	5	8	8	233	21	1	9	1	6	10	6	9	1	2	14	17	8	1	1	1	9	14	0	0	7	223	2	1	3	15	19	163	215	2	8
Ruminococcus.albus	0	0	50	3	2	0	0	0	2	0	165	1	1	0	21	0	0	0	18	0	51	14	8	5	3	0	1	0	13	16	3	0	3	0	0	0	1	0	101	5	3	0	1	0	56	1	39	0	55
Atopobium.sp..ICM42b	4	0	226	0	57	5	57	2	128	1	34	1	58	11	3	0	0	1	57	0	12	0	21	18	9	9	248	0	7	11	618	9	8	0	18	4	0	0	16	0	4	1	70	1	41	4	18	0	15
Bradyrhizobium.elkanii	4	2	1	0	1	0	0	0	59	2	5	1	3	4	0	1	1	0	4	2	1	1	17	6	13	5	3	5	33	6	12	2	1	2	9	16	3	0	2	5	165	223	7	4	25	0	12	2	5
Anaerofustis.stercorihominis	0	0	7	5	0	0	0	0	0	0	1	0	0	0	1	0	0	0	0	0	101	5	0	0	0	0	0	0	21	1	0	0	0	0	0	0	0	0	225	6	2	0	4	0	20	0	1	0	0
Curtobacterium.flaccumfaciens	44	0	0	2	2	0	27	0	21	0	61	0	3	2	1	0	0	7	11	1	6	0	36	9	9	1	60	3	10	32	81	14	0	0	1	9	1	1	229	19	15	3	8	11	15	10	9	1	6
Staphylococcus.aureus.plasmid.pNVH01	30	1	32	30	6	1	24	0	20	0	61	1	3	0	0	0	0	0	6	0	1197	26	16	5	12	0	2	1	12	0	24	0	3	0	4	0	0	0	9	0	6	0	13	0	0	1	41	0	5
Pyrenophora.seminiperda	4	0	0	0	0	0	1	0	1	0	1	0	0	0	47	0	0	0	0	0	1	0	12	0	1	0	0	0	0	0	0	0	0	0	0	0	807	798	0	1	0	0	0	4	2	2	26	0	65
Microbacterium.indicum	1	0	3	13	1	0	0	0	23	1	43	0	0	14	0	1	0	3	7	0	0	0	3	18	1	3	0	4	24	15	18	3	1	0	6	2	0	1	6	2	6	1	2	0	1	0	5	0	1
Pyrenophora.tritici.repentis	0	0	0	0	0	0	3	0	5	0	1	0	0	0	53	1	0	0	0	0	0	0	19	0	1	3	0	0	0	0	0	0	0	0	0	0	879	843	0	0	2	0	1	0	0	0	25	0	2
Lachnospiraceae.bacterium.3_1_46FAA	0	0	103	3	0	1	0	0	0	0	227	2	0	0	15	0	0	0	5	0	232	26	6	1	13	0	1	0	16	7	3	0	5	0	0	0	0	0	132	7	2	0	0	0	172	5	26	0	50
Microbacterium.gubbeenense	2	3	6	22	0	0	162	0	31	0	38	4	3	9	0	0	0	6	3	0	6	0	9	29	8	7	2	2	40	8	38	8	0	3	2	3	1	0	9	4	4	3	2	1	4	5	8	0	6
Atopobium.sp..BS2	6	0	259	0	36	3	98	1	106	1	79	0	54	8	3	0	0	0	26	1	23	0	24	8	7	10	212	2	4	7	514	8	7	0	8	4	0	0	25	3	7	0	62	1	29	4	15	0	26
Bradyrhizobium.sp..ORS.375	0	0	0	0	2	0	1	0	6	0	1	0	2	3	0	0	0	3	4	0	1	0	1	8	1	0	0	0	18	14	7	3	1	0	3	0	0	0	0	2	757	1126	0	0	5	1	4	0	0
Synechocystis.sp..PCC.7509	391	1	0	67	0	0	0	1	8	2	1	949	5	1	0	0	0	6	1	0	2	0	7	11	1	0	2	0	186	0	0	0	0	0	0	0	0	0	0	0	3	0	0	1	0	1	9	0	0
Corynebacterium.capitovis	50	1	28	16	12	7	2	0	17	0	217	5	5	2	7	0	0	3	38	0	179	19	76	32	7	1	28	0	22	0	84	5	5	0	0	0	5	0	45	2	24	3	13	0	22	0	148	0	36
Propionimicrobium.lymphophilum	32	0	17	13	23	2	9	0	101	0	115	3	14	0	5	1	0	0	24	0	285	6	54	17	10	2	12	0	10	1	36	0	2	8	0	2	3	0	35	0	10	2	7	0	13	1	55	0	17
Corynebacterium.pseudodiphtheriticum	25	0	253	8	4	1	0	0	20	0	54	8	4	3	10	0	280	5	8	0	54	0	54	20	7	0	6	0	7	0	57	0	4	0	0	8	1	0	42	0	21	2	376	7	31	1	87	0	127
Staphylococcus.aureus.plasmid.pMW2	36	1	20	16	15	0	8	0	48	0	119	4	36	4	5	0	12	0	25	1	59	8	30	12	19	1	20	0	19	2	123	8	6	0	0	1	1	0	71	2	8	0	23	2	7	0	95	1	40
Peptoniphilus.timonensis	7	0	17	15	4	1	0	0	46	8	66	0	6	0	6	5	0	7	19	1	184	7	67	15	22	13	21	0	33	0	45	2	91	2	0	2	0	0	173	8	15	1	12	0	56	1	84	1	22
Fusarium.virguliforme	6	0	0	0	1	0	2	0	1	0	0	0	0	0	0	1	0	0	0	0	0	0	0	1	0	0	1	0	1	0	2	0	0	0	0	0	697	604	5	0	2	0	0	12	1	0	7	5	162
Duganella.zoogloeoides	1	0	2	2	1	3	95	0	6	7	9	2	0	8	0	0	4	3	9	0	2	1	8	2	45	1	0	1	3	0	4	0	0	1	4	2	1	0	12	7	1	0	1517	21	11	0	6	15	0
Agromyces.italicus	3	3	3	5	0	3	0	0	8	0	17	2	9	9	1	0	0	5	8	0	4	3	5	12	1	0	1	3	14	30	4	1	0	0	0	0	1	0	10	3	1	0	1	0	1	1	6	0	3
Pediococcus.acidilactici.plasmid.pSMB74	0	0	2	1	0	0	42	0	0	0	10	0	0	0	2	0	0	0	14	0	1	0	12	1	146	10	32	0	8	0	36	2	1	0	0	0	0	0	8	0	0	0	829	64	5	0	1	0	2
Thermus.thermophilus	2	0	2	0	0	1	17	0	65	0	3	0	34	5	1	0	0	0	3	0	0	0	0	1	19	1	16	1	0	0	2	0	3	0	0	0	1	0	1	0	2	0	87	4	984	10	5	1	9
Prevotella.dentalis	85	1	15	7	23	4	9	0	207	3	182	11	54	1	7	0	0	1	11	1	27	2	64	16	16	2	16	0	33	0	214	4	24	1	1	0	2	0	144	9	9	2	36	3	100	5	19	0	34
Segetibacter.koreensis	64	1	3	3	18	4	10	0	59	3	129	8	19	0	5	3	0	1	80	0	9	0	199	66	18	142	10	1	66	4	325	4	1	0	0	7	2	0	28	1	22	2	10	1	19	0	146	0	88
Talaromyces.marneffei	2	3	0	0	0	0	22	0	13	0	5	0	0	0	0	0	0	0	3	0	3	0	4	0	37	2	6	0	3	1	0	0	12	3	2	0	741	636	3	0	1	0	19	1	48	47	4	0	4
Curtobacterium.sp..B8	3	2	0	2	0	0	1	0	11	1	91	3	0	0	0	0	1	3	7	0	2	0	3	0	0	0	30	1	54	42	16	0	0	0	0	0	0	0	187	10	6	0	7	1	4	0	4	2	1
Rhodococcus.sp..P14	7	7	0	15	5	4	2	2	28	20	8	35	3	1637	1	0	0	6	0	0	1	0	3	1	0	0	0	0	2	1	2	0	1	0	0	0	0	0	4	1	0	0	0	1	4	30	1	0	7
Prevotella.pleuritidis	19	2	3	8	14	7	6	0	37	3	87	0	4	0	13	0	0	1	49	5	28	1	94	25	18	6	33	2	13	2	20	2	16	6	3	1	0	0	24	4	3	1	12	7	24	34	37	0	47
candidate.division.SR1.bacterium.MGEHA	0	0	1	0	7	1	3	0	1	0	13	0	0	0	18	0	0	0	32	0	10	0	11	5	8	0	6	0	5	0	6	0	36	0	0	0	0	0	24	1	6	0	22	2	1525	32	6	0	65
Lactococcus.lactis.plasmid.pCRL1127	1	2	1	1	22	4	203	7	407	23	7	2	22	2	4	2	0	0	7	0	0	0	9	2	71	13	148	9	5	0	9	0	2	0	0	0	0	0	5	2	5	0	53	18	268	23	3	0	5
Pseudomonas.sp..GM17	1	2	0	0	2	0	0	0	1	0	0	0	0	2	0	1	0	0	1	0	2	0	0	1	5	5	1	0	2	0	1	3	1	0	0	0	0	0	0	1	1	0	1143	434	1	0	1	0	1
Bacteroides.sp..4_1_36	6	0	20	8	1	3	0	0	34	1	145	2	0	0	7	0	0	0	6	0	57	12	41	6	2	0	3	0	64	58	14	1	4	0	0	0	0	0	106	4	0	0	2	1	382	8	89	1	6
Staphylococcus.aureus.plasmid.pVGA	42	2	105	39	22	4	6	0	58	0	256	8	62	1	8	1	3	1	17	1	168	20	52	20	1	0	7	0	14	0	35	1	1	0	0	0	2	0	322	31	11	1	9	1	7	4	24	0	19
Corynebacterium.bovis	75	1	12	6	8	5	9	0	44	0	99	2	8	0	7	0	0	3	23	0	27	0	46	18	10	0	8	0	11	2	14	2	6	0	0	2	3	0	24	1	19	0	1	6	46	0	41	1	45
Leuconostoc.kimchii	0	6	0	111	1	6	148	30	15	2	8	0	4	0	1	0	3	2	1	0	0	0	3	1	167	3	18	1	4	0	2	0	0	0	0	1	0	0	133	6	0	0	872	14	83	1	16	0	20
Streptococcus.macedonicus	3	2	21	5	12	1	191	3	136	2	15	4	52	4	4	0	0	0	1	0	6	0	6	1	93	7	37	2	7	0	5	0	2	1	0	0	1	0	9	0	3	0	81	7	191	9	19	0	15
Chloroflexi.bacterium.oral.taxon.439	25	0	2	0	32	3	6	0	17	0	152	5	43	0	30	0	0	0	4	0	12	0	16	0	4	0	1	0	1	0	4	0	39	0	0	0	0	0	21	0	3	0	23	2	1287	7	10	0	64
Brevundimonas.sp..BAL3	4	2	2	2	0	4	7	0	24	0	29	2	0	46	1	1	2	9	14	7	7	20	28	152	92	12	6	6	124	119	70	14	8	8	37	6	0	0	98	17	4	2	9	4	8	28	24	0	6
Deinococcus.geothermalis	16	1611	0	1	2	0	0	0	17	6	4	0	8	0	0	0	1	0	3	0	1	1	13	35	4	0	7	0	21	9	6	0	0	0	1	0	0	0	23	1	1	0	4	0	14	1	17	0	12
Pseudomonas.sp..FH4	11	0	1	0	1	0	2	0	40	0	9	0	6	65	4	0	0	11	3	0	0	0	6	2	6	6	17	0	2	1	1	0	2	0	2	1	0	0	5	3	3	0	976	404	7	2	3	1	0
alpha.proteobacterium.L41A	10	2	0	0	2	2	0	0	6	1	13	1	0	1	0	0	0	4	8	2	4	3	53	55	8	43	3	2	14	8	2	3	0	2	59	9	0	0	12	2	5	0	3	3	4	10	16	1	2
Microbacterium.yannicii	1	0	3	6	1	0	2	0	22	4	13	0	3	1	0	0	1	4	6	0	10	0	3	30	1	5	2	3	46	25	33	0	0	0	1	1	1	0	11	1	2	1	1	0	1	1	7	0	5
Sphingomonas.sp..MM.1.plasmid_0.ref.NC_020542.1.gnl.NCBI_GENOMES.32603.gi.472433664.Sphingomonas.sp..MM.1.plasmid.pISP0	7	6	1	7	0	3	64	1	258	4	5	0	36	1	37	0	0	19	12	5	0	5	10	16	61	10	41	7	19	12	39	14	11	1	19	7	0	0	28	12	22	0	281	10	175	10	39	10	5
Clostridium.sp..KLE.1755	0	0	36	9	0	0	6	0	0	0	89	0	1	0	2	0	0	0	8	0	71	2	0	0	3	0	0	0	49	6	12	0	0	0	0	0	0	0	148	6	0	0	4	1	292	4	41	0	19
Selenomonas.sp..oral.taxon.149	11	0	8	0	38	3	38	0	154	0	15	1	63	0	6	1	0	0	61	0	55	1	156	17	13	4	168	2	3	2	98	5	25	0	6	6	1	0	15	1	28	0	211	1	31	3	28	1	81
Candida.parapsilosis	15	84	0	16	22	14	5	0	27	2	530	69	4	4	0	0	1	56	28	1	2	1	69	45	3	23	7	0	53	2	6	0	0	2	14	83	1	0	3	1	21	1	19	1	9	6	390	8	9
Human.papillomavirus.type.128	0	0	0	0	0	0	0	0	0	0	1	0	0	0	0	0	0	0	0	0	0	0	9	5	0	0	0	0	0	0	0	0	0	0	0	0	0	0	1	0	3	0	1722	63	0	0	3	0	0
Clostridium.butyricum	3	0	10	12	1	0	0	0	0	0	104	1	0	1	3	2	0	0	6	0	100	289	6	17	4	8	15	0	29	16	8	2	2	1	0	0	0	0	76	69	5	0	26	3	40	29	18	1	28
Campylobacter.rectus	13	0	3	0	6	0	6	0	28	0	47	2	11	0	57	1	0	5	135	1	14	1	92	4	13	1	18	7	5	0	29	0	77	0	0	0	0	0	52	2	64	0	20	1	450	4	15	0	72
Mobiluncus.curtisii	35	4	25	27	8	0	1	0	46	6	200	0	2	0	16	1	6	6	20	1	242	4	46	21	7	1	12	0	8	0	6	0	32	0	1	0	2	0	55	6	16	0	9	0	41	3	120	0	39
Alistipes.sp..HGB5	0	0	5	0	0	0	0	0	3	0	21	1	0	0	4	0	0	0	1	0	28	1	5	0	2	1	0	0	150	0	2	0	1	0	0	0	0	0	116	3	1	0	4	0	763	11	72	1	4
Clostridium.scindens	0	0	52	1	0	0	0	0	6	0	224	0	0	0	0	1	0	0	1	0	82	9	5	0	32	0	0	0	32	12	3	0	2	0	0	0	1	0	116	1	1	0	1	0	115	1	38	0	15
Pseudomonas.sp..PAMC.26793	0	0	0	2	0	0	0	0	7	0	5	0	0	1	16	0	0	11	5	0	1	0	0	7	6	5	32	2	4	0	0	3	0	1	3	2	0	0	15	2	0	0	980	382	12	5	11	5	8
Bacteroides.sp..4_3_47FAA	1	0	40	4	0	0	6	0	4	0	80	1	3	0	6	0	0	0	2	0	23	0	4	2	2	0	0	1	39	15	2	0	0	2	0	0	0	0	31	4	2	0	1	0	373	10	29	0	6
Symbiodinium.minutum	2	0	8	5	10	1	10	2	66	1	3	0	6	0	2	0	2	2	15	0	5	0	6	0	8	2	15	6	7	1	0	0	1	0	0	1	626	543	1	0	0	1	61	4	32	8	3	1	18
Sphingobium.sp..Ant17	6	7	0	0	0	1	14	0	49	4	4	0	3	0	8	0	1	1	16	5	8	16	13	33	25	59	8	18	15	29	37	27	5	20	54	47	1	0	9	48	7	6	3	18	39	55	60	26	15
Bacteroides.sp..3_1_33FAA	0	0	6	1	0	0	0	0	0	0	18	0	5	0	1	0	0	0	8	0	38	1	9	3	1	1	1	1	63	7	2	0	0	0	0	0	1	0	52	3	1	0	1	0	708	18	76	0	5
Staphylococcus.vitulinus	45	1	7	4	7	6	3	0	52	0	92	1	14	0	0	0	0	0	8	2	52	2	29	13	10	1	6	1	12	0	69	2	1	0	0	1	0	0	26	2	5	0	7	0	5	2	47	0	30
Chryseobacterium.caeni	27	6	140	48	12	17	3	4	42	19	2	0	5	438	3	0	0	21	7	6	3	0	13	23	9	12	3	2	8	1	20	0	40	0	11	2	0	0	12	29	5	0	7	220	27	34	35	5	7
Lactococcus.phage.c2	0	0	0	0	12	1	11	0	2	0	0	0	0	0	0	0	0	0	0	0	0	0	3	0	13	0	4	0	0	0	0	0	0	0	0	0	0	0	0	0	2	0	0	0	6	0	0	0	93
Arcanobacterium.haemolyticum	53	2	20	16	4	0	0	0	21	0	122	18	11	0	3	0	0	2	14	1	58	0	24	19	6	0	8	0	23	0	28	1	0	0	0	0	5	0	27	0	10	1	5	0	19	0	144	0	44
Eremococcus.coleocola	11	1	66	241	8	1	0	0	25	0	15	0	0	0	22	24	0	0	16	0	431	11	48	13	3	0	86	3	73	0	151	1	4	1	0	0	1	0	111	4	10	4	10	0	10	3	114	0	101
Nocardioides.alkalitolerans	3	1	1	2	2	0	0	0	4	1	37	0	0	4	0	0	1	17	2	0	5	0	13	4	1	5	0	0	9	129	30	0	0	0	2	22	0	0	5	17	0	0	0	0	1	7	10	1	2
Actinomyces.sp..oral.taxon.178	26	0	8	1	13	2	7	0	39	1	15	8	5	39	8	0	0	0	254	1	83	3	51	6	46	3	108	0	10	0	16	0	7	2	1	0	0	1	51	3	10	1	83	1	103	0	26	0	57
Anaerococcus.tetradius	5	2	48	103	0	2	6	0	47	1	16	0	3	1	5	0	2	11	30	1	100	7	32	14	8	4	17	0	69	0	24	2	13	0	16	3	0	0	83	15	10	1	11	1	12	17	196	2	48
Baudoinia.compniacensis	0	0	0	0	0	0	0	0	3	0	0	0	0	0	0	0	0	1	2	0	0	0	2	1	0	0	0	0	1	0	0	0	0	0	0	0	757	726	0	0	4	0	0	1	3	0	5	1	11
Bacillus.licheniformis	13	1	2	3	19	508	1029	7	112	5	1	0	0	0	0	0	4	0	6	0	0	0	12	0	0	1	0	0	1	0	2	0	1	0	0	0	0	0	2	0	0	0	0	0	0	0	0	0	2
Brevibacterium.senegalense	6	11	2	8	2	6	45	1	24	0	40	2	1	2	11	0	1	12	35	5	47	1	61	45	28	0	30	1	20	15	284	95	1	14	3	14	1	0	25	9	21	2	4	8	5	3	68	1	120
Burkholderia.ambifaria	13	0	0	0	1	0	0	0	25	0	8	0	0	1	0	0	0	33	10	0	0	0	5	3	2	0	19	0	1	0	2	1	86	0	0	4	0	0	18	0	373	481	14	1	24	0	21	0	16
Capnocytophaga.sp..oral.taxon.380	1	1	1	0	14	0	1	0	12	0	11	2	2	0	15	0	0	1	74	0	59	1	102	7	9	0	17	0	9	0	7	0	513	0	0	0	1	0	26	0	3	0	12	1	226	5	48	2	56
Staphylococcus.simulans.plasmid.pLNU2	56	2	18	11	10	4	7	0	61	3	233	4	27	0	1	0	0	0	14	4	4	2	31	7	5	0	3	0	24	0	18	1	0	0	0	0	5	0	33	0	9	0	8	1	2	1	45	1	3
Eutypa.lata	0	4	0	0	0	0	0	0	2	0	0	0	0	0	0	0	0	0	5	0	0	0	5	0	1	0	0	0	1	0	0	0	0	0	0	0	805	685	0	1	2	0	4	0	5	0	4	0	7
Ichthyophthirius.multifiliis	3	0	2	1	5	0	6	0	7	0	6	0	1	0	1	0	0	0	4	0	5	11	1	0	2	0	12	7	6	0	4	0	5	0	0	1	15	21	8	5	1	1	19	1	448	881	15	2	8
Magnaporthe.poae	3	0	0	0	0	0	0	0	1	0	0	0	0	0	0	0	0	0	2	0	0	0	0	0	0	0	1	0	1	0	0	0	1	0	0	0	566	507	0	0	3	1	1	15	0	3	15	9	165
Staphylococcus.chromogenes.plasmid.pLNU4	56	1	49	34	6	6	27	0	56	0	145	4	16	0	0	0	2	1	23	0	7	1	35	10	9	1	3	1	59	0	31	1	2	0	0	0	18	0	16	0	7	0	19	1	4	1	102	0	14
Rhodopseudomonas.sp..B29	0	1	2	0	0	0	0	1	20	0	0	1	0	1	2	0	0	0	2	1	0	0	0	3	1	0	1	0	4	4	3	0	0	0	1	3	0	0	2	0	68	92	7	1	1	1	5	0	0
Sphingomonas.sp..PAMC.26621	1	2	0	0	1	0	9	0	51	1	22	0	8	0	1	0	0	5	0	0	0	3	4	6	4	1	11	0	2	11	11	0	3	1	0	4	0	0	0	11	510	832	1	0	34	4	3	5	0
Clostridium.sp..SY8519	0	0	42	0	0	0	0	0	4	0	95	1	0	0	8	0	0	0	1	0	113	10	5	0	4	0	1	0	16	3	5	0	0	0	0	0	0	0	110	4	4	0	0	0	127	0	41	0	39
Eubacterium.plexicaudatum	0	0	21	0	0	0	0	0	0	0	91	0	0	0	3	0	0	0	1	0	33	1	3	2	5	0	0	0	53	8	5	0	1	0	0	0	0	0	99	7	1	0	1	0	176	1	40	1	8
Pseudomonas.fragi	7	3	4	7	35	0	8	0	91	1	34	2	3	10	0	0	3	6	9	0	2	1	20	13	13	22	30	0	9	0	3	10	2	0	6	8	0	0	31	9	3	0	597	243	35	10	16	1	8
Sphingobium.sp..SYK.6.plasmid.pSLPG	26	0	0	1	3	2	67	1	457	2	4	0	46	1	14	1	0	5	12	1	0	4	11	14	59	4	67	4	10	19	94	3	13	2	20	4	0	0	7	12	25	0	1	4	192	1	20	4	8
Pseudomonas.psychrotolerans	2	3	2	0	3	3	0	0	16	1	12	0	0	0	1	0	1	4	14	1	3	2	24	4	46	1	827	13	38	0	9	0	3	0	1	0	0	0	2	1	3	2	28	10	43	4	265	0	4
Starkeya.novella	5	1	1	0	0	0	0	0	25	0	2	0	0	2	0	0	0	1	0	1	4	0	1	10	1	0	0	0	25	8	2	1	0	0	2	5	5	2	0	0	577	906	0	2	4	2	19	0	1
Lactococcus.phage.bIL311	3	0	0	0	16	2	51	0	143	1	6	1	6	0	3	0	0	0	1	0	2	0	4	0	59	3	43	2	7	0	2	0	0	0	0	0	0	0	0	0	2	0	19	16	175	7	4	0	9
Verminephrobacter.aporrectodeae	1	1	1	1	2	0	2	0	1270	62	6	0	4	0	1	0	0	0	6	0	0	0	5	1	13	1	76	5	3	2	5	0	1	0	0	1	0	0	0	0	1	1	52	23	60	17	0	0	0
Trametes.versicolor	1	5	0	0	1	0	0	0	0	52	21	0	1	0	0	1	2	0	1	0	4	2	4	5	2	0	2	2	11	6	0	1	0	0	0	20	1	2	1	3	1	1	3	309	1	6	46	8	373
Streptococcus.sp..OBRC6	4	0	6	3	12	1	5	1	36	0	16	1	4	1	7	1	3	0	71	1	11	0	5	4	0	0	10	0	2	2	8	0	6	0	0	0	0	0	7	0	0	0	18	0	11	2	188	8	4
Phenylobacterium.zucineum	1	5	1	1	4	0	15	0	5	0	6	2	2	0	1	0	2	3	1	3	2	7	6	14	66	4	3	2	16	62	16	4	2	15	13	13	0	1	8	7	414	627	2	7	12	6	7	1	1
Leifsonia.xyli	0	1	3	1	0	0	0	0	4	0	20	0	9	1	0	1	0	2	4	1	3	3	1	3	1	0	1	3	7	8	2	2	1	1	0	1	0	0	10	0	1	1	4	2	4	9	3	0	0
Staphylococcus.aureus.plasmid.pDLK3	15	1	16	1	9	0	1	0	36	0	32	2	156	2	15	1	0	0	106	1	355	10	49	14	26	1	71	1	22	0	311	6	18	0	0	0	0	0	29	1	6	1	15	0	17	0	42	0	31
Staphylococcus.lentus	26	0	3	0	7	1	14	0	31	2	82	1	15	2	2	0	0	3	4	2	6	1	8	3	2	0	3	0	5	0	29	1	0	0	0	0	0	0	23	2	2	1	6	0	4	0	340	0	62
Aeromonas.caviae	5	36	1	46	1	6	7	1	23	13	8	775	31	6	0	1	3	81	19	2	2	4	12	7	0	1	1	1	3	0	0	1	0	1	176	1	0	0	7	13	0	2	1	4	9	34	24	3	5
Pseudomonas.sp..HYS	0	9	0	1	2	1	0	1	6	1	2	0	1	1	0	0	0	5	2	0	0	0	1	1	9	19	3	0	10	0	0	2	0	0	4	1	0	0	2	5	2	1	919	387	3	0	7	1	0
Pseudomonas.corrugata	0	0	0	0	0	0	1	0	0	0	0	0	0	0	1	0	0	0	1	0	0	0	0	0	0	0	1	0	0	0	1	0	2	0	0	0	0	0	2	0	5	5	968	376	0	0	0	0	0
Anaeroglobus.geminatus	13	1	2	0	13	1	34	0	31	0	39	0	1	1	2	0	1	0	308	48	57	3	54	12	7	0	8	0	2	2	5	0	3	0	0	1	2	1	24	11	2	0	369	7	54	16	67	2	22
Enterococcus.casseliflavus	2	0	1	6	14	1	0	4	4	0	0	1	5	0	0	0	0	102	0	1	0	2	5	3	19	12	10	0	1	0	20	1	8	0	0	0	0	0	2	0	1	0	9	2	4	2	0	3	1
Enterococcus.sp..7L76	18	2	14	3	7	5	143	1	37	0	52	5	8	0	1	2	1	103	5	1	183	28	10	1	39	12	5	3	18	4	23	1	4	0	0	252	0	0	25	4	4	0	11	0	13	0	54	20	9
Pseudomonas.sp..UK4	2	8	0	1	3	6	2	0	8	0	6	2	0	2	6	3	1	15	1	0	0	0	1	0	6	4	16	2	1	0	1	2	0	1	1	9	0	0	5	0	2	0	850	374	14	1	4	1	2
Facklamia.languida	100	1	50	19	31	14	1	0	127	2	174	5	6	1	19	3	0	7	30	0	81	11	113	58	30	0	23	2	60	1	5	1	1	0	0	1	3	0	87	32	16	2	11	0	17	2	184	1	57
Corynebacterium.jeikeium.plasmid.pA501	73	3	54	30	10	6	0	0	21	0	248	8	5	0	5	1	2	9	19	1	114	10	28	11	3	0	5	0	32	0	19	1	16	0	1	0	4	0	34	1	14	1	3	0	11	0	90	1	19
Brevibacterium.casei	19	62	2	8	5	78	8	1	57	5	59	0	6	1	3	0	3	4	6	4	378	22	42	39	7	1	2	18	66	64	38	0	2	3	6	3	1	2	15	26	8	0	14	2	9	5	119	1	89
Gordonia.sputi	4	4	0	4	2	1	5	0	186	0	16	10	0	0	0	0	0	8	10	21	9	31	19	280	3	12	4	28	78	5	130	8	11	6	64	3	1	0	2	2	2	0	9	1	1	1	34	0	1
Lactobacillus.amylovorus	7	1	493	62	5	1	13	0	189	1	79	15	0	0	11	0	0	0	3	0	75	10	4	0	3	0	1	0	0	0	0	0	0	0	0	0	0	0	3	0	0	0	1	0	3	0	3	0	5
Pseudogymnoascus.destructans	0	0	0	0	0	0	2	0	0	0	0	0	1	0	0	0	1	0	0	0	0	0	0	2	1	0	1	0	1	0	3	0	0	0	0	0	736	629	1	0	3	8	2	0	1	1	3	2	13
Rhodococcus.sp..R04	11	4	4	5	2	4	0	7	10	35	33	13	7	735	1	0	0	5	3	0	11	0	8	11	1	4	5	2	22	47	14	3	2	0	3	7	1	0	6	6	1	0	2	1	10	40	27	4	9
Methylopila.sp..73B	2	0	0	1	0	3	0	0	13	4	3	0	0	1	0	0	1	0	4	1	1	0	1	3	1	3	0	0	12	11	1	0	0	0	0	1	0	0	0	20	559	882	0	2	3	3	10	0	0
Bipolaris.oryzae	2	0	0	0	0	0	6	0	2	0	0	0	0	0	4	0	0	0	2	0	1	0	2	0	0	0	0	0	2	0	0	0	0	0	0	0	729	654	0	0	9	0	0	2	0	0	1	0	1
Rhodococcus.pyridinivorans	2	6	0	0	0	0	1	2	11	4	1	3	2	137	1	0	0	0	5	0	3	0	10	5	3	0	6	1	2	1	33	5	3	0	0	0	0	0	3	0	3	0	1	0	15	8	2	0	11
Acidovorax.sp..JS42	17	32	1	6	34	36	8	37	24	27	9	23	25	404	2	7	1	59	5	14	5	20	12	3	10	11	8	18	6	17	30	8	2	20	19	8	0	0	9	18	3	3	5	19	32	24	50	12	7
Corynebacterium.falsenii	60	0	22	5	12	0	4	2	15	0	103	3	1	0	12	0	1	4	24	0	293	7	121	16	7	0	12	0	11	1	42	3	7	12	0	2	1	0	155	2	16	3	7	0	27	1	75	0	16
Serinicoccus.profundi	1	0	1	2	12	0	1	0	4	0	8	0	0	2	0	0	1	2	9	14	18	3	8	17	6	4	3	11	6	44	25	10	4	35	7	22	0	0	5	91	6	1	2	4	1	10	2	0	3
Cellulomonas.fimi	7	0	0	1	0	1	4	0	12	2	9	0	0	3	0	0	0	2	9	0	0	0	3	3	1	0	1	0	20	1040	33	1	1	2	0	2	0	0	5	4	3	0	2	1	1	2	3	0	2
Mycobacterium.sp..360MFTsu5.1	60	133	2	0	0	2	0	0	35	13	131	1	2	0	0	1	20	0	3	0	15	2	6	2	4	5	6	0	7	9	8	0	3	1	5	23	0	0	5	8	5	2	9	1	9	2	164	0	11
Actinomyces.sp..oral.taxon.877	14	0	3	0	5	0	3	0	18	0	6	11	1	27	8	0	0	0	227	0	67	3	38	6	61	1	83	1	4	0	12	0	12	2	0	6	0	0	88	0	10	0	63	0	92	2	16	1	90
Burkholderia.kururiensis	0	0	0	0	0	0	1	0	11	0	0	0	0	0	0	0	1	8	0	0	5	0	2	0	0	1	3	0	0	0	0	0	0	0	0	0	2	0	86	0	17	0	21	2	54	1	110	0	25
Corynebacterium.mastitidis	44	0	18	14	6	1	0	0	49	1	143	2	34	0	16	1	1	2	25	1	246	17	47	18	8	1	30	2	25	0	110	2	4	0	1	0	0	0	37	0	14	0	3	3	11	0	126	0	35
Staphylococcus.pseudintermedius	26	2	16	7	5	4	3	0	28	0	70	0	29	0	0	0	0	1	6	0	17	1	17	11	9	0	6	0	5	0	68	0	0	0	0	1	0	0	13	2	1	0	9	0	3	0	46	0	19
Cyphellophora.europaea	0	0	0	0	0	0	0	0	0	0	0	0	0	0	0	0	0	0	0	0	0	0	2	0	0	0	0	2	0	0	0	0	0	0	0	0	534	486	0	0	1	0	3	2	1	2	0	0	141
Trichoderma.longibrachiatum	2	0	0	0	0	0	4	0	2	0	1	1	1	0	0	0	0	259	0	0	0	0	1	0	0	0	0	0	0	0	0	0	0	1	2	0	487	401	3	0	0	1	3	17	1	25	11	7	82
Periglandula.ipomoeae	0	1	2	2	5	1	7	0	103	0	0	1	5	0	2	1	0	0	9	0	0	0	2	0	28	9	12	0	0	2	1	0	1	0	0	1	496	414	22	1	3	0	197	7	20	0	4	2	8
Exiguobacterium.sp..S17	9	7	3	0	1	0	47	1	342	1	18	0	54	0	1	0	0	0	12	0	3	0	6	5	60	2	99	5	19	0	94	3	16	0	0	5	0	0	3	3	21	1	1	1	185	9	35	1	5
Lactobacillus.paracasei	0	0	1	0	0	0	57	0	188	3	1	0	10	0	3	2	2	0	12	0	8	0	12	1	155	3	141	2	61	5	17	1	3	0	0	0	0	0	25	0	2	1	106	1	279	10	2	0	9
Microbacterium.luticocti	0	1	3	3	0	0	0	0	21	0	12	0	0	6	0	0	0	5	6	0	6	0	4	34	2	2	4	0	48	23	18	0	2	1	0	2	2	0	11	3	1	0	3	0	2	2	7	1	0
Sphingobium.xenophagum	12	12	3	0	0	1	14	0	218	9	12	0	27	1	12	0	0	2	9	7	2	15	19	29	42	44	24	19	4	28	40	21	7	16	4	12	0	0	2	21	18	0	3	5	66	10	87	5	6
Agromyces.subbeticus	0	16	2	1	0	0	0	0	4	2	27	0	13	4	0	0	0	9	11	0	4	1	1	7	2	7	2	0	6	22	10	0	0	0	0	0	0	0	8	2	1	4	1	0	0	0	2	1	1
Corynebacterium.lubricantis	40	1	40	15	4	2	1	0	19	2	195	1	8	0	1	1	0	4	33	0	137	7	64	45	7	0	16	0	13	0	91	6	5	0	0	0	5	0	44	0	18	1	7	0	13	2	117	1	34
Leifsonia.sp..109	0	0	1	1	0	0	0	0	3	0	7	0	3	0	0	0	0	1	2	0	3	2	2	0	2	4	0	0	3	6	2	0	0	0	0	0	0	0	4	2	1	0	1	0	0	2	1	0	2
Bifidobacterium.pseudocatenulatum	1	0	14	6	1	0	0	0	3	0	57	1	0	0	2	3	3	2	35	0	616	6	23	78	113	1	5	0	37	0	53	4	0	0	0	0	0	0	157	6	3	38	41	2	8	1	29	0	9
Trichoderma.virens	0	0	0	0	0	0	0	0	0	3	0	4	0	0	0	0	0	0	0	0	0	0	2	0	0	0	0	0	0	1	0	0	0	0	0	0	590	494	0	0	0	0	3	4	4	1	7	1	106
Kocuria.atrinae	7	4	4	5	5	6	0	1	24	12	60	3	9	10	1	0	5	45	39	0	6	0	58	10	5	0	15	0	11	2	188	137	3	2	2	0	0	0	21	5	13	1	5	23	15	20	320	3	83
gamma.proteobacterium.L18	0	1	0	26	1	0	0	0	8	3	6	4	0	0	2	0	0	1	1	0	0	0	2	1	3	3	3	0	1	0	0	0	0	0	1	0	0	0	0	4	1	1	853	365	3	0	1	1	0
Flavonifractor.plautii	1	0	29	1	0	3	0	0	5	0	189	3	6	0	2	0	0	0	30	0	20	0	1	0	1	0	0	0	48	1	10	0	1	0	0	0	0	0	122	2	0	0	2	0	287	5	65	0	14
Peptoniphilus.senegalensis	2	0	6	5	3	1	0	0	44	0	108	0	1	0	12	2	1	0	11	0	214	6	37	23	15	1	14	1	136	1	17	0	136	4	0	1	2	0	50	4	11	1	17	0	21	2	178	0	17
Bradyrhizobium.sp..WSM3983	5	0	0	2	8	1	2	0	8	0	6	0	17	2	0	0	0	0	2	1	0	1	2	2	5	1	4	5	7	2	2	1	0	1	2	8	0	0	1	0	406	646	55	2	94	3	8	0	3
Eubacterium.xylanophilum	0	0	17	3	2	0	0	0	0	0	24	0	10	0	0	0	0	0	0	0	13	0	1	0	1	0	5	0	4	0	4	0	0	0	0	0	0	0	39	2	1	0	5	0	51	3	12	0	10
Fusarium.verticillioides	2	0	0	0	0	0	0	0	3	0	9	1	3	0	0	0	10	0	31	0	0	0	11	1	1	0	1	0	29	0	1	0	1	1	0	0	650	593	7	0	0	0	2	0	0	0	4	0	3
Ophiognomonia.clavigignenti.juglandacearum	0	1	0	0	0	0	0	0	1	0	0	0	1	0	0	0	0	0	0	0	0	0	1	0	0	0	0	0	0	1	0	0	0	0	0	0	656	598	0	0	2	0	1	7	1	0	6	2	43
Thermomyces.lanuginosus	2	1	0	0	1	0	6	0	0	2	3	0	0	0	0	0	0	0	2	0	1	0	2	0	1	0	0	0	2	0	8	2	8	0	0	6	538	441	0	0	1	0	2	6	64	128	1	1	57
butyrate.producing.bacterium.SSC.2	1	0	11	5	1	0	0	0	0	0	1	0	0	0	3	0	0	1	2	0	21	3	2	0	1	1	0	0	19	0	0	0	0	0	0	0	0	0	51	3	0	0	0	0	37	2	12	0	14
Pseudozyma.antarctica	0	0	0	0	0	0	0	0	2	0	0	0	0	0	0	0	0	0	2	0	1	0	0	1	1	0	0	0	0	0	0	0	0	0	0	0	45	28	0	0	0	1	3	20	0	2	50	18	463
Lactobacillus.sakei.plasmid.pRV500	0	0	0	7	0	0	19	4	4	0	1	0	1	0	0	0	0	0	1	0	0	0	1	0	511	16	60	7	0	0	0	1	0	0	0	0	0	0	43	0	0	0	763	5	1	0	0	0	7
Microbacterium.sp..AO20a11	0	6	4	0	0	2	2	0	34	4	12	0	4	4	0	0	1	2	1	0	2	0	31	53	0	9	1	0	61	20	23	1	2	3	3	0	6	0	8	0	3	0	2	2	6	0	2	0	4
Talaromyces.stipitatus	0	0	0	0	1	0	0	0	2	0	0	0	0	0	0	0	1	0	0	0	0	0	1	0	0	0	0	0	0	2	0	0	0	0	0	0	442	384	0	0	0	0	25	1	142	334	0	0	1
unidentified.cloning.vector.Plasmid.pTZ12	22	0	4	0	11	1	4	0	36	0	123	0	17	0	6	0	0	0	17	0	11	3	40	5	12	0	9	0	15	2	167	5	1	0	0	0	2	0	66	3	18	0	9	0	8	3	340	0	16
Ganoderma.lucidum	0	2	0	1	0	0	0	0	0	0	0	0	0	0	0	0	0	0	0	0	0	0	0	0	0	0	3	2	1	3	1	0	0	0	0	0	108	96	0	0	0	0	9	40	0	11	59	19	365
Oribacterium.sp..ACB7	13	1	109	0	370	7	35	0	48	1	15	0	26	0	2	0	0	0	21	0	25	3	6	6	10	2	30	0	4	0	327	1	4	0	2	1	1	0	118	4	12	1	45	1	33	11	7	1	15
Deinococcus.radiodurans	408	3	44	2	22	3	40	0	40	0	73	1	84	16	1	0	129	7	17	0	5	0	19	32	21	0	19	0	6	0	21	0	1	0	1	6	3	0	84	0	13	0	18	0	50	0	95	0	38
Tistrella.mobilis	10	9	4	2	1	5	0	1	4	0	7	6	1	703	1	0	0	14	12	7	0	0	6	11	3	5	14	4	6	11	5	9	1	7	9	5	0	0	1	66	15	23	3	7	31	10	16	0	4
Bacteroides.coprocola	3	0	14	2	5	0	0	0	6	1	28	0	0	0	0	0	0	1	46	0	402	36	21	18	6	2	1	0	214	4	2	0	7	0	0	0	0	0	228	6	6	0	3	0	48	1	58	0	6
Streptococcus.infantarius	3	0	21	15	7	7	221	15	103	1	12	1	10	1	3	1	0	1	0	0	14	0	6	5	123	11	75	1	2	0	0	0	2	0	0	1	1	0	19	2	1	0	43	4	228	47	3	2	51
alpha.proteobacterium.LLX12A	5	20	2	28	0	1	15	0	55	5	14	4	2	1	29	9	1	2	26	8	0	8	16	18	90	25	13	3	13	15	16	19	3	11	91	21	0	0	1	30	2	2	8	11	31	11	124	6	6
Pseudomonas.mendocina	10	44	1	3	8	21	1	4	13	30	9	15	8	26	0	4	4	37	5	2	0	0	9	15	59	131	2	6	10	2	6	3	4	1	32	4	0	0	2	11	26	34	325	217	9	11	16	3	2
Rhodanobacter.denitrificans	15	0	25	24	8	1	0	0	21	0	38	1	9	0	3	1	0	0	22	0	8	1	58	9	1	2	4	0	14	0	54	3	1	0	0	0	3	0	126	9	17	2	14	1	14	3	227	11	23
Acidovorax.ebreus	27	17	0	1	35	22	4	44	36	23	8	22	13	460	2	21	4	81	5	11	2	15	8	3	8	9	1	11	0	7	21	12	3	10	6	4	0	0	7	19	4	3	6	11	26	29	39	6	3
Corynebacterium.like.bacterium.B27	0	2	1	3	0	2	0	0	2	0	18	0	0	1	0	0	0	0	14	0	4	1	1	4	1	0	0	0	2	7	3	0	0	0	0	0	0	0	8	4	7	3	1	0	3	1	5	0	0
Pseudomonas.sp..45MFCol3.1	0	0	0	0	0	0	0	0	0	0	1	0	0	0	0	0	0	0	0	0	0	0	0	0	0	0	0	0	0	0	0	0	0	0	0	0	0	0	0	2	0	1	886	331	3	0	0	0	1
Oribacterium.sp..oral.taxon.108	5	0	136	0	431	6	23	0	46	0	18	0	24	0	4	0	0	0	14	0	19	0	9	1	8	1	36	1	6	0	297	0	7	0	10	8	0	0	83	3	4	0	37	0	16	7	11	0	8
Candidatus.Stoquefichus.massiliensis	0	0	18	3	0	0	0	0	0	0	43	0	0	0	4	0	0	0	4	0	55	5	1	1	1	0	2	0	18	0	3	0	1	2	0	0	0	0	170	1	0	0	3	0	232	3	7	0	10
Betapapillomavirus.1	7	0	0	0	6	0	2	0	37	0	18	2	7	0	1	0	0	0	134	0	13	4	228	40	23	3	8	1	26	0	36	0	11	0	0	0	8	0	15	0	59	2	18	5	29	1	28	1	28
Ajellomyces.capsulatus	0	0	0	0	0	0	2	0	3	0	0	0	0	0	0	0	0	0	0	0	0	0	0	0	1	4	1	0	1	0	0	0	0	0	0	0	534	528	2	0	0	0	21	0	1	11	0	0	4
Corynebacterium.efficiens	61	1	37	11	8	6	0	0	27	1	193	0	7	2	6	0	8	6	12	0	97	0	39	24	7	3	10	29	15	0	42	7	4	0	0	0	1	0	36	0	11	0	4	1	25	3	104	0	25
Arthroderma.gypseum	0	0	0	0	0	0	0	1	1	0	0	0	0	0	0	0	0	0	1	0	0	0	0	0	0	0	0	0	0	0	0	0	0	0	0	0	411	314	0	0	0	0	2	0	178	387	11	0	2
Bilophila.wadsworthia	1	0	13	2	0	0	0	0	1	0	347	1	0	0	14	2	0	0	1	0	45	2	12	0	12	0	0	0	37	13	8	0	0	0	0	0	0	0	19	1	0	0	0	0	45	0	23	0	10
Bordetella.trematum	8	580	1	11	5	33	11	12	62	21	15	28	24	11	0	0	8	128	32	0	3	1	2	1	1	24	1	1	4	20	24	1	1	11	41	228	0	0	1	1	1	0	0	4	2	5	3	4	3
Sphingomonas.elodea	5	14	0	1	0	0	60	0	129	3	69	0	19	0	2	0	0	1	4	0	3	0	3	7	30	1	80	0	3	73	71	3	10	0	0	8	0	0	8	5	43	28	1	4	95	1	15	2	3
Aerococcus.urinaeequi	11	1	1	7	6	2	0	0	19	1	401	12	9	0	1	6	0	7	2	0	7	2	18	1	4	0	9	0	119	0	12	0	1	0	0	0	0	0	9	0	2	0	0	6	4	0	535	0	4
Pediococcus.claussenii	0	0	2	1	1	0	55	1	45	0	18	0	5	0	5	0	1	0	2	0	0	0	3	1	275	11	27	3	8	0	12	0	0	0	0	0	0	0	12	1	1	0	316	12	19	1	1	1	7
Azospirillum.sp..B506	3	0	0	2	0	0	2	0	11	1	5	2	0	2	0	0	0	0	0	0	1	0	0	4	3	1	3	1	11	14	2	0	0	0	1	0	1	0	1	3	465	736	17	0	1	0	6	0	1
Gryllotalpicola.ginsengisoli	0	0	6	2	0	0	10	0	20	0	94	0	4	20	0	0	0	2	2	0	3	0	3	8	0	4	2	2	27	16	9	0	0	1	9	1	2	0	6	3	4	0	0	0	0	2	2	0	6
Acinetobacter.pittii	26	0	3	3	5	1	0	0	28	2	54	2	5	0	6	2	3	4	19	0	3	0	76	23	65	6	31	0	55	1	2	0	5	0	0	0	7	0	25	4	22	1	18	3	54	5	210	5	36
Stenotrophomonas.sp..SKA14	3	6	1	32	1	1	13	0	10	5	5	1	0	2	0	0	1	3	8	1	1	1	9	10	11	17	0	3	36	0	4	2	0	3	10	2	0	0	15	1	90	119	11	8	4	0	3	1	1
Capnocytophaga.sp..oral.taxon.412	0	0	0	1	14	3	0	0	17	0	13	4	2	0	38	0	0	1	54	4	47	1	64	4	4	0	8	1	7	0	6	0	331	1	0	0	0	0	25	3	5	0	12	2	302	4	28	0	52
Aciculosporium.take	7	0	0	0	0	0	0	0	0	0	0	0	0	0	0	0	0	0	0	0	0	0	1	2	0	0	0	0	0	0	0	0	0	0	0	0	641	578	0	0	0	0	1	0	0	0	0	0	4
Blautia.hansenii	0	0	44	0	0	0	0	0	15	0	160	1	0	0	3	0	0	4	3	0	152	12	1	1	67	0	1	0	30	6	41	2	0	0	0	0	0	0	181	7	1	0	5	0	198	5	36	0	14
Selenomonas.sp..FOBRC6	13	0	1	0	14	1	33	0	48	2	23	1	19	0	34	0	2	0	305	2	172	2	129	6	9	0	8	0	4	0	7	0	24	0	0	0	0	0	21	0	6	0	40	0	79	4	14	0	120
Prevotella.sp..oral.taxon.472	12	0	1	1	17	0	0	0	12	0	32	0	3	11	5	0	0	2	278	1	15	1	42	23	14	0	24	1	5	0	9	0	71	1	0	0	2	0	42	4	12	0	13	2	55	1	57	0	195
Pseudomonas.sp..VLB120.plasmid.pSTY	10	14	6	23	13	6	13	1	95	3	59	15	1	10	2	0	6	16	24	3	4	4	33	16	28	27	80	8	29	6	6	11	7	5	104	54	2	1	27	3	8	1	67	20	27	12	64	6	7
Togninia.minima	0	0	0	0	0	0	0	0	0	0	0	0	0	0	0	0	0	0	0	0	0	0	0	0	2	1	0	0	0	1	0	0	0	0	0	0	635	543	1	0	2	0	2	1	1	1	1	1	2
Komagataeibacter.europaeus	9	0	0	0	0	0	3	0	636	9	0	0	98	0	2	0	0	0	2	0	1	3	0	0	3	0	64	0	4	0	114	0	23	1	0	0	0	0	2	1	38	4	9	4	292	3	0	0	1
Eubacterium..nodatum	5	1	10	0	6	0	3	0	30	0	67	1	7	3	1	0	0	3	184	0	32	4	95	18	14	1	8	0	26	1	60	0	8	6	0	3	1	0	122	1	8	1	125	4	65	26	23	3	45
Microlunatus.phosphovorus	1	1	3	0	4	18	3	1	2	0	21	5	1	19	1	1	0	3	6	0	8	0	7	13	2	1	3	1	11	9	28	42	3	0	1	5	0	0	7	9	2	0	1	1	0	2	28	4	6
Oligella.urethralis	27	29	5	51	1	0	0	20	19	5	8	17	10	7	0	1	2	552	8	5	0	8	1	2	0	18	3	0	0	3	5	0	0	1	29	122	0	0	2	13	0	0	2	4	2	20	6	0	2
Pseudomonas.sp..TJI.51	41	15	7	14	36	17	5	0	99	11	141	9	7	10	20	3	3	32	40	6	9	3	48	26	25	7	32	13	29	0	0	3	6	2	5	4	0	0	12	23	10	0	128	53	15	18	53	0	12
Clostridium.perfringens	1	0	4	17	3	0	0	0	5	2	10	0	1	1	0	1	0	0	389	0	79	320	8	18	3	9	2	0	26	10	8	4	5	5	0	0	0	0	38	73	1	0	1	4	11	28	21	1	19
Delftia.acidovorans	4	2	2	12	0	1	125	4	10	6	3	3	0	4	0	1	0	1	14	2	1	5	24	10	36	75	3	2	27	5	10	10	5	4	21	16	0	0	1	16	9	6	5	4	7	14	132	6	2
Pseudomonas.taeanensis	1	1	0	2	0	0	0	0	0	0	0	0	0	1	0	0	0	0	0	0	0	0	0	0	2	0	4	0	1	0	0	0	0	0	4	0	0	0	0	0	0	0	846	351	5	0	0	0	0
Azospirillum.irakense	0	18	0	6	0	4	0	0	4	2	4	2	1	0	0	0	0	8	1	2	0	2	1	0	1110	1	2	20	1	14	8	3	3	1	2	0	0	0	1	0	0	0	0	11	0	0	2	0	0
Deinococcus.proteolyticus	161	0	3	0	19	0	1	0	25	0	103	1	51	0	0	0	16	0	16	0	11	0	35	38	13	0	20	4	4	0	33	0	1	1	0	0	5	0	151	1	13	1	15	0	86	2	218	0	54
Catellibacterium.nectariphilum	10	0	0	3	0	1	0	0	22	3	91	0	4	8	0	0	0	12	8	6	8	1	12	208	9	19	2	2	546	9	40	0	1	5	19	2	1	0	0	5	2	1	1	3	4	6	62	1	2
Sphingobium.baderi	5	1	3	1	0	0	6	1	481	1	6	2	63	0	0	0	1	0	3	0	1	1	5	4	23	1	80	1	3	8	91	2	33	3	6	5	0	0	2	5	25	1	1	4	252	1	17	1	3
Lachnospiraceae.bacterium.9_1_43BFAA	0	0	16	1	0	0	0	0	2	0	53	0	0	0	4	0	0	4	3	0	257	8	6	0	64	0	0	0	17	3	16	0	2	0	0	0	0	0	60	3	1	0	0	0	88	5	40	1	7
Staphylococcus.aureus.plasmid.pETB	21	3	11	4	62	1	4	0	10	0	52	3	16	32	1	2	12	0	19	0	125	9	17	4	10	0	16	2	18	0	117	6	1	1	0	0	0	0	70	3	8	0	14	0	18	0	35	2	47
Sphingomonas.wittichii	3	3	2	2	0	2	26	0	128	0	8	1	7	1	46	6	1	7	10	4	3	20	8	8	125	17	23	15	10	25	33	23	4	5	28	20	0	0	3	43	12	14	2	9	45	19	40	9	4
Staphylococcus.delphini	21	1	4	0	9	3	2	0	32	1	64	0	24	3	2	0	0	0	10	0	10	1	6	2	1	0	8	0	3	0	60	1	1	0	0	2	0	0	25	0	4	0	6	0	4	0	10	0	21
Capnocytophaga.sp..oral.taxon.336	12	0	1	0	9	4	0	0	17	0	5	9	5	1	27	0	0	0	70	1	32	0	58	9	9	0	16	3	5	1	3	0	329	0	0	0	5	0	32	2	1	0	11	1	224	8	49	0	23
Simonsiella.muelleri	4	1	37	0	6	0	1	0	33	0	4	0	0	0	2	0	0	0	10	0	2	1	7	10	24	0	9	0	1	0	16	1	26	1	17	0	0	0	37	1	3	0	27	0	33	1	33	0	8
Pseudomonas.sp..2_1_26	24	20	1	7	11	12	3	0	16	5	6	6	9	4	1	0	0	33	35	20	12	14	10	19	9	27	7	13	12	15	17	23	4	17	34	156	0	0	7	11	4	1	266	126	2	36	18	13	12
Lactobacillus.plantarum.plasmid.pMD5057	0	0	139	2	4	1	79	0	21	0	20	0	6	0	4	1	0	1	9	0	12	0	5	1	321	14	44	0	0	0	9	0	0	0	0	1	0	0	23	1	0	0	297	8	13	1	37	0	10
Sphingomonas.sp..LH128	10	23	0	87	6	14	8	0	153	20	14	10	27	4	5	0	0	17	6	2	0	4	8	6	79	20	42	6	9	29	38	22	12	3	6	11	1	0	3	14	27	16	8	40	89	11	23	9	2
Enterococcus.faecalis.plasmid.pCF10	6	0	256	2	18	3	35	0	41	1	17	0	32	0	11	0	0	13	76	5	47	5	18	2	4	1	29	0	3	2	7	2	12	0	0	119	0	0	9	0	4	0	45	0	14	1	298	2	20
Eubacterium..dolichum	0	0	37	2	0	0	0	0	0	0	105	0	0	0	7	0	0	0	2	0	169	17	5	1	5	0	2	0	16	0	12	0	0	0	0	0	0	0	180	6	1	0	1	0	211	1	20	0	18
Lactococcus.phage.ul36	3	1	1	0	6	0	121	0	20	0	2	0	9	0	0	0	0	0	0	0	1	0	2	0	48	4	13	1	4	0	0	0	0	0	0	0	0	0	1	0	0	0	14	1	110	2	1	0	3
fungal.sp..EF0021	3	0	0	0	0	0	0	0	0	0	0	0	0	0	1	0	0	1	3	0	0	0	0	0	0	1	0	0	0	0	0	0	0	0	0	0	609	555	0	0	1	0	1	1	2	2	0	0	1
Gemmatimonadetes.bacterium.JGI.0000112.M07	24	4	14	8	8	3	1	0	33	3	76	3	28	2	5	1	1	0	15	2	59	7	24	7	11	0	73	2	18	0	58	2	3	3	0	0	2	0	54	7	7	0	11	2	13	1	36	1	33
Nocardioides.sp..Iso805N	4	1	0	1	1	0	6	0	3	1	30	0	1	2	0	2	0	24	0	0	5	0	3	0	1	6	0	0	9	120	17	5	0	1	4	12	0	0	3	2	1	0	0	0	4	2	2	0	2
Bipolaris.sorokiniana	1	0	0	0	0	0	0	0	2	0	0	0	0	0	4	0	0	1	0	0	0	0	3	1	0	0	0	0	0	0	0	0	1	0	0	0	592	542	0	1	2	0	0	0	0	0	2	0	0
Fusarium.fujikuroi	5	0	0	0	1	0	0	0	2	0	9	0	4	0	0	0	0	0	7	0	0	2	28	25	0	0	1	0	11	0	0	0	4	3	0	0	458	453	11	0	5	0	4	3	1	1	40	0	3
Staphylococcus.aureus.plasmid.pKH16	52	0	16	0	27	1	19	0	30	0	191	6	26	0	5	2	0	1	23	0	22	1	43	10	10	0	10	0	48	0	160	5	2	0	0	0	0	0	125	5	6	0	13	0	4	0	15	0	24
Leucobacter.chironomi	4	2	5	9	3	1	4	0	51	0	23	0	1	0	2	0	1	1	16	0	5	1	4	0	6	0	9	0	11	22	20	2	0	0	0	0	0	0	14	0	6	0	109	0	27	4	6	0	3
Pseudoclavibacter.faecalis	2	3	43	175	1	0	3	1	3	0	435	2	4	0	6	0	0	19	4	0	13	2	8	50	1	4	0	0	38	7	52	12	1	6	5	1	0	0	2	1	26	17	0	1	3	0	4	0	7
Sinorhizobium.fredii	5	1	0	0	1	0	1	0	11	0	1	0	2	13	0	1	0	3	1	0	2	1	3	10	4	3	0	1	9	85	4	1	0	0	2	0	1	0	0	2	377	649	4	7	1	1	15	0	0
Bacteroides.salanitronis	0	0	2	0	0	0	0	0	23	0	3	0	0	0	1	0	1	0	9	0	19	6	5	0	1	0	1	0	7	0	1	0	0	0	0	0	0	0	15	0	0	0	1	0	39	3	19	0	5
Chromera.velia	0	6	3	1	81	0	4	0	49	4	9	0	2	0	1	2	0	1	0	1	1	0	3	2	3	3	1	0	5	5	1	0	2	0	2	1	387	375	1	3	2	1	8	2	47	71	7	2	30
Microvirga.flocculans	0	0	1	5	0	0	0	1	6	1	0	0	1	1	0	0	0	0	0	0	0	0	2	28	1	2	6	1	11	1	30	16	0	0	0	4	0	0	0	0	448	655	0	0	3	0	10	0	0
Plasmodium.gaboni	17	7	6	7	18	2	6	0	50	0	20	0	7	0	7	0	7	0	18	0	25	2	56	13	13	0	12	0	12	0	21	1	19	3	0	1	1	0	108	3	21	1	11	2	22	2	27	0	91
Hammondia.hammondi	18	2	2	2	11	1	9	1	32	0	6	0	9	1	12	0	0	0	6	51	1	5	10	6	9	9	10	2	6	10	18	13	1	7	4	23	5	8	6	8	112	217	56	1	38	9	23	3	8
Staphylococcus.aureus.plasmid.pSN2	19	0	27	2	8	0	88	0	138	0	60	2	107	0	11	0	0	4	12	0	6	0	34	8	22	0	4	0	20	0	39	0	28	1	0	0	0	0	6	1	3	0	7	0	11	0	86	0	8
Staphylococcus.sciuri.plasmid.pC194.like	1	0	0	0	0	0	0	0	4	0	1	0	0	0	0	0	0	0	0	0	7	4	1	0	2	0	0	0	0	0	1	0	0	0	0	0	0	0	1	0	0	0	0	0	2	0	5	0	0
Prevotella.sp..oral.taxon.299	2	0	203	1	130	21	1	0	118	8	11	4	6	0	6	2	0	0	17	0	5	0	13	7	8	3	22	0	3	0	134	6	34	4	3	8	0	0	18	0	2	0	25	0	13	0	7	0	18
Pseudomonas.sp..M1	13	10	0	2	4	2	4	0	29	0	38	2	7	1	1	0	1	5	3	0	1	2	8	3	10	9	6	1	9	3	5	3	6	2	17	2	0	0	3	10	3	1	537	244	10	2	5	0	4
Sphaerulina.musiva	0	0	0	0	0	0	0	0	1	0	0	0	0	0	0	0	0	0	0	0	0	0	0	0	0	0	0	0	1	0	0	0	0	0	0	0	608	511	0	0	0	0	0	1	2	2	0	0	1
Rahnella.sp..Y9602	0	0	0	0	0	0	0	0	5	0	1	0	0	0	1	0	0	0	1	0	0	0	0	0	1	0	3	0	0	0	0	0	0	0	0	0	1	0	72	3	4	0	930	11	125	2	4	0	3
Botryotinia.fuckeliana	1	2	0	0	0	0	1	0	2	2	1	0	0	0	0	0	0	1	2	0	1	1	8	1	0	0	21	0	0	0	0	0	0	0	0	2	251	212	1	0	1	1	19	0	2	11	4	0	8
Streptococcus.sp..HSISS2	9	0	35	1	45	3	43	1	52	0	42	0	12	0	10	0	0	1	38	0	10	1	24	0	9	2	216	2	1	0	167	0	23	0	0	1	1	0	3	3	6	0	68	1	51	5	4	1	37
Bradyrhizobium.sp..OHSU_III	9	0	1	0	6	2	0	0	69	1	2	0	1	1	1	0	4	3	33	0	23	7	31	20	8	1	3	1	15	2	7	2	8	4	1	12	2	0	0	3	249	379	1	0	10	10	7	8	3
Selenomonas.artemidis	30	1	3	0	35	1	0	0	37	0	12	0	4	3	34	0	0	0	82	0	107	1	77	6	23	0	48	0	5	0	6	1	25	0	0	0	0	0	13	0	7	2	135	3	138	6	40	0	132
Bacteroides.fragilis.plasmid.pbHag.02.from.Sanger.on.Dec.11.2008.1.33PM.sequence_id.689563..seq_data_id.1502558..tax_node_id.817..Bacteroides.fragilis.WI1.plasmid.pbHag.02.from.Sanger.on.Dec.11.2008.1.33PM	1	0	12	1	4	3	8	0	7	5	30	2	7	0	4	0	0	2	10	1	55	3	9	3	4	5	5	0	46	24	55	0	4	2	7	0	0	0	76	5	2	0	4	0	249	8	65	0	5
Parabacteroides.gordonii	3	0	24	4	1	0	0	0	7	0	3	0	0	0	1	0	0	0	2	0	6	1	1	0	1	0	1	0	5	0	0	0	0	0	0	0	0	0	4	0	0	0	0	0	21	0	9	0	0
Staphylococcus.aureus.plasmid.pT48	1	0	0	0	2	0	0	0	8	2	23	0	10	0	19	1	4	8	58	0	26	1	26	3	39	1	39	0	14	0	241	3	4	0	0	0	1	0	166	18	4	0	27	0	28	0	35	0	129
Pseudomonas.sp..CFII64	1	1	0	1	0	0	0	0	1	0	0	0	0	0	0	0	0	0	1	0	0	0	0	2	1	0	3	1	0	3	0	0	0	0	0	0	2	0	9	12	1	0	722	238	9	0	5	0	1
Parvimonas.sp..oral.taxon.393	2	0	66	0	16	0	1	0	5	1	4	0	1	0	2	0	0	1	199	6	22	2	45	6	9	3	32	2	13	0	225	0	22	0	0	0	2	0	40	3	10	0	40	0	38	3	48	0	24
Weeksella.virosa	2	20	3	28	1	0	3	1	32	3	3	7	0	21	1	0	1	46	55	10	3	0	5	9	6	120	3	2	8	5	16	2	2	1	26	122	0	0	2	0	0	0	1	0	5	5	7	0	1
Lactobacillus.buchneri	0	0	0	1	3	0	49	0	44	0	34	8	2	1	2	1	0	0	0	1	2	1	5	1	188	8	45	2	7	0	8	0	0	0	0	7	1	0	14	1	0	0	230	3	31	5	39	0	4
Chelatococcus.sp..GW1	1	0	1	6	0	0	2	0	23	3	3	0	3	1	0	0	0	0	4	2	6	0	2	23	23	3	8	1	39	9	13	4	1	1	2	1	0	0	1	0	360	476	7	22	2	0	25	2	2
Enterococcus.cecorum	4	3	13	2	1	0	31	1	114	6	34	17	2	3	2	0	2	5	3	0	7	0	4	0	22	18	20	3	2	3	2	1	2	10	7	2	0	0	16	1	0	0	5	7	36	3	15	0	6
Actinoplanes.globisporus	1	2	1	1	1	0	0	0	4	3	18	0	1	1	0	3	0	1	10	1	2	0	3	0	1	1	3	1	32	488	50	2	0	0	1	10	0	0	1	2	155	184	0	2	4	6	5	0	1
Lactococcus.lactis.plasmid.pSRQ900	2	0	0	0	5	2	164	0	65	6	6	0	3	0	1	0	0	0	3	0	0	1	1	1	75	7	26	2	2	0	3	0	3	0	0	0	0	0	8	1	4	0	81	12	116	9	4	0	4
Paracoccus.sp..N5	3	3	4	1	5	8	1	0	52	2	154	6	6	30	3	0	0	6	5	5	5	5	19	83	15	24	2	7	239	6	131	0	0	1	26	2	0	0	4	33	0	1	0	0	2	38	49	2	6
Lachnospiraceae.bacterium.3_1_57FAA_CT1	4	0	34	1	0	1	0	0	4	0	82	2	0	0	10	2	0	0	8	0	303	6	10	1	8	0	4	0	18	4	1	1	4	0	0	0	0	0	74	2	0	0	1	0	58	1	71	0	29
Endocarpon.pusillum	0	0	0	0	0	0	0	0	0	10	0	0	0	0	1	0	0	0	0	0	0	0	1	0	0	1	0	0	1	0	0	0	0	0	0	0	378	349	0	0	1	0	0	1	2	0	5	2	108
Prevotella.loescheii	14	0	1	0	6	4	3	0	21	0	23	0	3	6	2	0	2	1	180	2	16	0	39	11	15	1	30	1	6	0	9	7	60	4	0	0	1	0	34	6	11	0	17	0	59	1	45	0	180
Kingella.kingae	16	0	5	0	2	0	3	0	4	0	0	0	0	0	0	0	0	0	5	0	6	0	6	3	5	0	5	0	0	0	15	0	939	0	0	0	0	0	2	0	0	0	0	0	8	0	16	0	2
Chroococcidiopsis.thermalis	5	0	96	0	0	3	2	0	14	2	2	79	0	0	0	2	0	9	7	5	1	0	107	5	3	0	8	0	229	2	2	0	0	0	0	0	0	0	0	0	3	1	0	4	8	4	2	0	0
Helminthosporium.solani	2	0	0	0	0	0	17	0	10	0	1	0	0	0	1	0	1	0	1	0	0	0	0	0	0	0	0	0	2	4	0	0	0	0	0	0	502	481	0	0	2	0	0	0	0	0	1	0	2
Myceliophthora.thermophila	1	0	0	0	0	0	0	0	1	0	0	0	0	0	0	0	0	0	3	0	0	0	2	0	0	0	0	0	0	0	0	0	0	0	0	0	394	327	0	0	2	0	2	9	1	0	11	2	95
Leuconostoc.lactis	1	8	0	537	0	27	5	36	38	2	5	5	4	95	0	3	2	2	0	0	1	0	0	1	3	0	3	0	0	0	0	0	0	0	0	7	0	0	45	2	2	0	298	2	11	0	0	0	5
Pseudoxanthomonas.suwonensis	0	5	0	1	0	0	10	1	43	0	1	1	0	52	4	0	1	2	6	4	3	0	4	51	6	10	2	1	151	3	24	5	3	1	28	5	0	0	8	1	0	0	22	37	14	0	502	0	4
Sphingomonas.sp..ATCC.31555	7	9	1	3	1	0	32	0	133	0	56	0	16	2	5	0	1	3	1	0	0	1	5	18	12	3	29	0	6	65	20	0	4	4	5	4	0	0	0	9	24	20	2	4	72	9	16	1	0
Lachnospiraceae.bacterium.6_1_63FAA	0	0	35	1	1	0	0	0	2	0	59	1	0	0	0	0	0	7	3	0	135	9	10	1	49	1	0	0	7	0	25	0	2	0	0	0	0	0	61	2	0	0	1	0	32	0	24	1	6
Molluscum.contagiosum.virus	98	1	43	8	36	2	7	0	137	0	61	2	81	1	21	1	0	0	77	0	10	1	190	23	12	0	10	0	19	0	20	0	2	0	0	0	2	0	12	0	72	4	2	0	42	1	85	2	9
Staphylococcus.chromogenes.plasmid.sequence_id.806747..seq_data_id.7037996..tax_node_id.46126.	29	0	22	19	6	3	13	0	14	0	75	1	5	0	1	0	0	0	1	0	19	3	10	4	42	1	1	0	9	1	3	1	0	0	0	0	1	0	10	0	1	0	10	0	3	0	35	1	2
Haemophilus.influenzae.plasmid.ICEhin1056	10	0	24	2	111	2	3	0	151	19	17	0	2	0	42	1	0	0	14	0	7	0	16	6	10	0	114	0	3	0	7	0	1	2	1	1	0	0	20	0	3	0	155	0	66	2	6	0	6
Sphingomonas.sp..Mn802worker	3	11	0	3	0	1	40	1	56	5	193	3	11	0	2	1	2	16	0	6	1	3	4	7	26	3	30	3	13	56	23	2	4	1	1	2	0	0	1	7	5	0	2	3	57	7	20	1	2
Eggerthia.catenaformis	3	0	7	4	6	5	5	0	27	1	75	2	183	0	9	0	0	0	12	0	75	1	12	4	3	6	20	0	10	0	12	0	15	1	0	0	0	0	42	3	4	0	11	1	70	4	29	57	13
Phanerochaete.chrysosporium	0	0	0	1	0	0	0	0	0	0	0	0	1	1	0	0	0	44	0	0	0	0	0	0	0	0	0	0	1	0	0	0	0	0	0	1	85	66	1	0	0	0	0	9	0	1	16	7	336
Ajellomyces.dermatitidis	0	0	0	0	5	0	1	0	1	0	0	0	0	0	0	0	0	0	6	0	0	0	0	0	0	0	1	0	0	0	0	0	0	0	0	0	115	107	0	0	0	0	22	1	2	0	0	0	3
Ralstonia.sp..AU12.08	61	5	11	3	6	6	10	4	39	9	50	1	12	1	11	7	1	13	10	5	9	0	30	7	2	2	15	1	7	0	8	0	47	4	0	0	31	1	5	1	4	0	1	1	9	4	12	0	11
Actinoplanes.sp..N902.109	1	1	0	1	1	0	1	0	9	4	33	1	0	0	0	0	0	0	1	1	4	0	1	2	4	0	0	0	36	805	31	2	1	2	0	2	0	0	4	3	1	0	2	0	3	1	7	0	2
Hirsutella.thompsonii	6	1	0	0	0	0	0	0	6	0	3	0	0	0	0	0	0	0	2	0	0	0	2	1	0	0	0	0	0	0	0	0	0	0	0	0	441	411	0	0	1	0	2	0	2	2	0	0	20
Bacteroides.sp..1_1_14	0	0	9	1	2	0	0	0	3	0	63	5	0	0	10	0	0	0	2	0	12	5	3	4	0	0	1	0	9	23	11	0	0	0	0	0	0	0	34	1	2	0	0	0	146	0	40	0	2
Ochrobactrum.rhizosphaerae	6	17	2	5	3	15	2	0	21	99	15	6	1	18	1	0	0	68	2	0	0	1	2	16	6	6	0	3	24	25	2	0	3	0	8	0	1	0	5	8	1	0	3	499	7	57	48	26	5
Dechloromonas.agitata	16	1	0	5	1	0	0	1	747	3	2	0	1	0	2	0	0	0	5	1	0	1	44	36	4	3	0	3	11	2	1	5	0	0	0	1	1	0	4	1	7	0	2	3	9	3	9	0	2
Pseudomonas.sp..GM84	6	3	0	7	1	0	4	0	9	2	2	7	2	0	2	0	0	0	3	0	1	0	3	2	8	7	1	0	1	0	4	0	0	0	11	38	0	0	1	3	0	0	617	263	4	0	2	0	1
Mortierella.alpina	0	0	0	0	0	0	0	0	2	0	0	0	0	0	0	0	0	0	1	0	0	0	0	0	1	1	0	0	0	0	0	0	0	0	0	0	221	208	0	0	0	0	0	16	2	2	12	6	232
Staphylococcus.aureus.plasmid.pWBG1773	16	1	11	9	2	2	5	0	40	1	39	1	21	0	3	2	0	0	12	0	47	1	23	5	5	0	3	1	14	0	54	5	2	0	0	0	1	0	23	2	2	0	13	1	16	0	14	0	14
Rhizobium.sp..BR816	1	0	0	0	2	0	1	0	5	1	9	1	7	3	0	0	0	0	0	0	0	0	0	0	1	0	0	0	7	45	1	0	0	0	1	0	0	0	0	0	417	570	0	0	0	2	8	0	0
butyrate.producing.bacterium.SM4.1	0	0	33	2	3	0	0	0	0	0	129	1	0	0	0	0	0	0	0	0	42	7	2	2	0	0	0	0	14	2	1	0	0	0	0	0	0	0	23	1	1	0	0	0	48	1	17	0	18
Epichloe.festucae	1	0	0	0	0	0	0	0	1	0	6	0	0	0	1	0	0	0	1	0	1	0	3	0	1	0	0	0	8	0	10	1	1	0	0	0	190	186	17	0	2	0	5	0	22	2	469	2	5
Megamonas.rupellensis	0	0	16	1	0	0	0	0	4	0	0	0	0	0	0	0	0	0	0	0	31	8	0	0	0	0	0	0	0	0	0	0	0	0	0	0	0	0	10	0	0	0	0	0	0	0	0	0	0
Ancylobacter.sp..FA202	0	0	0	0	1	6	0	0	2	0	3	0	1	2	0	0	0	0	0	0	4	0	0	2	4	1	0	0	10	6	6	0	1	0	0	4	0	0	1	0	416	609	0	0	0	0	5	0	0
Erysipelotrichaceae.bacterium.5_2_54FAA	0	0	14	5	1	2	0	0	2	0	45	3	0	0	1	1	0	1	2	0	34	6	10	0	0	1	0	0	6	0	4	0	0	0	0	0	0	0	35	1	1	0	0	0	31	3	14	0	13
Bacillus.coagulans	7	6	5	10	18	3	3	1	404	5	61	3	0	2	3	0	1	3	10	0	4	0	13	1	15	0	1	0	4	2	3	0	50	0	8	8	0	0	0	2	3	0	1	13	8	1	170	0	4
Salinarimonas.rosea	0	0	0	2	0	0	0	0	18	4	6	0	2	1	0	0	0	0	1	0	0	0	2	8	0	2	2	0	16	10	9	0	1	0	2	2	0	0	1	1	397	573	0	0	4	0	10	0	1
Treponema.lecithinolyticum	4	0	0	0	8	0	1	3	45	0	39	1	22	0	0	0	0	5	164	0	26	0	45	7	19	0	8	1	5	0	20	0	5	0	0	0	2	0	59	1	9	0	35	1	49	20	46	0	20
Tolypocladium.inflatum	1	0	0	0	0	0	0	0	0	0	1	0	0	0	0	0	1	0	0	0	0	0	0	0	0	0	0	0	1	2	0	0	0	0	0	0	336	337	0	2	4	0	2	6	0	1	11	6	112
Veillonella.sp..AS16	3	0	545	0	60	0	24	0	24	0	3	0	4	0	7	0	0	2	52	0	4	0	7	2	4	2	12	0	1	0	18	0	22	0	1	0	0	0	8	0	2	0	49	1	10	1	42	1	8
Novosphingobium.lindaniclasticum	2	7	1	11	0	0	15	0	31	6	9	1	6	0	0	0	0	6	4	1	0	1	3	6	71	3	18	11	6	27	7	13	2	9	2	3	1	0	8	4	248	360	1	6	6	3	5	1	1
Acidovorax.sp..KKS102	4	16	3	2	2	1	2	5	50	2	3	1	7	5	2	0	0	1	14	4	1	10	7	28	6	16	16	14	17	5	15	16	1	12	72	30	1	0	6	11	15	2	5	10	36	28	33	17	13
Rheinheimera.sp..A13L	3	9	3	10	2	10	5	0	21	4	3	5	2	151	0	1	0	23	1	3	6	0	8	7	4	14	0	40	13	1	1	6	0	0	351	1	0	0	3	4	5	0	1	76	4	23	22	3	6
Lachnospira.multipara	0	0	23	1	0	0	0	0	0	0	21	0	0	0	1	0	0	0	3	0	53	2	5	0	0	0	0	0	69	3	1	0	2	0	0	0	0	0	47	3	0	0	0	0	90	0	23	0	3
Cryocola.sp..340MFSha3.1	0	0	4	0	0	0	0	0	2	0	7	0	0	1	2	0	0	1	0	0	0	0	0	0	1	0	1	0	4	13	2	0	0	0	2	0	0	0	3	1	1	0	0	1	1	1	2	0	2
Verticillium.dahliae	1	0	0	0	0	0	0	0	0	0	1	0	0	0	0	0	0	0	0	0	0	0	0	0	0	0	1	0	5	0	0	0	0	0	0	0	215	206	0	0	1	0	3	11	1	4	10	0	212
Alicycliphilus.sp..CRZ1	0	7	2	1	11	0	4	4	8	0	4	2	5	24	3	8	0	4	18	1	5	2	7	9	34	2	14	7	8	0	9	2	3	1	7	226	0	1	6	1	174	271	15	7	23	13	17	0	6
Alloscardovia.omnicolens	3	0	0	0	5	0	7	0	598	0	15	1	0	1	4	0	0	0	43	0	2	1	5	1	3	0	28	0	0	0	98	0	2	0	0	0	0	0	8	0	3	0	2	0	5	0	5	0	2
Pseudomonas.sp..GM16	0	0	0	0	0	0	0	0	0	0	0	0	0	0	0	0	0	0	0	0	0	0	0	0	0	0	1	0	0	0	0	0	0	0	0	0	0	0	0	0	0	0	583	226	0	0	0	0	0
Pseudomonas.geniculata	2	0	0	3	3	0	25	1	21	1	1	2	1	0	0	0	0	0	4	0	0	0	5	2	3	5	2	3	0	1	6	2	2	1	0	0	0	0	5	4	2	1	4	0	22	1	13	0	0
Eimeria.brunetti	0	1	7	2	1	0	1	0	40	0	1	0	0	0	0	0	0	2	0	0	1	0	0	0	1	1	10	4	0	0	2	0	1	0	0	0	193	169	0	0	0	0	9	16	1	6	17	10	161
Rhizobium.leguminosarum	2	6	2	0	10	2	5	1	22	8	34	1	1	25	0	0	0	10	22	3	4	2	4	12	15	6	10	0	34	347	13	0	5	2	10	0	2	0	2	2	55	92	5	4	9	7	30	1	10
Williamsia.sp..D3	105	11	2	25	5	6	0	1	29	7	9	3	25	3	2	0	10	18	23	0	9	1	21	16	1	3	4	0	4	8	25	81	2	4	0	7	2	0	6	3	12	2	0	11	21	31	147	14	1
Fusobacterium.sp..CM21	1	0	7	0	14	0	6	0	0	0	9	0	6	0	21	0	0	0	122	0	12	2	11	5	2	0	17	0	3	0	10	0	24	0	0	0	0	0	43	1	4	0	13	0	194	9	19	0	18
Prevotella.micans	3	0	0	9	3	0	0	0	21	1	6	0	10	0	0	0	1	1	3	0	8	0	6	1	0	0	2	0	1	0	3	2	8	0	0	0	0	0	5	0	1	0	3	0	23	3	6	0	792
Dorea.sp..5.2	0	0	32	2	4	0	0	0	4	0	85	1	0	0	4	0	0	0	0	0	50	3	1	0	0	0	0	0	42	6	1	0	0	1	0	0	0	0	114	4	0	0	0	0	95	1	35	0	12
Beauveria.bassiana	0	0	0	0	0	0	1	0	1	0	0	0	0	0	0	0	0	0	0	0	0	0	1	0	0	0	0	0	0	0	0	2	0	0	0	1	157	155	0	1	9	8	23	5	0	0	0	0	3
Lachnospiraceae.bacterium.5_1_57FAA	0	0	21	2	0	0	0	0	0	0	67	3	0	0	0	0	0	0	0	0	18	2	1	0	0	0	0	0	20	3	0	0	0	0	0	0	0	0	58	1	0	0	1	0	33	3	16	0	3
Sphaerulina.populicola	0	1	0	0	0	0	0	0	2	0	0	0	0	0	0	0	0	0	4	0	0	0	0	0	0	0	0	0	0	0	0	0	0	0	0	0	462	484	0	0	1	0	1	0	0	0	0	0	0
Ochrobactrum.anthropi	23	9	8	11	3	4	7	3	53	18	34	1	1	9	2	0	2	26	10	11	2	8	4	24	7	7	35	10	37	14	11	12	3	119	10	26	1	1	4	32	3	2	3	26	11	18	35	5	12
Fusarium.pseudograminearum	3	0	0	0	1	2	0	0	2	0	25	0	3	0	0	0	0	0	3	0	0	0	5	0	0	0	1	0	2	0	0	0	0	0	0	0	463	422	0	1	2	0	0	1	0	1	1	0	2
Trichoderma.atroviride	1	1	0	1	0	0	3	0	0	0	0	7	1	0	0	0	0	0	2	0	0	0	12	1	0	0	4	0	0	0	0	0	0	1	0	1	462	429	1	0	1	0	1	0	0	4	4	0	1
Sphingomonas.sp..PAMC.26605	0	8	1	3	0	0	26	4	90	1	89	3	17	0	3	0	1	21	1	0	1	3	5	4	24	1	39	2	9	71	41	8	4	1	4	2	0	0	1	52	15	9	3	6	61	9	7	1	2
Actinomyces.urogenitalis	48	3	33	9	8	2	20	0	54	0	86	0	4	0	4	0	1	0	46	1	56	9	25	5	10	1	15	0	9	4	24	1	5	0	0	1	6	0	25	4	7	1	14	1	27	0	47	0	17
Dietzia.cinnamea	14	1	2	163	3	9	5	4	28	6	42	6	6	19	2	0	4	14	6	1	15	0	21	23	2	10	5	0	14	4	11	6	2	5	7	19	0	0	21	22	11	5	10	8	7	25	59	5	5
Streptococcus.dysgalactiae	1	0	22	4	5	0	0	0	24	0	50	0	5	0	3	0	0	0	146	8	31	1	8	5	28	46	33	2	5	0	15	6	60	11	1	0	0	0	19	0	1	0	14	0	21	0	14	0	10
Oceanicola.sp..S124	0	0	2	0	0	2	0	0	10	0	4	0	0	0	0	0	0	1	0	1	1	3	2	13	0	1	2	0	43	3	13	1	0	0	5	0	0	0	0	0	357	519	0	2	4	2	10	1	0
Bacteroides.xylanisolvens	0	0	16	5	0	0	0	0	4	0	28	0	0	0	7	0	0	2	4	0	32	3	6	2	7	1	0	0	26	10	0	0	0	0	0	0	0	0	30	2	1	0	0	0	109	1	44	1	4
Enterococcus.faecium.plasmid.pVEF3	2	0	1	15	3	3	173	10	51	3	2	0	2	1	2	0	0	11	6	0	1	0	19	4	60	4	61	1	3	0	20	0	1	1	0	2	0	0	2	0	0	0	36	3	67	2	4	0	5
Clostridiales.bacterium.OBRC5.5	3	0	129	1	78	0	5	0	24	3	17	0	19	1	12	0	1	0	14	0	20	1	7	0	4	0	16	2	3	0	52	0	162	0	1	0	0	0	37	2	3	0	54	1	88	3	19	1	32
Sphingomonas.sanxanigenens	3	4	1	0	0	1	50	0	101	6	28	0	27	2	2	0	4	1	2	0	2	6	6	9	25	8	19	7	18	78	16	2	9	0	4	5	0	0	0	17	58	67	4	7	47	12	11	5	2
Ustilago.maydis	0	0	0	33	2	0	0	0	2	0	5	0	0	0	0	2	0	0	37	0	1	0	23	2	3	0	3	4	0	0	2	0	1	0	0	1	104	99	3	0	12	0	4	6	7	2	16	5	209
Neurospora.tetrasperma	1	0	0	0	0	0	0	0	0	0	0	0	0	0	0	0	0	0	0	0	0	0	0	0	0	0	0	0	0	0	0	0	0	0	0	0	465	433	0	1	0	0	0	0	1	1	1	2	3
Turicibacter.sanguinis	0	0	41	419	0	0	0	0	0	3	278	45	16	0	0	10	0	0	0	0	10	70	0	33	1	0	0	0	25	1	0	0	0	0	0	0	0	0	3	1	3	2	0	12	2	3	0	0	0
Pseudomonas.sp..P818	2	18	1	3	1	4	3	1	5	3	10	7	3	11	3	2	3	23	5	0	1	0	3	2	7	9	3	3	1	0	4	4	2	0	13	5	0	0	3	1	6	2	474	193	10	3	6	1	3
Cellulomonas.flavigena	2	0	1	2	0	0	1	0	85	0	11	0	0	2	0	0	0	5	3	0	1	0	5	2	36	4	0	1	14	647	16	2	0	0	1	1	0	0	1	3	1	1	1	0	2	2	1	0	4
Cellvibrio.sp..BR	3	2	0	0	0	0	0	0	3	0	3	0	0	0	0	0	0	2	8	1	1	23	1	0	462	50	1	10	7	7	21	52	7	13	15	0	0	0	0	0	0	0	1	0	5	20	2	0	11
Lactobacillus.coryniformis	5	0	0	6	0	1	35	0	6	6	1	0	1	0	0	0	0	0	0	0	1	0	2	0	154	5	15	2	1	0	3	0	0	0	0	0	0	0	33	0	2	0	341	1	18	2	2	0	10
Rhizobium.lupini	2	1	0	2	1	3	1	0	5	0	14	1	0	8	0	0	0	10	0	1	0	1	1	6	12	1	0	1	4	10	1	5	0	0	2	0	0	0	0	1	357	504	0	1	0	1	7	0	0
Sanguibacter.keddieii	3	1	0	2	1	1	0	0	0	1	19	1	0	0	0	1	0	1	329	0	8	0	8	5	2	12	4	6	12	367	3	1	0	0	0	2	1	0	4	0	3	0	1	0	0	4	2	13	0
Lactobacillus.gasseri	15	1	25	3	12	4	14	0	350	9	62	2	3	1	0	4	7	6	17	0	9	2	135	3	7	1	10	1	4	0	2	0	5	3	1	0	0	0	1	2	2	0	11	0	8	0	47	0	56
Treponema.maltophilum	5	0	1	0	2	0	0	0	10	0	18	0	1	1	1	0	0	0	73	0	9	0	15	5	6	0	7	1	6	0	1	0	12	0	0	0	1	0	14	1	2	0	8	0	165	4	27	0	150
Actinoplanes.sp..SE50.110	1	1	0	1	0	0	0	0	10	2	32	0	0	1	0	0	0	2	0	0	3	0	1	0	4	1	0	0	47	659	35	0	1	0	0	0	0	0	1	2	1	2	0	0	0	1	18	0	1
Cellulomonas.massiliensis	0	0	1	3	0	0	0	0	11	3	9	0	1	0	0	0	1	0	8	0	5	0	3	1	4	3	1	1	7	584	12	0	0	0	0	1	0	0	0	0	0	0	0	0	0	1	4	0	0
Kaistia.adipata	2	0	0	0	0	0	2	0	7	0	5	0	0	4	0	0	0	5	0	1	0	0	1	4	6	0	1	0	11	7	1	0	0	0	0	0	0	0	1	3	371	517	0	1	1	0	8	0	0
Weissella.koreensis	5	13	0	23	0	2	17	19	15	2	3	7	0	1	0	0	5	0	4	0	0	0	1	1	24	0	6	0	0	0	2	0	0	0	0	0	1	0	74	6	0	0	581	5	29	2	2	0	13
Selenomonas.sp..oral.taxon.138	4	0	0	0	10	1	1	0	34	0	33	0	11	0	6	0	0	0	129	1	141	1	124	8	1	0	8	0	1	0	5	0	6	1	0	0	1	0	14	0	4	0	23	0	56	6	10	0	128
Rhizobium.selenitireducens	3	35	0	1	104	0	0	14	55	9	5	34	28	354	1	4	4	9	0	0	0	5	1	4	3	0	3	1	5	79	8	1	0	0	0	0	0	0	1	15	4	6	0	0	27	19	95	5	7
Rhodobacter.sphaeroides	4	1	3	3	2	3	0	1	19	0	39	1	3	7	0	0	0	0	1	2	0	0	11	125	5	10	1	1	342	9	28	3	1	0	2	0	1	0	2	3	68	96	2	1	8	16	18	0	1
Bifidobacterium.bifidum	5	0	3	2	1	0	4	0	6	0	9	0	3	1	6	0	0	259	2	0	26	1	3	22	4	1	1	0	17	225	20	1	0	0	0	0	0	0	13	55	1	58	5	0	6	3	38	4	17
Elioraea.tepidiphila	3	0	0	1	1	0	1	0	3	0	2	0	0	1	0	0	0	0	2	0	5	0	0	3	2	0	0	0	1	3	3	0	0	0	0	0	0	0	0	8	367	550	1	1	1	0	7	0	0
Pectobacterium.sp..SCC3193	0	0	0	0	0	0	0	0	2	0	0	0	0	0	0	0	0	0	0	0	0	0	1	0	0	0	1	0	2	0	0	0	4	0	0	0	4	1	83	4	2	0	548	19	270	14	1	0	3
Exiguobacterium.sp..AT1b	5	9	0	6	14	13	9	4	19	18	6	2	2	7	0	8	1	364	35	0	0	0	2	2	1	3	2	1	7	0	1	1	3	0	6	7	0	0	45	161	3	2	4	0	3	51	93	1	1
Alicycliphilus.denitrificans	134	23	2	16	4	31	14	30	15	6	27	12	14	122	4	7	7	30	13	5	2	1	6	23	25	5	10	5	15	5	24	0	4	2	6	8	0	0	9	4	0	2	10	4	28	16	21	3	12
Arthrobacter.chlorophenolicus	4	1	3	0	1	2	0	0	2	0	2	4	4	1	0	0	0	2	0	0	1	0	1	1	0	1	1	0	3	1	904	2	0	0	0	9	0	0	0	0	0	0	2	0	1	7	0	1	0
Selenomonas.flueggei	6	0	2	0	47	1	7	0	128	0	17	1	8	0	4	0	0	0	49	0	28	0	50	9	16	0	21	0	1	0	25	3	16	0	0	6	2	0	8	2	10	0	27	0	19	0	9	0	107
Gyalolechia.flavorubescens	0	0	0	0	0	0	0	0	0	0	0	0	0	0	0	0	0	0	0	0	0	0	0	0	0	0	0	0	0	0	0	0	0	0	0	0	478	408	0	0	0	0	0	0	1	0	0	0	0
Paracoccus.denitrificans	1	1	6	4	2	10	0	0	31	0	106	2	16	12	1	0	1	12	2	2	3	0	15	81	30	30	6	1	232	5	90	0	4	3	25	6	0	0	3	5	5	3	0	3	3	29	17	1	0
Candidatus.Saccharimonas.aalborgensis	0	0	3	0	22	0	1	0	45	0	18	0	22	2	26	0	3	0	73	1	32	1	29	6	10	0	18	4	2	1	56	4	7	0	0	1	0	0	53	1	5	0	62	0	238	3	25	0	36
Lactococcus.lactis.plasmid.pAH33	7	0	1	0	6	1	77	1	65	2	9	0	10	1	0	0	0	0	0	0	1	0	0	0	29	3	33	1	4	0	4	0	0	0	0	0	0	0	5	0	1	0	28	6	140	5	0	0	6
Paracoccus.zeaxanthinifaciens	1	3	3	8	2	1	0	0	49	19	168	1	7	5	1	0	2	6	1	0	1	0	13	28	45	91	7	3	63	2	109	2	3	3	6	3	0	0	4	16	10	13	0	4	0	146	2	3	0
Pseudomonas.sp..CFII68	0	0	1	0	1	0	0	0	0	0	0	0	2	0	0	0	0	0	0	0	0	0	0	0	0	0	2	0	0	0	0	0	1	0	2	0	0	0	5	0	0	0	602	222	3	0	0	1	0
Alphapapillomavirus.2	23	0	0	0	3	0	0	0	3	0	8	1	0	0	25	0	0	0	1	0	0	0	0	0	0	0	0	0	0	0	0	0	1	0	0	0	2	0	0	0	2	0	15	4	10	0	1	0	3
Aspergillus.flavus	0	0	0	0	0	0	2	0	17	0	0	0	0	0	0	0	0	0	0	0	0	0	1	0	1	0	0	0	0	0	1	0	0	0	0	0	0	0	3	1	0	0	0	1	293	662	0	0	0
Megasphaera.sp..UPII.135.E	20	102	4	134	7	23	0	4	18	1	14	0	20	2	11	0	5	34	3	0	6	0	2	0	1	1	0	0	2	1	25	0	1	0	0	0	0	0	5	156	0	0	4	2	2	140	104	0	11
Tetragenococcus.halophilus.plasmid.pHDC.A.DNA	0	0	0	0	1	0	10	0	26	0	17	0	2	0	2	0	0	0	5	0	1	0	38	6	98	2	154	0	3	0	44	1	1	0	0	0	0	0	6	0	0	0	95	1	10	0	3	0	5
Azorhizobium.doebereinerae	1	4	0	3	3	0	0	0	5	1	7	0	1	38	0	0	0	0	1	0	0	0	1	1	18	0	0	0	10	5	1	1	0	0	0	1	0	0	0	0	312	474	0	1	3	0	27	1	2
Corynebacterium.ammoniagenes	26	23	41	16	7	3	2	6	11	44	75	1	3	1	1	7	8	10	10	1	59	1	20	7	3	4	5	0	12	0	7	1	1	0	0	2	1	0	27	12	3	0	1	0	30	1	49	0	14
Capnocytophaga.sp..oral.taxon.324	2	0	0	0	15	1	1	0	21	0	10	14	3	0	11	0	0	1	45	3	20	2	36	5	8	0	8	0	4	0	6	0	205	2	1	0	0	0	19	1	2	0	11	2	168	11	32	0	45
Pseudomonas.sp..M47T1	0	0	0	7	0	0	0	1	3	0	0	0	1	0	0	0	0	0	3	0	0	0	0	0	1	6	3	0	0	1	0	0	0	0	0	0	0	0	1	10	1	0	540	210	5	0	1	0	2
Rhizobium.sp..2MFCol3.1	19	2	0	1	2	0	1	0	18	1	2	0	0	2	0	29	0	1	6	2	2	10	2	6	270	3	0	0	10	74	16	32	0	3	3	2	0	0	2	3	98	123	1	0	5	0	8	0	2
Ruminococcus.gauvreauii	0	0	20	0	0	0	0	0	3	0	33	2	0	0	0	0	0	0	1	0	29	2	1	0	0	0	0	0	24	0	4	0	0	0	0	0	0	0	77	1	2	0	1	0	119	2	24	0	10
Fusarium.graminearum	5	0	0	0	0	0	0	0	15	0	27	0	1	0	0	0	0	0	0	0	1	3	2	2	1	0	1	0	2	0	0	0	0	0	0	0	421	361	0	0	2	0	1	1	1	0	4	3	1
Microvirga.lupini	3	0	0	10	0	0	2	0	18	0	0	1	0	0	0	0	0	1	1	0	0	0	1	112	2	1	12	6	24	3	32	22	4	0	0	14	0	0	0	1	216	361	2	0	5	0	9	0	1
Cellulomonas.sp..URHD0024	2	3	1	2	0	1	0	0	2	0	3	2	0	1	0	0	0	10	9	0	2	1	0	7	4	2	0	0	26	497	76	1	0	0	0	1	0	0	2	0	1	1	0	0	1	0	3	0	3
Enterobacter.sp..638	0	2	0	6	0	2	0	0	10	2	2	0	1	0	0	0	1	3	0	0	0	0	1	1	2	3	4	0	3	1	0	0	4	0	0	2	1	0	110	9	4	0	631	10	71	3	6	0	5
Bradyrhizobium.sp..th.b2	0	0	2	1	2	0	0	0	26	0	1	0	1	0	1	0	0	0	4	1	0	4	1	2	0	2	0	9	9	14	4	3	0	0	3	3	0	0	1	2	278	413	3	1	4	9	8	4	1
Lactobacillus.casei	0	0	1	0	0	0	78	0	105	68	58	0	7	0	8	1	0	1	56	0	45	2	13	5	79	1	72	1	16	0	18	0	2	0	0	0	0	0	12	1	1	1	34	1	74	0	3	0	10
Azospirillum.brasilense	4	5	1	0	1	0	0	2	5	8	4	1	2	1	0	1	0	0	0	0	4	0	1	13	4	0	1	1	16	8	7	0	1	0	25	0	0	0	4	4	224	351	5	2	4	2	7	0	0
Thielavia.terrestris	5	0	0	0	0	0	3	0	4	0	0	0	0	0	0	0	0	0	0	0	0	0	1	0	0	0	0	0	0	4	1	0	0	0	0	0	394	336	0	0	0	0	5	3	1	0	4	0	35
Burkholderia.multivorans	21	1	0	6	1	1	69	0	230	3	11	0	1	0	1	0	0	5	6	1	3	0	15	5	21	1	71	3	9	0	6	0	9	0	0	0	1	0	9	2	6	11	14	4	105	3	18	1	4
Tetragenococcus.halophilus.plasmid.pHDC.I.DNA	0	0	0	1	2	0	2	0	4	0	3	0	3	0	0	0	0	0	17	0	0	0	77	12	113	8	294	2	9	0	113	1	0	0	0	0	0	0	0	0	1	0	51	1	12	1	8	0	0
Clostridium.botulinum	1	0	9	17	0	0	0	1	1	2	20	9	0	0	1	0	0	0	1	0	87	306	7	14	1	8	0	2	16	6	12	5	4	6	0	0	0	0	36	61	2	0	2	9	30	40	16	5	26
Hyphochytrium.catenoides	0	2	1	0	2	0	0	0	20	1	1	0	0	0	1	0	0	0	4	0	0	0	2	1	2	1	0	0	0	0	0	0	0	0	1	0	333	311	0	1	0	0	11	1	2	3	2	3	63
Pseudomonas.sp..Ag1	0	0	0	0	0	0	0	0	5	0	1	0	1	0	8	0	0	0	0	0	0	0	1	0	0	1	26	0	0	0	0	0	0	0	0	0	0	0	22	3	1	0	515	229	13	0	2	0	0
Streptococcus.thermophilus.plasmid.pER35	1	0	27	1	3	4	155	3	42	0	7	1	8	0	45	0	0	0	3	0	1	0	1	1	33	3	11	6	2	0	6	0	7	0	0	0	0	0	6	1	1	0	157	7	112	7	2	9	88
Pseudomonas.mosselii	4	2	1	19	9	3	2	0	46	2	28	1	2	0	4	2	0	3	4	0	3	0	27	2	18	23	23	2	8	0	2	2	0	0	46	11	0	0	1	2	8	2	207	92	7	1	17	0	2
Actinoplanes.friuliensis	0	0	1	0	0	0	0	0	5	4	17	0	0	0	0	4	0	1	0	0	0	0	1	0	8	0	0	0	42	698	31	0	0	0	1	5	0	0	0	4	2	0	0	0	1	0	2	0	2
Pseudomonas.amygdali	4	0	1	0	20	0	0	0	32	0	24	0	0	0	1	0	0	1	4	0	2	0	16	3	11	2	29	1	16	1	0	0	0	0	0	0	0	0	18	2	1	0	407	158	18	1	25	1	4
Jeotgalicoccus.psychrophilus	42	2	1	15	0	0	1	0	17	1	53	0	12	1	1	8	3	40	3	0	1	0	66	5	0	0	1	48	42	0	31	7	0	0	3	14	0	0	11	16	3	0	3	4	5	0	112	0	17
Chaetomium.globosum	5	0	0	0	1	1	12	0	3	1	10	0	3	0	0	0	0	0	1	0	0	0	5	1	3	0	1	1	1	0	1	0	0	1	0	0	245	225	0	0	2	0	5	15	2	1	13	3	118
Pseudomonas.sp..LAIL14HWK12.I7	18	0	2	1	15	0	0	0	36	0	36	2	5	0	1	0	0	1	11	1	1	0	16	7	9	5	44	3	14	0	0	2	0	0	7	10	0	0	8	1	6	0	304	122	13	1	46	0	5
Actinomycetospora.chiangmaiensis	3	1	0	1	0	0	3	0	17	3	566	1	0	1	0	0	0	3	2	2	8	3	4	2	1	3	7	1	16	69	34	0	0	1	1	19	1	0	1	3	0	0	0	1	2	21	8	0	0
Microbacterium.sp..11MF	3	13	2	1	1	3	2	0	12	2	16	1	1	0	1	0	0	3	1	0	2	0	2	22	0	7	3	1	17	3	7	1	0	0	3	2	0	0	3	0	0	0	0	0	0	0	4	0	0
Gulosibacter.molinativorax	4	1	23	88	2	1	10	0	10	3	270	0	2	1	0	0	0	0	7	2	8	0	7	33	5	0	0	1	29	5	31	0	1	0	0	0	2	0	8	1	20	10	2	1	6	1	4	0	7
Dichomitus.squalens	0	0	0	0	0	1	0	0	1	0	0	0	3	0	0	0	0	0	1	0	0	0	0	1	0	0	0	0	0	0	0	0	0	0	0	0	4	5	0	0	0	0	0	11	1	3	26	5	310
Pelosinus.fermentans	0	0	0	0	0	0	150	131	0	0	0	0	0	0	62	465	0	0	0	0	0	0	0	0	0	0	0	0	18	0	1	0	0	0	0	0	0	0	0	0	0	1	0	0	1	0	0	0	0
Thiobacillus.denitrificans	25	0	1	0	2	0	0	0	11	2	0	0	0	0	0	0	0	1	6	5	4	13	5	23	9	23	3	15	6	6	21	19	1	14	30	15	0	0	6	11	7	12	4	16	11	47	42	14	10
Sphingopyxis.alaskensis	5	3	0	1	5	3	35	1	18	0	10	0	1	0	4	0	1	0	2	1	3	4	4	12	16	24	3	5	3	26	9	12	3	7	15	8	1	0	8	3	0	2	6	7	12	22	266	8	3
Pseudoramibacter.alactolyticus	1	0	3	1	1	0	0	0	50	0	10	1	7	0	0	0	0	0	462	0	2	0	34	6	11	0	5	0	10	0	18	3	6	0	0	0	0	0	25	1	6	0	109	1	10	0	9	0	10
Staphylococcus.aureus.plasmid.pKH6	31	0	15	1	15	3	30	0	26	1	124	3	18	0	6	1	0	5	14	0	12	0	29	3	9	0	6	0	16	0	100	1	2	0	0	2	0	0	97	4	11	0	7	0	2	1	4	0	20
Alistipes.finegoldii	0	1	7	0	0	0	0	0	12	0	30	1	0	0	11	0	0	0	6	1	26	5	8	1	3	0	0	0	46	1	3	0	1	0	0	0	0	0	51	5	0	0	0	1	289	8	31	0	8
Pseudomonas.entomophila	1	1	0	4	0	0	0	0	1	0	1	1	0	0	0	0	0	0	1	0	0	2	3	1	10	7	6	0	0	0	0	1	0	0	19	0	0	0	1	2	0	0	536	223	0	0	2	2	0
Fomitopsis.pinicola	3	3	0	1	0	0	0	0	0	0	0	0	0	0	0	0	0	0	0	0	0	0	5	1	1	0	0	0	0	0	123	0	1	0	0	0	6	3	1	0	8	0	0	3	1	0	9	4	228
Burkholderia.sp..TJI49	3	0	1	1	0	0	0	0	10	0	3	0	0	0	0	0	0	8	6	0	1	0	4	2	3	1	6	0	0	2	0	0	44	0	0	0	0	0	10	1	229	350	6	1	11	0	11	0	3
Betapapillomavirus.2	5	1	3	3	16	1	14	1	57	0	38	2	1	0	0	1	0	0	16	0	11	1	54	9	10	0	8	0	16	0	11	1	2	0	0	0	4	0	24	6	31	1	15	1	20	1	19	0	29
Parabacteroides.sp..20_3	0	0	3	0	0	0	0	0	4	0	4	0	0	0	0	8	0	0	3	0	15	2	3	1	0	0	0	0	20	19	5	0	0	0	0	0	0	0	16	0	0	0	0	0	174	6	21	0	9
Mesorhizobium.loti	0	0	0	0	9	0	4	0	59	0	3	0	5	2	0	0	0	1	1	0	0	0	2	4	2	4	2	1	11	18	6	0	0	0	7	0	2	0	2	3	244	439	0	0	4	2	4	0	0
Trichoderma.reesei	0	0	0	0	0	0	0	0	0	0	0	0	0	0	0	0	0	1	0	0	0	0	2	1	0	0	0	0	0	0	0	0	0	0	0	0	412	337	0	0	0	0	0	0	0	1	2	0	18
Exophiala.dermatitidis	0	0	103	11	29	1	0	1	0	0	1	0	0	0	10	0	0	0	4	0	11	0	2	3	0	2	0	0	7	0	0	0	1	0	2	4	308	255	1	3	1	0	1	3	2	0	6	3	12
Filifactor.alocis	4	0	55	1	11	2	7	6	16	1	20	0	6	0	0	0	0	0	34	0	51	1	11	13	2	1	18	0	4	1	126	0	11	0	1	2	0	0	32	0	4	0	24	0	33	12	10	0	23
Clostridium.methylpentosum	0	0	17	1	0	0	0	0	0	0	129	0	0	0	1	0	0	0	1	0	42	1	1	1	0	1	0	0	30	3	5	0	2	0	0	0	0	0	80	1	1	0	1	0	118	0	42	0	35
Clostridiales.bacterium.VE202.13	0	0	22	2	0	0	0	0	13	0	59	0	0	0	3	0	0	0	12	0	25	0	1	0	1	0	1	0	22	8	0	0	0	0	0	0	0	0	74	0	1	0	0	1	141	0	13	0	10
Acinetobacter.ursingii	26	11	5	25	4	32	1	0	27	10	54	0	7	6	0	4	24	34	7	5	6	1	9	104	12	5	5	4	48	5	9	3	2	2	58	1	1	0	1	47	4	2	4	3	13	21	26	3	2
Bacteroides.sp..9_1_42FAA	2	0	10	4	0	0	0	0	3	0	92	0	1	0	4	0	0	0	0	0	16	8	4	0	0	0	0	0	20	0	1	0	0	0	0	0	0	0	48	0	0	0	0	0	101	2	45	0	2
Variovorax.paradoxus	8	3	2	5	0	3	5	1	15	10	28	2	9	1	48	1	0	6	21	1	3	5	13	8	16	9	13	3	5	5	19	1	10	4	10	36	0	0	4	21	24	41	14	11	17	13	33	4	5
Leucobacter.chromiiresistens	5	4	2	6	1	4	4	0	8	0	21	0	1	0	1	0	0	5	4	0	1	1	4	4	1	0	0	0	7	48	25	0	0	6	1	0	0	0	3	2	2	0	0	0	0	0	5	0	0
Bacteroides.sp..3_1_40A	3	0	27	4	0	0	0	0	1	0	31	0	0	0	5	0	0	0	6	0	25	5	8	0	0	0	1	1	75	26	16	1	2	0	0	1	0	0	41	3	2	0	2	0	282	7	66	1	5
Dietzia.sp..UCD.THP	13	2	5	18	3	4	7	0	31	5	25	2	6	8	3	1	1	6	15	1	17	1	29	23	4	1	3	1	6	12	74	32	5	0	1	5	1	0	10	6	12	3	5	4	24	5	24	1	18
Corynebacterium.variabile	37	0	22	37	4	6	10	0	35	0	78	0	18	0	7	2	0	6	5	0	56	2	17	8	12	23	0	0	5	3	31	0	6	0	5	2	1	0	25	6	8	1	10	9	4	0	37	0	3
Staphylococcus.epidermidis.plasmid.pLNU6	33	0	42	47	8	5	2	0	19	0	82	1	19	0	0	0	17	0	8	0	2	1	17	4	2	1	3	0	6	0	14	0	1	0	0	0	11	0	33	3	2	0	4	1	2	0	89	0	54
Clostridium.sp..ASF502	0	0	21	0	0	0	0	0	1	0	30	1	0	0	0	0	0	0	0	0	31	5	1	1	1	0	0	0	22	0	3	0	1	0	0	0	0	0	59	4	0	0	0	0	93	2	17	0	31
Achromobacter.xylosoxidans	7	35	0	9	5	2	5	2	96	9	8	2	3	217	3	1	2	12	10	4	13	4	4	5	12	6	19	2	15	5	12	2	3	3	17	21	0	0	20	8	9	9	9	6	31	14	3	2	0
Pantoea.sp..Sc1	14	3	3	1	3	0	0	0	9	0	69	0	59	0	4	0	1	9	10	0	3	0	41	1	1	0	79	1	177	0	1	0	160	0	1	1	0	0	5	0	2	0	25	3	17	0	73	2	6
Coprobacillus.sp..3_3_56FAA	0	0	7	1	0	0	0	0	0	0	19	0	0	0	0	0	0	0	0	0	36	4	2	0	2	0	0	0	15	0	0	0	1	0	0	0	0	0	46	2	1	0	0	0	39	0	9	0	5
Glarea.lozoyensis	0	0	0	0	1	0	0	0	1	0	0	0	0	0	0	0	0	0	0	0	0	0	1	0	0	1	0	0	0	0	0	0	0	0	0	1	371	345	0	0	0	0	0	0	0	0	4	1	18
Clostridiales.bacterium.VE202.15	0	0	4	0	0	0	0	0	0	0	5	0	0	0	0	0	0	0	0	0	13	0	2	0	0	0	0	0	7	4	0	0	0	0	0	0	0	0	8	0	1	0	1	0	332	1	17	0	3
Coniophora.puteana	0	0	0	0	0	0	1	1	1	0	0	0	0	0	0	0	0	0	0	0	0	0	3	0	0	0	0	0	1	0	1	0	0	0	0	0	74	64	0	0	0	0	8	16	0	1	27	9	231
Blastomonas.sp..CACIA14H2	10	121	0	6	0	13	26	7	36	13	23	3	17	11	2	10	3	14	1	8	0	2	5	5	63	3	4	2	7	26	9	9	1	11	45	5	0	0	2	7	3	6	0	0	11	8	63	2	4
Staphylococcus.simulans.plasmid.sequence_id.806599..seq_data_id.7037848..tax_node_id.1286.	45	1	45	37	9	2	4	0	13	0	120	3	19	0	0	0	6	1	6	1	2	0	25	6	2	0	1	0	15	2	15	2	0	0	0	0	8	1	35	1	1	0	6	0	3	0	103	2	41
Coprococcus.sp..HPP0074	2	0	24	4	0	0	0	0	5	0	66	0	0	0	3	0	0	0	5	0	230	7	2	0	77	0	0	0	22	3	9	0	0	0	0	0	0	0	75	2	0	0	1	0	58	1	21	0	14
Phascolarctobacterium.sp..CAG.266	2	0	10	5	1	0	0	0	32	0	30	0	0	0	114	6	0	0	0	0	13	1	1	0	1	0	0	0	3	0	0	0	0	0	0	0	0	0	10	0	0	0	0	0	12	0	603	1	0
Prevotella.multiformis	47	0	0	1	6	0	12	0	31	3	48	1	7	2	1	0	0	0	41	0	13	0	22	35	5	1	15	1	4	0	76	2	3	28	1	3	0	0	13	2	0	0	9	1	7	6	3	156	9
Neisseria.gonorrhoeae.plasmid.pEP5289	0	0	184	1	8	0	16	0	16	0	3	0	4	0	2	0	2	0	39	1	10	0	39	8	63	3	60	0	29	0	48	0	24	1	0	0	0	0	18	0	6	0	32	1	6	1	171	0	6
Neurospora.crassa	0	0	0	0	0	0	0	1	0	0	0	0	0	0	0	0	0	0	0	0	0	0	2	0	0	0	0	0	0	0	1	0	0	0	0	0	402	348	0	0	0	0	0	0	1	0	0	1	6
Streptomyces.griseus	0	0	0	0	0	0	0	0	0	0	0	0	0	0	0	0	0	0	1	0	3	0	0	0	0	0	0	1	1	2	0	0	0	0	0	0	0	0	0	4	335	489	1	0	0	2	0	0	0
Cellvibrio..gilvus	0	0	2	2	2	0	1	0	11	19	6	4	0	122	0	0	0	1	0	0	0	0	0	1	5	3	2	0	8	440	8	0	1	0	0	4	0	0	1	2	0	0	0	0	3	17	2	0	0
Streptococcus.constellatus	13	2	54	0	15	2	18	0	47	0	25	0	12	1	10	0	1	0	84	17	21	0	12	7	4	0	62	2	2	0	22	3	13	0	0	0	0	0	29	0	3	0	86	0	22	3	34	0	47
Shewanella.sp..POL2	10	92	15	29	6	46	0	5	38	63	17	17	4	24	2	13	3	41	0	3	2	1	1	3	4	0	0	0	1	1	2	1	0	3	52	0	0	0	2	15	7	1	0	30	6	45	71	22	17
Mixia.osmundae	0	0	0	0	1	0	0	0	1	0	0	0	0	0	0	0	0	0	0	0	0	0	1	12	0	0	1	1	0	0	0	0	0	0	0	0	36	38	0	0	0	0	4	10	0	3	4	8	275
Streptomyces.albulus	2	2	1	1	0	0	6	0	482	0	3	0	0	0	1	0	0	2	1	0	1	1	3	0	25	20	18	0	0	2	0	0	0	0	0	1	7	9	14	1	1	5	135	1	20	0	1	0	8
Rhizoctonia.solani	1	0	0	0	10	1	1	0	4	0	0	0	0	0	0	0	0	0	0	0	0	0	0	2	1	0	0	0	0	0	0	0	0	0	2	0	326	300	0	0	0	0	1	2	4	2	7	7	41
Lactococcus.lactis.plasmid.pKL001	1	0	0	0	34	2	143	0	30	0	1	0	12	0	0	0	0	0	1	0	0	0	0	1	51	2	19	2	2	0	9	0	4	0	0	0	0	0	3	0	1	0	21	21	61	2	0	1	2
Wolfiporia.cocos	0	0	0	0	1	0	0	0	0	0	0	0	0	0	0	0	0	0	0	0	0	0	0	0	0	0	1	0	0	0	0	0	0	0	0	0	4	4	0	0	0	0	2	11	1	1	13	15	285
Bradyrhizobium.sp..WSM471	0	0	0	0	0	0	0	0	3	0	0	1	0	0	0	0	0	0	0	0	2	0	5	1	0	1	0	3	3	0	1	0	0	0	2	4	0	0	0	1	310	463	3	1	3	0	1	2	1
Candidatus.Poribacteria.sp..WGA.A3	2	0	0	0	1	0	0	0	26	0	0	0	8	0	3	0	0	0	4	0	0	0	21	3	0	0	0	0	10	0	24	1	1	0	0	0	1	0	47	3	8	0	34	3	11	2	124	3	102
Streptococcus.sp..BS29a	1	0	3	0	10	1	0	0	8	3	5	0	1	0	3	0	0	0	16	0	21	0	4	1	2	2	22	0	6	0	1	0	6	0	0	0	0	0	1	0	0	0	7	0	6	0	695	2	2
Actinomyces.europaeus	4	4	27	5	3	2	0	0	34	0	177	0	2	0	3	7	0	0	4	0	60	0	10	1	0	0	3	0	1	0	0	0	0	0	1	1	0	0	6	0	7	3	0	0	0	0	8	0	0
Calothrix.sp..PCC.7103	0	12	0	0	1	1	0	0	39	0	1	3	0	0	1	23	0	0	0	0	0	0	16	7	1	0	26	6	296	0	0	0	0	0	0	0	0	0	1	0	16	3	1	0	176	1	3	0	0
Flavobacterium.johnsoniae	0	2	3	0	0	5	0	35	10	3	0	2	3	1	4	0	1	2	1	0	0	32	0	2	286	0	20	1	2	0	7	42	4	4	8	1	0	0	2	1	0	0	2	0	15	1	4	0	1
Corynebacterium.glutamicum	9	3	6	10	0	3	1	0	8	1	97	3	2	0	0	0	1	1	5	0	206	1	19	5	7	0	4	0	3	7	4	0	5	1	6	0	33	24	21	1	14	4	5	1	20	1	26	1	13
Aureimonas.ureilytica	21	0	0	1	0	1	3	0	18	1	24	1	1	0	0	0	0	4	3	0	1	7	6	21	0	3	11	0	25	14	8	0	0	1	4	3	0	0	2	9	248	303	0	0	6	0	18	1	0
Clostridium.sp..D5	0	0	13	1	0	0	0	0	6	0	37	1	0	0	0	0	0	0	1	0	26	2	1	2	1	0	0	0	26	1	1	0	0	0	0	0	0	0	80	4	0	0	0	0	70	1	16	0	4
Listeria.monocytogenes.plasmid.pLM33	3	0	0	0	2	0	85	0	19	0	6	0	1	1	1	0	0	0	1	0	2	0	3	1	110	5	13	1	4	0	0	0	0	0	0	0	0	0	3	0	0	0	150	7	155	4	2	0	0
Lachnospiraceae.bacterium.2_1_46FAA	2	0	17	0	2	0	0	0	1	0	40	1	1	0	4	0	0	0	6	0	73	10	4	1	15	0	0	0	13	0	9	0	2	0	0	0	0	0	82	7	0	0	0	0	43	0	21	0	7
Pseudomonas.sp..CF149	1	3	1	3	1	1	6	0	7	0	1	0	1	0	0	0	1	2	4	0	0	0	1	0	4	4	1	0	7	0	0	3	0	0	1	11	2	0	11	2	0	0	401	161	11	2	37	0	3
Chaetomium.thermophilum	0	0	0	0	0	0	0	0	0	0	0	0	0	0	1	0	0	0	0	0	0	0	0	0	0	0	0	0	1	0	0	0	0	0	0	0	379	331	0	0	2	0	2	0	0	0	0	1	13
Gordonia.terrae	5	4	1	7	3	3	0	4	7	2	7	1	74	1	0	2	2	8	2	0	0	0	1	5	1	0	0	0	1	4	7	0	0	0	1	1	0	0	3	5	1	1	1	0	0	12	6	0	4
Avian.endogenous.retrovirus.EAV.HP	0	0	0	0	0	0	1	0	508	0	0	0	0	0	0	0	0	0	0	0	0	0	1	0	12	0	165	1	1	0	0	0	0	0	0	0	0	0	0	1	0	0	58	3	41	3	0	0	0
Cupriavidus.sp..BIS7	0	0	0	0	0	0	151	1	2	1	0	0	0	0	1	0	1	0	2	0	4	2	3	0	64	2	0	2	1	2	4	3	0	2	2	1	0	0	0	0	51	74	1	1	2	0	1	0	1
Actinoplanes.missouriensis	0	0	0	0	0	0	2	0	2	1	21	0	0	1	0	0	0	2	0	0	5	0	0	4	1	0	0	0	35	641	8	0	0	1	1	3	0	0	1	2	0	1	0	0	0	5	3	0	0
Bacillus.ginsengihumi	0	0	0	1	2	1	0	0	23	0	0	0	0	0	0	0	0	0	47	0	24	4	15	2	0	0	5	0	60	0	1	1	1	1	0	0	1	0	22	132	17	7	67	13	50	2	26	1	83
Butyrivibrio.fibrisolvens	0	0	12	0	1	0	1	0	0	0	26	0	0	0	2	0	0	0	1	0	26	6	2	0	0	0	2	0	30	0	4	0	2	0	0	0	0	0	44	1	0	0	2	0	96	0	14	0	12
Listeria.innocua	5	0	2	1	8	0	41	4	32	3	3	0	6	0	3	0	5	0	4	0	2	0	1	0	37	3	16	3	4	0	2	0	0	0	0	12	0	0	11	1	0	0	70	1	37	1	3	0	3
Oceanicola.granulosus	1	0	0	4	0	0	0	0	4	0	2	0	0	2	0	0	0	0	0	0	0	0	2	16	1	4	0	0	41	4	10	0	0	0	3	1	0	0	0	1	283	384	0	0	0	0	10	0	0
Clostridium..glycolicum	0	0	5	45	2	0	0	0	3	0	19	2	0	0	0	2	0	0	0	0	85	221	7	4	0	6	4	0	45	5	1	3	4	3	0	0	0	0	29	27	0	0	3	12	40	114	28	24	20
Roseomonas.gilardii	0	0	0	0	3	35	0	0	6	2	17	1	0	1	12	0	0	1	0	0	2	0	7	7	9	2	79	1	63	1	7	0	2	0	0	2	0	0	0	0	69	115	2	4	2	0	6	0	4
Macrococcus.caseolyticus	14	1	1	1	8	0	173	0	37	5	35	1	6	3	0	0	0	3	2	0	3	1	13	5	3	1	17	1	5	0	12	0	0	0	0	3	1	0	62	4	1	0	64	3	128	5	13	0	5
Propionibacterium.sp..KPL1854	4	3	14	70	1	1	0	0	23	0	35	4	36	4	11	0	0	0	22	2	4	0	28	13	6	1	17	3	4	0	69	3	9	1	0	1	0	0	16	0	9	1	11	2	30	0	15	0	24
Azospira.oryzae	17	13	0	6	4	0	9	0	42	2	11	0	3	0	0	0	3	104	6	8	1	0	21	2	12	77	4	8	9	1	2	3	4	0	6	5	1	0	3	10	5	0	2	5	1	3	17	2	1
Lactococcus.lactis.plasmid.pCIS3	0	0	1	0	17	2	54	0	56	1	0	0	4	0	1	0	0	0	0	0	3	0	2	0	34	6	33	0	4	0	3	0	0	0	0	0	0	0	5	0	1	0	18	13	114	5	0	0	4
Clostridiales.bacterium.VE202.16	0	0	16	0	0	0	0	0	0	0	109	7	0	0	0	0	0	1	3	0	28	1	2	0	0	0	0	0	15	8	3	0	1	0	0	0	0	0	28	0	0	0	0	0	94	1	12	0	26
Lachnospiraceae.bacterium.A2	0	0	29	1	0	0	0	0	0	0	55	1	0	0	0	0	0	0	0	0	19	3	1	0	5	0	0	0	15	0	3	0	0	0	0	0	0	0	75	3	1	0	0	0	156	0	18	0	9
Alloprevotella.rava	5	0	1	1	26	0	5	1	87	0	30	0	17	0	7	0	1	0	20	0	4	0	66	44	14	0	10	2	9	0	50	0	10	23	3	4	1	0	11	1	5	0	4	0	32	1	24	37	8
Leuconostoc.citreum.plasmid.pCB42.DNA	0	0	0	89	0	0	0	4	1	0	0	0	0	0	0	0	0	0	0	0	0	0	1	0	0	0	0	0	0	0	0	0	0	0	0	0	0	0	139	3	0	0	504	9	36	0	0	0	7
Novosphingobium.sp..B.7	2	8	0	0	1	1	31	2	20	4	2	1	1	19	0	0	1	0	6	3	0	2	9	5	31	9	16	5	18	30	8	11	3	0	0	5	1	0	4	8	7	5	4	6	21	9	125	2	4
Oscillibacter.ruminantium	0	0	21	0	0	0	0	0	2	0	50	0	0	0	0	0	0	0	0	0	17	0	3	0	0	0	0	0	13	2	10	0	0	0	0	0	0	0	28	2	1	0	0	0	58	0	27	0	26
Brachybacterium.faecium	2	0	2	1	4	2	68	0	16	0	58	0	2	13	2	0	0	3	0	1	22	0	12	0	4	1	6	22	3	328	7	0	1	0	3	3	0	0	10	0	0	0	1	1	4	19	3	0	3
Agrobacterium.larrymoorei	5	0	0	1	0	0	0	0	10	0	4	0	1	2	0	0	0	0	2	0	0	0	4	0	1	3	20	0	3	51	28	1	0	0	0	0	1	0	4	3	8	0	11	2	3	1	12	1	0
Pseudomonas.synxantha	3	0	0	2	3	1	2	0	11	2	6	0	0	0	4	0	0	7	0	0	0	0	0	0	5	15	14	0	0	0	1	0	0	0	0	0	0	0	5	2	0	0	420	139	14	4	7	3	0
Acetobacter.pasteurianus	1	0	9	0	35	12	108	0	3	0	0	0	1	1	26	1	0	0	0	0	0	0	2	0	22	4	7	2	1	0	357	24	4	0	0	0	0	0	1	0	0	0	2	0	11	2	0	0	59
Bacteroides.sp..14.A.	0	0	2	1	0	1	0	0	6	0	33	0	0	0	5	0	0	0	1	0	4	0	3	1	2	0	1	0	32	5	3	0	0	0	0	0	0	0	18	1	0	0	1	0	347	8	37	0	0
Campylobacter.hominis	2	0	1	1	8	0	0	0	11	0	3	0	0	0	0	0	0	12	18	1	90	6	54	17	8	7	1	0	11	4	3	0	5	1	0	0	1	0	22	1	5	0	2	0	3	0	9	0	92
Claviceps.purpurea	1	0	0	0	0	0	2	0	1	0	0	0	0	0	0	0	0	0	0	0	0	0	0	0	0	0	0	0	0	0	0	0	0	0	0	1	322	303	0	1	1	0	0	1	0	0	5	0	30
Cordyceps.militaris	1	0	1	0	0	0	0	0	0	0	0	0	0	0	0	0	0	0	0	0	0	0	0	0	0	1	0	0	0	0	1	0	0	0	0	0	311	264	1	0	1	0	4	11	0	0	11	6	52
Prevotella.sp..HJM029	8	3	13	0	18	3	4	0	72	3	20	1	6	1	7	2	0	0	27	1	6	0	23	12	7	5	19	0	6	0	104	0	7	1	11	1	1	0	14	0	3	0	34	1	30	0	20	1	8
Dactylellina.haptotyla	0	0	0	0	0	0	0	0	2	0	0	0	0	0	0	0	0	0	0	0	0	0	0	0	0	0	0	0	0	0	0	0	0	0	1	0	321	312	0	0	0	0	1	0	37	57	0	1	1
Bradyrhizobium.sp..URHA0002	1	4	0	0	0	0	1	0	11	4	11	3	0	2	0	3	0	2	1	2	3	5	0	10	4	6	2	3	18	6	0	4	1	5	8	8	0	0	1	3	40	43	5	2	12	9	14	2	1
Eubacterium.sp..14.2	0	0	15	2	0	0	0	0	0	0	33	0	0	0	0	0	0	0	1	0	25	6	1	0	2	0	0	0	8	0	6	0	2	0	0	0	0	0	36	2	0	0	0	0	64	0	14	0	3
Entamoeba.histolytica	0	1	1	0	3	0	0	0	3	0	16	0	0	0	0	0	0	6	6	1	2	0	4	6	11	0	433	9	8	0	0	0	0	1	0	0	1	0	1	1	1	0	7	0	23	2	89	1	3
Mitsuaria.sp..H24L5A	21	34	0	8	7	49	15	9	22	46	4	5	5	10	3	13	1	17	27	2	3	0	2	10	12	24	5	5	15	5	10	3	1	8	21	17	0	0	1	11	13	17	7	8	10	26	22	5	1
Anaerotruncus.sp..G3.2012.	1	0	17	1	0	0	0	0	1	0	147	0	0	0	0	0	0	0	1	0	16	0	2	0	1	0	0	0	19	0	10	0	0	0	0	0	0	0	68	1	0	0	0	0	196	0	21	1	20
Sphingomonas.like.bacterium.B12	3	7	0	1	1	0	12	0	27	1	16	2	2	2	0	0	2	0	0	0	0	2	2	2	2	1	6	0	5	12	7	0	3	0	0	0	0	0	1	13	26	50	2	9	16	6	12	3	124
Cellulosimicrobium.cellulans	3	0	0	3	3	0	1	3	8	0	14	3	6	31	5	0	1	7	9	1	11	0	13	9	3	2	1	1	3	301	15	3	1	0	2	2	0	0	2	1	1	3	1	0	10	8	4	0	4
Pseudomonas.sp..ICMP.17674	1	0	1	2	2	0	2	0	1	0	15	0	0	0	0	0	0	0	3	0	0	0	4	1	3	0	21	1	2	0	1	1	2	0	1	0	0	0	1	1	4	3	409	163	1	0	12	0	1
Staphylococcus.phage.StB27	6	2	63	9	9	1	2	0	7	0	17	2	9	0	0	0	0	0	8	0	14	0	23	6	3	0	12	0	8	0	27	2	1	0	0	0	0	0	78	4	10	0	15	0	16	0	29	0	14
Nocardioidaceae.bacterium.Broad.1	1	1	0	0	0	1	0	0	1	0	16	0	0	0	1	0	2	1	4	0	1	0	2	3	0	3	0	0	4	70	12	2	1	0	1	9	0	0	4	0	0	1	1	0	2	4	12	0	2
Propionibacterium.thoenii	3	0	44	79	5	2	1	0	25	1	71	2	10	129	11	1	0	2	4	0	11	2	13	13	6	1	6	0	4	1	64	27	3	0	0	0	0	0	26	1	3	1	4	1	10	6	11	0	19
Lactococcus.lactis.plasmid.pSRQ800	0	1	0	2	1	1	82	0	53	0	0	2	5	0	1	0	1	0	5	0	1	0	5	0	45	5	17	2	0	0	1	0	1	0	0	0	0	0	26	2	1	0	75	6	183	13	0	0	3
Megasphaera.sp..NP3	3	0	1	4	0	5	0	0	2	0	0	2	0	0	4	0	0	0	8	0	247	6	4	1	0	0	0	0	1	33	0	0	0	0	0	0	0	0	316	17	2	60	0	0	6	9	6	0	0
Sphingobacterium.spiritivorum	4	0	3	0	0	2	0	0	6	4	1	1	0	8	2	0	0	0	2	0	0	0	6	483	13	2	2	0	42	0	15	1	14	0	4	0	0	0	1	5	0	0	2	1	10	0	10	0	2
Xanthobacter.sp..126	1	1	2	4	3	0	1	2	19	5	3	1	12	212	1	0	1	27	1	1	3	0	3	10	12	3	0	0	11	5	6	0	0	0	0	0	0	0	0	1	56	65	1	1	0	0	158	3	5
Enterococcus.italicus	0	1	0	12	6	2	14	1	425	1	15	3	0	0	1	0	9	7	0	0	2	0	20	13	15	3	2	0	0	0	6	1	3	0	0	1	0	0	8	0	5	0	26	1	22	0	16	0	8
Marssonina.brunnea	0	0	0	0	3	0	1	0	2	0	0	0	0	0	0	0	0	0	1	0	0	1	1	0	0	0	0	0	0	0	0	0	0	0	0	1	350	325	0	0	0	1	0	0	1	0	0	0	2
Psychrobacter.sp..1501.2011.	9	7	1	3	3	6	0	9	259	4	6	0	1	19	0	1	1	17	14	3	5	1	16	30	4	11	2	4	15	5	31	17	0	1	11	11	0	0	136	3	1	0	1	5	1	15	10	2	1
Staphylococcus.aureus.plasmid.pNS1	27	0	12	4	17	1	22	0	18	0	128	1	11	0	2	0	0	11	10	1	14	0	26	8	6	0	11	0	16	0	78	1	4	0	0	2	0	0	72	0	3	0	11	0	2	0	10	0	22
Corynebacterium.ciconiae	11	1	8	3	2	0	0	0	17	0	61	1	2	0	3	2	1	0	7	0	52	1	23	8	6	1	5	0	7	0	16	3	6	0	0	0	2	0	24	1	12	1	4	0	18	0	28	1	8
Mycoplasma.salivarium	3	0	0	0	12	4	0	0	31	0	1	0	0	0	0	0	0	0	63	0	5	0	24	10	25	1	10	0	4	0	3	0	0	0	0	1	2	0	66	4	6	0	11	1	138	16	10	1	108
Pleomorphomonas.oryzae	15	1	0	0	1	13	3	1	3	0	1	2	2	231	5	1	3	4	0	0	0	0	0	0	8	0	2	0	1	3	2	0	0	0	0	3	0	0	2	7	114	250	1	9	8	2	37	0	8
Paraprevotella.xylaniphila	0	0	6	0	0	0	0	0	3	0	7	0	0	0	0	0	0	0	1	0	39	3	19	0	2	1	0	0	112	1	0	0	1	0	0	0	0	0	32	0	2	0	0	0	398	15	68	0	26
Betapapillomavirus.3	3	0	0	0	0	3	0	0	5	0	0	0	0	0	0	0	0	0	4	0	17	0	28	5	1	2	1	0	0	0	2	0	1	0	0	0	0	0	11	1	25	1	27	5	15	0	9	0	226
Bradyrhizobium.sp..S23321	5	0	1	0	4	0	4	0	102	0	2	0	1	1	0	0	0	0	10	1	3	4	22	7	2	4	11	1	4	5	2	4	1	3	5	10	0	0	14	2	84	119	13	5	33	12	18	1	4
Enterococcus.faecalis.plasmid.pEF.01	3	0	0	11	1	2	74	2	49	1	5	0	2	1	1	0	0	1	2	1	0	0	3	0	25	3	16	0	2	0	3	0	2	0	0	0	0	0	7	0	0	0	42	3	86	6	10	0	4
Phaeomoniella.chlamydospora	0	0	0	0	0	0	0	0	2	0	0	0	0	0	0	0	0	0	0	0	0	0	0	0	0	0	0	0	0	0	0	0	0	0	0	2	361	327	0	0	0	0	1	0	0	1	0	0	0
Sclerotinia.borealis	0	0	0	0	1	0	0	0	2	0	0	0	0	0	0	0	0	0	0	0	0	0	0	0	0	0	1	0	0	0	0	0	0	0	0	0	357	259	0	0	0	0	3	3	0	0	3	0	25
Coprococcus.sp..HPP0048	0	1	13	2	0	0	0	0	6	0	36	0	0	0	1	0	0	0	4	0	160	7	4	3	31	0	2	1	8	1	12	1	0	0	0	0	0	0	38	2	0	0	0	0	27	0	15	0	15
Cladophialophora.yegresii	0	0	0	0	0	0	0	0	1	0	1	0	0	0	0	0	0	0	0	1	0	0	0	0	2	0	0	0	0	1	0	0	0	0	0	0	353	305	2	0	1	0	0	0	0	0	0	0	1
Bacteroides.sp..2_1_33B	0	0	14	0	0	0	0	0	3	0	12	0	0	1	1	0	0	0	1	0	81	1	6	0	1	0	0	0	22	0	2	0	5	0	0	0	0	0	66	0	1	0	30	0	19	1	66	0	0
Megamonas.hypermegale	4	0	22	2	0	1	0	0	2	0	0	0	0	1	0	0	0	0	1	0	28	1	1	1	1	0	1	0	0	0	0	0	0	0	0	0	0	0	11	3	0	0	0	0	1	0	0	0	0
Rhizobium.sp..CF080	3	4	0	0	6	0	0	1	6	0	7	1	1	15	0	0	0	2	37	0	0	0	0	7	3	3	4	0	23	389	4	0	0	0	3	2	0	0	2	2	61	79	0	3	3	0	15	0	2
Staphylococcus.aureus.plasmid.pC194	0	0	0	0	1	0	4	0	3	0	0	0	0	0	0	0	0	0	0	0	10	0	1	0	0	0	1	0	1	0	3	0	0	0	0	0	0	0	0	0	0	0	1	0	0	0	1	0	0
Streptococcus.sp..AS20	3	0	41	0	20	0	17	0	35	2	19	0	14	1	2	0	0	0	29	10	4	1	13	1	2	0	58	1	3	0	10	3	7	0	0	0	0	0	25	0	5	0	58	2	19	0	11	1	15
Enterococcus.faecalis.plasmid.pMG2200	1	0	21	0	0	0	0	0	1	0	41	3	0	0	2	0	0	0	0	0	501	24	0	1	0	0	0	0	2	0	2	0	0	0	0	11	0	0	31	2	0	0	5	0	5	0	7	0	4
Cronobacter.sakazakii	9	3	3	383	18	9	0	0	13	0	12	2	3	0	0	2	0	9	3	0	0	0	5	2	1	0	8	0	8	0	3	0	29	1	0	0	0	0	4	19	4	2	95	9	3	3	14	3	2
Tetragenococcus.halophilus.plasmid.pHDC.DNA	0	0	0	0	1	0	8	1	7	0	1	0	1	0	0	0	0	0	28	0	2	0	58	7	134	4	221	1	8	0	111	0	0	0	0	0	1	1	1	0	0	0	44	0	5	1	1	0	0
Clostridium.sp..7_2_43FAA	0	0	7	15	0	0	0	0	1	3	54	0	0	0	0	0	0	3	1	0	93	295	4	18	0	7	0	6	21	10	14	5	5	0	0	0	0	0	32	60	0	0	1	6	8	17	10	4	12
Enterococcus.faecium.plasmid.pVEF2	0	0	0	15	4	7	126	1	60	1	1	0	0	3	1	0	1	1	1	0	0	0	2	2	28	1	24	1	2	0	1	0	2	0	0	0	0	0	4	0	0	0	28	0	71	4	5	0	4
Pythium.iwayamai	0	0	0	0	0	0	0	0	1	0	0	0	0	0	0	0	0	2	0	0	0	0	0	0	0	0	0	0	0	0	0	0	0	0	0	0	0	0	0	0	0	0	4	6	1	2	13	1	243
Atopobium.sp..oral.taxon.199	12	1	0	3	3	0	2	0	19	0	528	2	58	0	0	0	0	3	24	1	2	0	7	0	1	0	6	0	1	0	8	0	0	0	0	0	0	0	1	1	1	0	3	2	1	6	2	0	8
Humibacter.albus	0	1	0	11	0	0	0	0	2	0	16	0	0	0	1	0	0	0	4	0	5	0	2	1	0	0	3	0	4	10	4	0	0	0	0	0	0	0	2	0	2	1	2	0	2	0	0	0	5
Pseudomonas.syringae.group.genomosp..3	0	0	0	1	1	0	0	2	8	0	0	1	0	0	0	4	0	1	2	0	0	0	3	1	1	1	3	0	0	0	0	0	0	0	2	36	0	0	3	8	7	8	359	150	6	0	4	0	0
Lactococcus.lactis.plasmid.pND324	0	0	0	0	0	0	420	2	32	0	0	0	1	0	0	0	0	0	0	0	0	0	1	0	36	2	18	1	1	0	0	0	0	0	0	0	0	0	1	0	0	0	27	2	36	6	0	0	2
Streptococcus.phage.SM1	1	0	26	1	42	0	8	0	28	0	13	0	33	0	1	0	0	0	102	7	5	0	12	2	15	1	20	0	1	0	9	0	13	5	0	0	0	0	10	0	0	0	91	2	31	0	5	0	4
Oscillibacter.valericigenes	0	0	20	0	0	0	0	0	2	0	32	0	0	0	2	0	0	0	0	0	24	0	4	0	2	0	1	0	20	0	1	0	2	0	0	0	0	0	29	1	0	0	1	0	69	0	26	0	20
Pseudomonas.parafulva	12	1	1	1	9	5	1	0	34	0	68	2	1	1	1	0	0	1	13	0	3	0	22	8	24	1	64	0	14	0	1	0	1	0	4	0	1	0	6	0	3	0	167	58	20	0	37	0	2
Sphingopyxis.sp..MC1	4	4	0	0	3	3	22	2	19	0	8	0	0	0	5	0	1	0	4	1	1	5	6	5	17	13	6	6	3	22	7	4	0	6	44	9	0	0	4	3	2	0	1	2	11	9	240	6	1
Mobiluncus.mulieris	19	41	13	57	3	43	6	0	6	1	160	3	0	2	2	0	1	73	7	0	29	1	9	2	1	2	4	0	1	0	2	0	2	0	0	1	1	0	6	17	4	0	0	4	1	10	44	0	3
Pseudonocardia.sp..P1	2	5	2	0	0	0	0	0	3	0	4	4	0	0	0	0	0	3	8	4	3	1	5	2	2	1	3	2	8	58	7	3	1	3	2	7	0	0	6	4	110	164	1	4	0	6	7	0	2
Acinetobacter.schindleri	9	21	1	15	1	0	0	0	6	4	13	0	0	3	1	2	3	8	7	1	0	3	5	8	196	28	0	32	10	0	13	0	0	1	69	6	1	0	13	2	1	0	1	1	0	52	12	3	0
Epichloe.brachyelytri	0	0	0	2	0	0	1	0	0	1	0	0	0	1	0	0	0	0	0	0	0	0	0	1	0	10	13	0	2	0	0	0	0	0	0	0	178	156	0	0	0	0	262	0	17	8	0	0	0
Punctularia.strigosozonata	1	0	0	0	0	0	0	0	0	0	0	0	0	0	0	0	0	0	0	0	0	0	0	3	0	0	0	0	0	0	0	0	0	0	0	0	160	145	0	0	0	0	4	11	0	0	9	3	143
Pantoea.sp..YR343	6	0	1	0	0	0	0	0	8	0	11	0	9	0	0	0	0	0	77	0	3	0	5	0	2	3	46	0	30	1	2	0	100	1	2	0	0	0	4	0	0	0	48	20	18	2	39	1	87
Terracoccus.sp..273MFTsu3.1	2	3	1	2	2	0	0	0	5	2	28	0	1	2	1	1	0	8	3	0	5	3	2	11	0	6	1	0	27	61	12	0	2	2	1	4	0	0	4	3	3	0	1	1	0	0	3	0	1
Streptococcus.sp..C150	1	1	67	1	42	6	146	0	36	1	8	0	6	2	0	0	0	0	29	0	5	0	4	0	11	0	72	3	1	0	24	1	7	0	0	0	0	0	9	1	4	0	57	1	28	7	0	0	5
Lactobacillus.brevis.plasmid.pLB925A04	0	0	0	0	0	0	18	0	16	0	2	0	0	0	0	0	0	0	0	0	1	0	0	0	222	7	20	0	0	0	0	0	0	0	0	1	0	0	5	1	1	0	276	2	6	0	0	0	3
Thiomonas.sp..FB.6	1	1	0	0	0	1	2	0	1	0	0	0	0	0	1	0	1	0	5	0	0	0	1	0	6	0	0	3	1	0	1	1	0	1	3	0	0	0	0	0	260	396	1	3	4	1	2	0	2
Caulobacter.vibrioides	13	1	2	3	0	3	128	1	18	5	5	0	1	0	2	0	0	1	6	0	1	2	7	5	171	1	1	9	10	22	11	14	0	9	7	5	1	0	6	0	3	2	3	1	3	8	8	3	1
Pleomorphomonas.koreensis	7	9	0	0	1	25	0	3	53	12	5	5	3	370	3	0	2	0	0	0	0	0	1	2	4	1	9	0	11	9	5	0	0	0	0	1	0	0	2	14	7	6	3	11	17	12	60	0	6
Pseudomonas.monteilii	5	2	2	44	2	1	0	2	16	2	9	0	0	3	1	1	1	7	6	1	1	1	6	4	2	9	9	10	9	0	0	5	2	0	3	3	0	0	5	6	1	1	253	111	28	6	10	0	1
Saitoella.complicata	0	0	1	0	0	0	0	0	0	0	0	0	0	0	0	0	0	0	2	0	0	0	0	0	0	0	0	1	0	0	0	0	0	0	0	0	168	147	0	0	0	0	0	3	0	4	6	3	106
Bradyrhizobium.oligotrophicum	1	1	1	0	0	0	0	0	8	1	2	0	0	1	0	0	0	0	0	0	0	0	1	4	0	1	0	0	3	1	0	1	0	0	1	0	1	0	1	2	262	354	0	0	0	0	3	0	0
Ceriporiopsis.subvermispora	0	0	2	0	0	0	1	0	0	0	0	0	0	0	0	0	0	0	1	0	0	0	2	0	1	1	2	0	1	0	1	0	0	0	0	0	88	73	0	0	0	0	1	3	1	1	4	6	162
Prevotella.stercorea	2	0	12	0	4	0	6	0	10	0	129	0	2	5	3	0	2	6	8	0	68	7	23	9	5	0	1	0	1	1	1	0	1	0	0	0	0	0	162	10	2	7	0	0	10	11	46	4	1
Brochothrix.thermosphacta	11	0	3	7	6	0	23	0	37	0	6	0	167	3	0	0	0	0	2	4	11	4	61	10	2	8	10	0	2	0	2	1	0	1	5	7	1	0	51	3	5	0	11	1	27	18	10	2	7
Mesorhizobium.sp..NBIMC_P2.C2	16	0	8	2	17	15	2	0	294	10	8	1	3	1	2	1	3	0	3	2	1	3	2	1	0	4	5	1	3	1	1	2	0	1	2	5	40	84	3	0	2	6	7	7	5	7	5	3	14
Ornithinimicrobium.pekingense	2	2	1	8	2	2	5	0	3	0	10	0	0	3	1	1	3	4	21	12	3	0	7	3	3	6	55	5	8	39	19	1	1	0	3	37	0	0	3	6	3	1	6	2	2	174	6	4	0
Methylosinus.trichosporium	0	0	0	0	0	0	4	0	4	0	1	0	0	0	0	0	0	0	0	0	0	0	0	2	1	0	1	1	2	0	1	0	0	0	1	0	0	0	0	0	269	393	0	0	0	0	4	0	0
Pseudomonas.cichorii	0	0	0	0	0	0	0	0	1	0	0	0	0	0	2	0	0	0	0	0	4	0	0	1	0	0	2	0	0	0	0	2	0	0	0	0	0	0	0	9	0	0	389	153	1	0	0	0	0
Enterococcus.faecium.plasmid.pMG1	1	0	20	6	5	0	0	0	5	0	42	2	0	0	1	0	0	8	1	0	69	3	5	1	3	0	18	0	5	0	7	0	1	0	0	0	4	0	10	1	0	0	2	0	1	0	28	0	1
Bergeyella.zoohelcum	4	2	63	5	3	6	0	1	11	2	7	0	1	2	11	0	1	1	13	0	6	0	16	1	4	0	8	0	11	0	9	0	133	0	4	0	0	0	15	2	0	0	13	3	164	0	36	0	5
Geminicoccus.roseus	1	1	0	0	0	0	0	0	4	1	2	0	0	0	0	2	1	0	2	0	0	0	2	1	2	0	0	0	7	5	37	0	0	0	2	0	1	0	0	0	212	351	0	0	2	0	5	0	0
Agrococcus.pavilionensis	1	10	0	9	1	0	2	1	12	0	12	0	2	0	0	0	1	27	3	2	4	2	2	6	8	1	0	1	9	20	17	8	0	0	0	5	0	0	6	1	2	1	0	1	1	25	1	0	5
Staphylococcus.aureus.plasmid.pKH21	26	0	43	35	4	1	3	0	14	0	65	1	13	0	3	1	5	0	4	0	1	0	14	2	1	1	2	0	6	0	5	1	2	0	0	0	10	0	17	0	1	0	2	1	7	0	90	0	42
Chloroflexi.bacterium.JGI.0002000.F10	26	12	1	19	6	31	19	13	60	27	35	12	61	12	5	3	2	23	12	0	3	0	10	4	4	0	1	0	5	1	21	0	10	1	3	0	0	0	7	1	2	2	14	3	11	0	11	0	11
Claviceps.fusiformis	7	0	0	0	0	0	0	0	1	0	0	0	0	0	0	0	0	0	3	0	0	0	0	0	0	0	0	0	0	0	0	0	0	0	0	0	290	275	0	0	0	0	2	0	0	0	0	0	0
Achromobacter.piechaudii	6	3	4	17	0	3	4	0	5	39	2	2	1	36	1	0	3	3	7	0	0	14	4	8	21	14	1	0	11	1	3	1	0	2	0	6	1	0	117	3	8	1	16	8	10	13	5	3	1
Nocardioides.insulae	4	0	1	1	0	0	3	0	1	0	11	0	0	1	0	0	1	4	1	0	2	0	2	2	0	1	0	2	1	84	10	0	0	0	0	5	0	0	3	2	2	0	0	0	0	0	4	0	1
Agrococcus.lahaulensis	0	0	2	21	0	0	0	0	10	1	14	0	0	2	0	0	0	20	5	0	2	0	5	15	0	0	0	1	15	5	12	0	0	0	1	3	1	0	6	4	1	1	0	0	1	11	2	0	2
Nevskia.ramosa	0	0	0	0	0	0	0	0	0	0	0	0	0	2	2	0	0	0	25	4	3	14	6	9	7	20	2	6	4	8	11	13	3	9	31	18	0	0	1	11	1	1	1	10	5	27	27	8	6
Corynebacterium.argentoratense	16	0	17	2	5	3	1	0	36	10	80	3	10	1	2	0	1	3	10	0	22	0	15	10	8	0	9	0	4	0	12	0	9	1	6	0	0	0	20	2	8	0	4	1	32	0	17	0	5
Rhodococcus.sp..JG.3	8	1	3	14	0	4	1	8	64	1	3	0	0	6	0	0	1	15	4	1	4	3	33	18	0	20	1	3	80	0	4	6	1	0	10	30	0	0	3	11	6	1	2	5	4	15	8	0	1
Treponema.vincentii	2	0	0	1	7	0	1	0	66	2	23	0	2	0	0	1	0	2	20	1	26	2	26	11	17	0	5	2	8	0	9	0	15	1	0	6	0	0	7	2	5	0	9	0	43	1	17	7	35
Pseudomonas.vranovensis	0	6	0	0	2	0	0	0	2	0	5	0	1	0	0	0	0	6	1	0	1	0	3	0	5	18	4	2	12	1	0	0	0	1	2	1	0	0	3	1	2	2	349	125	4	4	1	1	1
Micromonospora.sp..ATCC.39149	0	1	2	0	0	0	0	0	21	10	5	0	2	1	0	2	0	2	0	0	2	0	4	3	1	2	1	0	30	365	19	2	0	6	0	2	1	1	0	1	8	11	0	0	1	2	1	1	1
Serratia.marcescens.plasmid.R478	11	5	11	15	3	0	0	0	14	0	13	1	14	2	6	6	0	3	6	0	26	0	20	5	7	0	35	2	28	0	4	1	66	6	0	1	0	0	13	5	3	0	138	1	45	8	45	0	5
Clostridiales.bacterium.VE202.06	0	0	11	1	0	0	0	0	0	0	17	0	0	0	0	0	0	0	0	0	30	3	3	0	6	0	1	0	36	4	4	0	0	0	0	0	0	0	43	3	3	0	0	0	94	1	16	1	1
Ralstonia.solanacearum	11	6	3	2	1	1	29	1	22	4	5	5	6	7	0	1	1	15	5	0	7	0	1	7	21	0	4	0	9	3	6	4	9	1	2	4	0	0	8	4	0	4	159	62	24	5	4	2	10
Atopococcus.tabaci	86	6	0	10	4	1	1	0	31	0	108	2	1	0	3	5	1	1	2	0	1	0	4	0	6	1	25	0	11	0	8	0	0	0	1	0	0	0	0	1	0	0	3	0	0	1	25	0	1
Campylobacter.jejuni	0	0	9	0	0	0	0	0	1	1	17	0	0	0	1	0	0	0	0	0	34	4	2	0	2	0	1	0	7	0	2	0	0	0	0	0	0	0	45	2	0	0	1	0	87	1	19	0	3
Streptococcus.phage.Cp.1	0	0	0	1	0	0	0	0	4	0	0	0	0	0	0	0	0	0	1	0	1	0	3	0	1	0	1	0	1	0	4	0	1	0	0	0	0	0	9	1	0	0	15	9	12	0	7	0	0
Bradyrhizobium.sp..Ec3.3	1	0	0	1	2	1	0	0	24	0	1	0	0	0	0	0	0	0	4	0	2	1	5	1	3	1	1	0	4	1	4	1	1	2	3	6	2	0	1	1	154	236	44	17	11	3	6	2	1
Corynebacterium.sp..L2.79.05.plasmid.pLEW279a	12	2	2	1	4	1	0	0	32	0	75	0	0	0	3	0	3	5	5	0	26	1	14	1	1	1	5	0	9	0	3	0	1	0	5	0	1	0	10	1	2	0	1	1	6	0	22	0	5
Megasphaera.sp..BV3C16.1	0	0	14	0	2	0	0	0	25	0	40	1	1	0	3	0	0	0	9	0	160	6	10	5	2	0	3	0	7	0	5	0	4	0	0	0	1	0	13	1	3	1	2	0	35	0	33	0	5
Fusobacterium.sp..CM1	2	0	17	0	5	0	0	0	2	0	17	0	4	0	4	0	0	0	18	0	62	2	19	2	4	0	2	0	5	0	18	0	15	0	0	0	0	0	8	0	3	0	19	0	75	7	21	1	83
Solirubrobacter.soli	2	0	0	0	0	0	12	0	17	4	17	0	0	0	2	0	7	12	3	0	1	0	3	1	1	5	1	0	26	27	27	18	0	14	0	135	0	0	0	4	1	0	2	1	5	1	165	0	3
Pythium.vexans	0	0	0	0	0	0	0	0	0	0	0	0	0	0	0	0	0	0	0	0	0	0	2	0	1	0	1	0	1	0	0	0	0	0	0	0	0	0	0	0	0	0	1	4	0	0	10	1	230
Claviceps.paspali	1	0	0	0	0	0	0	0	2	0	0	0	0	0	0	0	0	0	1	0	0	0	0	0	0	0	0	0	1	0	0	0	0	0	0	0	257	265	0	0	1	0	3	4	1	0	5	1	27
Azorhizobium.caulinodans	0	0	3	0	1	0	0	0	16	0	0	0	0	21	3	0	0	0	0	0	0	0	1	1	9	0	1	0	5	2	0	0	1	0	2	6	0	0	1	1	167	268	9	2	3	0	23	0	2
Eubacterium.limosum	0	0	18	243	0	0	0	0	0	0	5	1	0	0	1	0	0	0	1	0	224	3	1	1	1	0	0	0	12	1	0	0	1	0	0	0	0	0	13	1	0	0	0	0	11	0	68	0	3
Veillonella.montpellierensis	0	7	20	29	9	48	47	0	29	0	11	0	0	0	6	1	4	4	9	0	21	1	5	2	10	0	45	0	23	1	5	0	0	0	0	2	0	0	31	39	2	0	13	0	10	1	55	1	8
Butyricimonas.synergistica	0	0	0	0	0	0	0	0	0	0	2	0	0	0	0	0	0	0	30	0	97	13	40	130	6	0	1	0	9	0	6	0	1	1	0	0	0	0	85	5	4	0	0	0	83	1	27	0	3
Rhodococcus.sp..BCP1	1	1	0	0	0	0	0	0	3	8	1	11	2	553	4	0	0	3	0	0	3	0	3	0	0	0	0	0	1	0	4	0	0	0	0	0	0	0	2	3	0	0	0	0	2	21	7	1	0
Alcaligenes.faecalis	0	24	18	40	0	1	1	0	8	2	3	0	0	1	0	0	4	1	2	2	3	1	0	1	8	74	2	1	3	0	0	0	1	2	0	4	0	0	291	11	3	1	7	28	6	0	3	0	2
Lactococcus.lactis.plasmid.pSRQ700	3	0	0	3	1	3	64	0	84	1	3	0	21	0	3	0	0	0	4	0	0	0	0	0	25	7	66	4	0	0	0	1	1	0	0	0	0	0	0	1	1	0	14	2	117	1	1	0	1
Ascosphaera.apis	0	0	0	0	0	0	4	0	0	0	0	0	0	0	0	0	0	0	0	0	0	0	1	0	0	0	1	0	1	0	0	0	0	0	0	0	166	137	1	0	0	0	9	8	1	2	7	0	98
Pseudacidovorax.intermedius	1	10	2	2	0	12	2	2	9	3	3	0	1	0	3	0	0	0	1	0	1	1	4	3	3	7	0	1	12	4	6	1	2	3	8	3	0	0	1	16	163	212	4	2	16	4	32	1	2
Lactococcus.garvieae.plasmid.pKL0018.DNA	1	0	170	29	3	3	41	32	51	3	6	0	22	7	1	0	0	0	12	0	8	0	12	0	10	0	31	0	27	0	16	0	0	0	0	2	0	0	18	0	1	0	17	0	12	3	4	0	2
Lactobacillus.reuteri.plasmid.pLR581	1	0	36	6	1	1	0	0	10	0	47	0	0	0	4	0	1	0	3	0	47	3	10	2	1	0	9	0	8	1	7	0	3	0	0	0	0	0	25	1	0	0	18	0	26	2	18	0	41
Lactobacillus.salivarius	0	0	5	4	0	0	11	0	7	0	4	0	33	1	1	0	0	2	4	5	1	2	10	2	90	9	7	0	35	3	17	1	1	0	4	6	0	0	12	2	0	0	69	1	68	2	1	0	5
Hymenobacter.norwichensis	1	1	0	3	3	0	1	0	0	0	10	1	1	1	1	0	0	2	10	1	0	0	1	2	0	4	0	0	1	0	0	0	1	0	0	5	0	0	1	526	4	0	1	1	7	0	2	0	6
Burkholderia.caribensis	0	0	0	0	0	0	0	0	0	0	1	0	0	0	0	0	0	3	0	0	0	0	0	0	1	0	1	0	1	0	0	0	0	0	2	1	0	0	0	0	216	284	78	32	2	0	0	0	0
Bordetella.petrii	2	1	0	0	6	1	4	0	2	0	22	0	2	6	0	0	3	3	239	22	1	0	3	2	11	1	4	0	5	5	4	1	1	0	15	2	0	0	17	0	4	0	21	8	107	1	12	1	10
Pseudomonas.sp..CFT9	3	4	0	0	0	1	5	0	2	0	1	4	2	0	0	0	1	1	2	0	0	1	1	1	2	5	3	0	0	0	0	2	1	2	2	0	0	0	1	0	0	0	354	151	4	0	1	7	1
Corallococcus.coralloides	4	0	0	0	1	0	0	0	0	0	0	0	0	1	0	0	0	0	2	4	17	1	3	155	0	17	0	0	55	0	124	1	21	5	3	3	0	0	5	0	26	32	0	0	0	0	0	0	1
Helcococcus.kunzii	2	0	21	33	6	0	4	0	117	5	27	1	4	0	5	9	0	0	2	0	81	6	13	3	3	0	3	0	92	2	4	0	11	0	0	0	0	0	32	1	4	3	2	0	13	0	52	1	2
Lachnospiraceae.bacterium.10.1	0	0	9	1	1	0	0	0	0	0	29	0	0	0	2	0	0	0	2	0	22	2	1	0	0	0	0	0	7	4	4	0	0	0	0	0	0	0	26	1	0	0	0	0	47	1	8	0	13
Streptococcus.phage.PH10	0	0	27	0	52	0	21	0	26	0	9	0	28	0	3	0	0	0	108	7	2	0	10	2	22	0	44	1	2	0	4	0	5	0	0	2	0	0	10	1	0	0	124	1	13	4	5	0	4
Corynebacterium.callunae	13	0	9	2	2	2	5	0	13	1	35	0	4	4	4	0	0	1	14	0	20	2	17	9	0	0	4	3	6	0	13	0	8	0	0	1	2	0	25	0	6	0	7	0	20	1	24	0	8
Bifidobacterium.thermacidophilum	9	0	3	0	130	0	2	0	97	0	212	3	1	0	1	0	0	2	5	0	2	0	2	0	0	0	1	2	2	0	0	0	0	0	15	0	1	0	2	0	0	0	1	0	3	0	54	0	0
Sphingomonas.sp..MM.1	0	8	0	3	0	0	73	0	41	2	23	2	7	1	6	0	0	4	1	0	1	0	5	3	23	7	11	1	21	57	4	0	3	1	0	5	0	0	4	26	2	4	2	0	17	9	24	1	1
Leuconostoc.gelidum	2	0	0	4	1	0	51	0	21	1	4	0	1	2	0	1	0	0	0	0	1	0	6	1	183	3	22	0	3	0	6	1	0	0	0	0	0	0	7	0	0	0	165	4	18	2	5	0	3
Riemerella.anatipestifer	0	2	86	2	7	0	3	0	3	0	8	0	0	1	12	5	0	0	9	0	8	0	15	0	10	0	3	0	4	1	1	1	147	0	0	1	0	0	15	5	3	0	9	1	120	0	49	0	5
Daldinia.eschscholtzii	1	0	0	0	2	0	0	0	1	0	0	0	0	0	0	0	0	0	0	0	0	0	1	0	0	0	0	0	0	0	0	0	0	0	0	0	263	224	0	1	0	0	4	2	1	0	4	0	17
Pseudomonas.sp..R81	1	1	0	6	2	0	0	0	8	3	11	0	0	0	0	0	0	0	2	0	0	0	0	0	3	0	4	0	2	0	0	0	0	0	0	0	0	0	7	0	1	0	349	125	10	1	1	2	0
Zygosaccharomyces.rouxii	1	0	0	0	1	0	0	0	0	0	0	0	10	0	0	0	0	0	0	0	0	0	4	0	0	0	0	0	0	0	0	0	1	0	0	0	0	0	0	0	0	0	1	0	0	1	0	0	1
Lactobacillus.rossiae	3	0	2	3	3	0	202	0	150	2	18	0	4	0	0	0	0	0	12	1	1	1	11	2	8	2	21	1	0	0	2	0	4	0	0	0	0	0	4	0	3	0	41	1	27	1	1	0	4
Lactococcus.lactis.plasmid.pIL105	0	0	0	0	1	0	84	3	102	4	1	0	15	0	2	0	0	0	2	0	0	0	2	0	43	4	49	2	0	0	3	0	4	1	0	0	0	0	0	0	1	0	12	6	77	3	0	0	2
Enterococcus.faecium.plasmid.pIP816	2	0	1	5	5	0	109	7	45	0	2	0	3	2	1	0	1	4	2	1	0	0	2	1	23	5	12	1	1	0	2	0	0	0	0	0	0	0	2	0	3	0	22	3	68	4	6	0	0
Clostridium.sporosphaeroides	1	0	10	3	0	0	0	0	1	0	54	0	0	0	1	0	0	0	0	0	16	1	2	1	1	0	1	0	17	3	4	0	2	0	0	1	0	0	52	1	0	0	0	0	62	1	20	0	11
Roseivivax.sp..22II.s10s	1	0	0	1	0	7	0	0	7	0	4	0	0	1	0	0	0	0	1	0	0	0	3	7	5	0	0	1	28	3	2	0	0	0	0	0	1	0	0	0	218	279	0	1	0	3	5	0	1
Staphylococcus.aureus.plasmid.p21	13	1	5	5	23	0	8	0	13	1	31	2	6	3	1	0	3	0	8	0	24	2	20	4	5	1	5	2	4	0	48	3	0	0	0	0	2	0	16	1	3	0	10	0	2	0	39	0	16
Thermomonas.fusca	1	1	0	6	1	0	9	2	6	1	0	2	0	0	0	0	0	3	1	9	2	0	6	66	17	0	7	4	222	0	22	4	2	3	5	0	0	0	5	4	3	1	4	3	3	4	8	1	2
Afipia.birgiae	18	2	3	0	22	4	0	0	35	1	4	1	4	0	3	0	1	2	12	27	2	1	26	7	67	7	7	14	5	2	3	1	1	0	3	9	2	1	4	6	14	4	1	3	8	9	25	2	7
Grosmannia.clavigera	15	1	1	0	0	0	1	0	0	0	2	0	0	0	0	0	0	0	4	0	0	0	5	2	3	0	3	0	0	0	8	0	0	0	0	0	184	146	1	1	4	0	2	8	1	0	2	5	51
Paracoccus.pantotrophus	0	0	3	0	1	2	0	1	25	0	83	3	10	7	0	0	2	4	2	3	6	0	10	45	5	18	0	1	127	2	60	0	1	3	10	6	0	0	2	7	2	2	0	5	0	10	17	0	0
Corynebacterium.glutamicum.plasmid.pXZ10145.1	26	1	26	10	3	1	0	0	13	0	68	2	3	0	3	1	0	0	4	0	23	2	21	5	2	1	3	0	8	2	6	0	3	0	0	0	2	0	2	0	4	0	0	0	21	0	32	0	3
Bacteroides.sp..VE202.11	0	0	13	0	0	0	0	0	1	0	33	0	0	4	2	0	0	1	2	0	46	0	2	0	1	0	0	0	18	2	2	0	0	0	0	0	0	0	42	1	0	0	1	0	64	0	22	0	4
Enterococcus.faecium.plasmid.pVEF1	0	0	1	12	3	6	122	5	49	1	5	0	4	1	3	0	0	5	1	0	0	0	4	1	25	1	14	0	4	0	3	0	0	0	0	4	0	0	2	0	1	0	29	1	56	3	0	1	5
Pannonibacter.phragmitetus	96	2	1	1	43	1	3	1	92	3	0	19	1	119	4	0	1	8	2	0	0	0	1	7	1	0	1	0	8	8	0	0	0	0	0	0	0	0	27	5	4	2	9	0	68	5	9	0	0
Corynebacterium.diphtheriae.plasmid.pNGA2	30	4	3	1	7	0	0	0	13	0	89	3	8	0	1	0	1	0	13	0	66	2	15	13	2	2	7	0	7	0	3	0	3	1	0	0	5	0	54	2	6	0	1	1	2	1	26	1	23
Klebsiella.pneumoniae.plasmid.pKF3.140	1	2	9	2	0	2	0	0	8	1	4	4	1	1	0	1	0	1	7	0	375	3	5	3	4	1	0	0	3	0	12	2	1	0	0	3	0	0	5	2	0	1	39	1	26	4	6	1	1
Pantoea.vagans	17	0	0	0	1	0	0	0	13	0	63	2	53	1	1	0	0	5	6	1	0	0	6	2	6	1	30	0	157	2	1	1	62	2	1	0	0	0	2	3	2	0	23	0	10	1	33	0	7
Clostridium.diolis	1	0	0	0	102	2	2	0	47	0	1	2	160	0	0	0	0	0	132	2	1	5	0	1	22	3	22	0	0	0	3	0	0	0	0	0	0	0	5	0	0	0	9	0	40	0	2	0	3
Propionibacterium.phage.P100_A	1	0	0	0	0	0	5	0	10	0	1	0	52	0	0	0	0	0	9	1	21	0	25	0	7	0	9	0	2	0	244	0	0	1	0	0	0	0	11	0	4	1	4	0	29	0	13	0	34
Nesterenkonia.sp..NP1	7	2	1	117	2	5	3	0	6	2	23	2	2	3	0	0	1	1	2	7	3	0	4	14	3	1	1	2	14	6	11	6	0	20	4	1	0	0	3	4	4	0	0	17	4	0	9	0	5
Streptococcus.pyogenes	1	0	16	8	23	2	0	1	31	0	7	0	4	0	0	1	0	1	12	0	116	5	15	5	3	0	5	0	6	0	6	0	0	1	0	0	0	0	15	2	2	0	13	0	9	1	15	0	24
Herpotrichiellaceae.sp..UM238	0	0	2	0	0	0	3	0	2	0	2	1	0	0	0	0	0	1	0	7	1	2	3	0	0	1	4	2	0	8	1	0	0	5	0	6	263	178	0	0	1	0	1	1	2	0	4	0	17
Sorangium.cellulosum	1	0	0	0	0	0	0	0	3	0	4	0	0	0	0	0	0	0	0	0	1	0	2	0	0	1	0	1	0	2	8	0	0	0	3	3	0	0	3	2	209	300	1	0	3	0	2	1	0
Ophiocordyceps.sinensis	0	0	0	0	0	0	6	0	2	0	0	0	0	0	0	0	0	0	3	0	0	0	0	0	0	0	0	0	3	0	0	0	0	0	0	0	151	124	0	0	3	1	4	2	0	0	0	4	77
Propionibacterium.phage.P105	17	3	1	0	5	1	3	0	57	1	19	0	33	0	2	1	0	0	19	0	7	0	12	4	7	1	9	0	10	0	76	3	1	1	0	0	0	1	0	0	5	1	6	0	5	0	11	0	4
Pseudomonas.plecoglossicida	2	0	0	8	0	2	0	0	1	0	2	0	0	0	0	0	0	1	0	1	0	1	2	3	3	2	0	2	1	0	0	0	1	0	5	15	0	0	0	0	0	0	305	126	1	0	0	0	0
Neotyphodium.gansuense	0	0	0	0	0	0	0	0	1	0	0	0	0	0	0	0	0	0	0	0	0	0	0	0	0	0	0	0	0	0	0	0	0	0	0	0	272	231	0	0	0	0	0	0	0	0	0	0	6
Pseudomonas.taiwanensis	13	4	4	8	7	0	1	0	50	2	53	1	8	3	9	1	0	1	8	3	9	2	20	13	8	10	20	0	16	0	3	0	0	1	1	1	0	0	11	0	6	0	62	36	6	0	44	2	8
Enterococcus.faecium.plasmid.pM7M2	1	0	289	89	3	1	3	0	18	5	1	0	10	0	3	0	0	0	8	0	4	0	7	1	0	0	23	0	0	0	4	0	4	0	0	0	0	0	5	0	1	0	13	1	2	3	20	0	5
Lachnospiraceae.bacterium.3.2	0	0	14	0	1	0	2	0	0	0	28	0	0	0	0	0	0	0	0	0	26	0	1	1	0	3	0	0	10	0	2	0	0	1	0	0	0	0	26	0	0	0	0	0	52	1	24	0	10
Leuconostoc.sp..DORA_2	0	0	9	287	0	4	0	29	41	0	1	0	1	8	0	1	2	12	1	0	0	1	1	2	3	1	5	0	0	0	2	0	0	0	0	0	0	0	32	0	1	0	113	0	5	0	2	0	0
Alistipes.indistinctus	0	0	22	6	0	0	0	0	1	1	2	0	0	0	5	0	0	0	1	0	23	4	2	0	1	0	0	0	2	0	2	0	2	0	0	0	0	0	48	1	0	0	1	0	18	0	6	0	6
Rhodovulum.sp..PH10	1	2	0	0	0	0	0	0	40	0	4	0	0	4	1	1	0	3	3	0	1	0	1	2	1	1	1	3	9	2	6	5	0	0	3	1	1	0	2	2	166	218	2	1	5	1	17	2	3
Peptostreptococcaceae.bacterium.AS15	2	0	1	0	10	0	14	0	9	0	3	0	0	0	15	0	0	0	35	0	44	1	31	1	12	0	8	0	5	0	3	0	25	0	0	0	1	0	24	1	3	0	24	0	120	3	31	2	43
Sclerotinia.sclerotiorum	0	0	0	0	0	0	0	0	0	0	0	0	0	0	0	0	0	0	0	0	1	0	0	0	0	0	0	0	1	0	0	0	0	0	0	0	188	172	1	0	0	0	2	3	0	0	8	2	33
Brachybacterium.squillarum	4	0	1	11	1	2	7	1	19	6	75	1	0	1	2	0	0	50	6	1	12	0	7	2	13	0	24	3	3	119	8	1	0	4	0	3	1	0	9	1	4	0	1	2	7	0	13	0	6
Prevotella.oralis	5	0	1	0	7	0	0	0	9	0	14	1	2	0	2	0	0	0	7	0	16	0	18	2	12	1	8	0	12	0	11	0	7	7	0	0	0	0	34	2	4	0	17	0	49	1	22	0	46
Pseudomonas.sp..EGD.AK9	0	8	0	1	1	2	0	0	5	1	1	3	1	0	0	1	0	3	2	0	0	1	2	1	6	10	3	0	6	0	1	0	0	0	54	0	0	0	3	5	0	0	259	96	0	1	1	2	2
Reticulomyxa.filosa	15	6	3	0	0	2	37	0	45	0	3	3	1	3	6	0	0	1	2	0	2	3	2	6	11	45	15	2	17	0	6	2	1	0	4	3	7	7	8	0	6	5	95	3	35	34	7	0	4
Luteimonas.huabeiensis	0	8	0	1	0	0	1	0	7	1	5	0	0	17	0	0	0	1	3	0	1	2	2	18	26	5	9	3	170	3	20	5	14	0	4	4	0	0	4	1	4	3	9	6	1	1	12	3	28
Bacteroides.pyogenes	2	0	3	0	3	1	0	0	30	35	28	0	0	2	2	0	0	0	7	0	25	0	7	2	0	0	5	1	13	4	9	0	4	0	0	0	0	0	43	0	2	0	0	0	65	0	38	0	2
Tetragenococcus.halophilus.plasmid.pHDC.RI.DNA	0	0	0	1	0	1	3	3	8	3	0	0	0	0	0	0	0	0	19	0	2	0	42	11	55	4	164	0	7	0	64	1	1	0	0	0	0	0	0	0	2	0	29	0	7	0	2	0	1
Eimeria.praecox	0	0	2	0	0	0	0	0	10	1	2	0	2	0	0	0	0	0	0	0	0	0	0	4	1	3	20	9	0	0	0	0	0	0	0	2	157	204	3	0	1	0	4	1	12	11	5	1	28
Parascardovia.denticolens	1	0	4	1	0	0	0	0	15	0	14	0	236	1	0	0	0	185	0	0	3	0	10	1	0	0	2	0	3	1	0	0	0	0	0	1	0	0	17	15	2	0	0	0	5	2	2	0	6
Erysipelotrichaceae.bacterium.21_3	2	0	9	2	0	0	0	0	3	0	39	1	0	0	8	0	0	0	1	0	43	2	0	1	0	1	0	0	9	3	2	0	2	0	0	0	0	0	27	3	1	0	2	0	89	0	27	0	5
Pantoea.dispersa	87	2	3	0	6	3	1	0	15	0	35	0	3	1	2	1	1	9	27	0	1	0	13	8	5	1	56	1	33	0	4	0	97	2	0	0	0	0	10	0	5	1	22	3	9	1	39	1	4
Peptoniphilus.sp..oral.taxon.836	0	0	5	4	5	1	0	0	6	0	10	0	5	0	0	0	2	2	5	0	157	7	9	4	2	1	4	0	10	0	20	2	12	0	0	0	2	0	18	2	2	0	1	1	11	4	40	0	10
Streptococcus.phage.Abc2	3	0	0	0	3	1	2	0	0	0	1	0	0	0	1	0	0	0	0	0	0	0	5	0	2	0	2	0	0	0	0	0	0	0	0	0	0	0	2	0	4	0	0	0	25	0	3	0	93
Acinetobacter.baumannii.plasmid.pAbNDM.1	26	13	0	5	5	9	4	1	12	18	18	2	0	2	3	0	3	9	9	1	3	0	8	8	56	12	8	0	23	0	5	0	1	0	12	1	0	0	8	6	4	0	5	5	10	4	56	0	5
Cronartium.comandrae	8	0	2	1	5	0	1	0	6	1	5	1	5	4	4	8	1	2	28	6	2	1	37	21	9	1	9	0	3	0	3	0	6	1	0	0	0	0	3	8	3	0	2	3	4	15	21	23	11
Eimeria.acervulina	3	1	9	1	3	1	2	1	21	0	0	0	1	0	2	0	0	0	0	0	4	0	1	2	1	0	14	17	1	0	2	0	0	0	0	0	149	148	5	0	1	0	9	1	5	8	6	1	25
Staphylococcus.chromogenes.plasmid.pLNU1	35	0	14	6	2	2	8	0	24	1	94	4	18	0	2	1	0	0	2	0	3	0	27	6	2	0	2	0	7	0	5	1	1	0	0	0	0	0	9	0	1	0	5	0	0	0	14	0	1
Cupriavidus.sp..WS	6	3	1	3	1	4	47	3	25	5	5	2	1	16	0	1	0	4	2	1	3	0	12	4	19	0	9	3	2	3	3	2	1	0	5	0	1	0	2	7	30	36	8	2	6	4	9	0	2
Lachnospiraceae.bacterium.COE1	0	0	13	3	0	0	0	0	4	0	39	0	0	0	0	1	0	0	0	0	13	6	0	1	1	0	0	0	11	4	0	0	0	0	0	0	0	0	36	3	0	0	1	0	62	2	13	0	14
Kineosphaera.limosa	0	1	1	1	0	3	10	0	7	2	12	1	1	80	0	0	0	3	5	0	8	0	4	13	0	1	0	0	10	32	17	0	1	2	3	1	0	0	12	0	4	2	1	1	3	4	6	2	10
Sphingobium.sp..C100	3	9	1	0	1	2	12	0	21	0	6	0	4	0	0	0	0	3	2	1	1	0	8	13	10	9	3	5	6	26	14	6	2	3	6	6	0	0	2	13	5	0	2	1	16	10	36	0	5
Actinobacillus.ureae	2	0	365	0	6	0	25	0	9	0	3	0	2	0	2	0	0	0	10	0	3	0	3	0	4	0	3	0	0	0	4	0	5	1	0	0	0	0	5	0	1	0	12	0	22	1	11	0	1
Acinetobacter.sp..MDS7A	121	176	4	0	6	11	0	0	6	1	4	0	0	1	0	0	14	7	1	0	3	0	3	5	3	1	0	2	4	1	9	0	1	0	7	0	1	0	4	1	1	0	2	3	1	2	11	1	0
Dickeya.zeae	0	0	0	1	0	0	1	1	9	0	2	0	0	0	0	0	0	0	2	0	1	0	0	1	0	0	4	0	0	0	4	0	1	0	0	0	1	0	31	2	0	0	311	5	123	3	2	0	3
Phaeospirillum.molischianum	0	0	0	0	0	0	0	0	0	0	0	0	0	3	0	0	0	0	0	0	1	1	0	0	0	0	0	0	2	1	0	0	0	0	0	0	0	0	0	1	188	344	0	0	0	0	2	0	0
Bavariicoccus.seileri	6	0	1	1	0	0	129	0	194	0	5	0	1	0	0	0	2	0	3	0	2	0	20	3	30	0	55	0	1	0	30	0	0	0	0	0	0	0	0	1	2	0	3	0	1	0	10	0	0
Bulleidia.extructa	13	1	2	0	8	1	0	0	18	3	6	0	15	1	0	0	0	8	22	0	7	1	11	4	4	1	13	1	4	1	28	0	13	0	0	0	0	0	3	27	3	0	17	0	18	52	3	0	41
Staphylococcus.aureus.plasmid.pKH12	12	0	7	5	4	2	8	0	25	0	17	0	15	0	4	0	0	0	6	0	9	1	14	5	0	0	3	0	6	0	32	2	0	0	0	0	1	0	14	1	5	0	1	0	4	0	9	1	23
Collinsella.stercoris	0	0	12	1	0	0	0	1	3	0	42	1	0	0	0	16	0	0	0	0	61	0	4	0	3	0	0	0	34	0	3	0	0	0	0	0	0	1	42	0	1	0	2	0	52	9	28	0	8
Bacteroides.sp..2_2_4	0	0	1	1	0	0	0	0	0	0	12	0	0	0	0	0	0	0	3	0	13	1	3	0	0	0	0	0	17	3	1	1	0	0	2	0	0	0	11	0	1	0	0	0	27	1	23	0	1
Proteus.mirabilis	0	0	2	0	0	0	1	0	65	0	0	0	0	1	0	0	0	0	0	0	0	0	1	0	0	0	0	0	0	0	0	0	0	0	0	0	0	0	0	1	0	0	3	1	4	0	0	0	1
Ochrobactrum.sp..EGD.AQ16	0	90	0	0	4	0	0	0	4	0	2	13	1	1	1	1	1	2	5	0	0	0	2	0	1	1	0	0	5	5	2	0	0	0	4	2	0	0	0	0	131	230	1	1	3	1	2	0	0
Enterococcus.faecalis.plasmid.pTW9	3	1	88	0	2	0	17	0	4	0	5	1	3	0	1	0	0	18	2	0	73	8	2	6	1	0	19	0	8	0	9	0	0	0	0	44	0	0	20	4	1	0	9	0	26	1	16	5	6
Pseudomonas.thermotolerans	3	15	1	10	1	0	3	0	8	0	4	3	0	1	0	1	0	2	74	0	5	0	4	4	99	6	39	1	8	6	6	0	0	3	11	2	0	1	12	0	1	0	54	18	52	0	2	0	5
Verticillium.alfalfae	0	0	0	0	0	0	0	0	1	0	0	0	0	0	0	0	0	0	0	0	0	0	1	1	0	0	0	0	3	0	0	0	0	0	0	0	222	211	1	0	4	0	1	0	0	2	0	0	6
Acinetobacter.radioresistens	3	6	3	8	0	0	7	2	12	1	15	0	0	14	0	2	3	9	10	0	1	0	2	6	5	2	0	16	4	0	5	0	0	0	26	1	0	0	7	7	3	0	1	8	9	1	2	1	3
Olsenella.profusa	0	0	1	0	2	0	0	0	11	1	26	0	0	39	3	0	0	1	8	0	23	0	14	1	3	0	8	0	0	0	103	1	2	3	0	0	2	0	62	1	1	0	9	0	12	0	14	0	52
Cupriavidus.taiwanensis	8	15	1	4	0	5	61	1	4	1	7	0	0	10	0	0	0	7	1	0	2	0	4	1	35	1	0	2	2	2	4	5	2	1	0	1	0	0	1	0	12	18	6	2	1	0	5	0	41
Cellulomonas.sp..KRMCY2	3	0	1	0	4	0	4	0	13	0	8	1	0	7	1	0	0	2	7	4	2	0	4	3	1	4	3	2	6	180	9	4	0	0	1	2	0	0	4	0	0	0	0	1	2	2	6	0	2
Bradyrhizobium.sp..ORS.278	0	0	0	0	0	0	0	0	10	0	0	0	0	0	2	0	0	1	2	0	4	0	0	1	3	0	0	0	6	4	0	0	3	0	0	0	1	0	0	0	76	92	174	81	0	0	2	0	0
Campylobacter.coli	5	0	3	0	0	3	1	0	4	0	0	0	0	0	0	0	0	0	3	0	42	4	0	1	3	0	5	0	8	0	0	0	0	0	0	0	0	0	17	2	1	0	3	1	103	5	16	1	5
Mycobacterium.smegmatis	4	0	2	3	0	1	0	0	3	4	18	1	1	0	0	0	4	0	2	0	4	0	3	0	3	0	0	1	4	7	7	3	1	6	0	8	0	0	0	2	1	0	0	0	3	1	16	0	1
Clostridium.sp..12.A.	0	0	9	1	0	0	0	0	1	0	15	0	0	0	0	0	0	1	2	0	14	0	3	0	2	0	1	0	8	0	0	1	1	0	0	0	0	0	30	0	2	0	10	1	29	0	12	0	2
Hanseniaspora.vineae	0	0	1	0	0	0	0	0	0	0	0	0	0	0	0	0	0	0	28	22	0	14	10	3	0	47	3	21	3	10	11	48	1	18	2	2	15	3	15	2	0	0	2	6	6	4	1	14	1
Eggerthella.lenta	2	0	12	1	2	0	0	0	3	0	97	0	0	0	8	0	0	0	0	0	100	2	4	2	6	0	2	0	24	0	6	0	0	0	0	0	0	0	53	0	0	0	3	0	72	1	31	0	14
Sphingobium.japonicum	1	0	0	2	1	2	6	0	36	11	11	0	3	3	27	0	2	1	9	5	0	0	8	5	55	4	33	2	9	9	10	5	4	4	5	9	1	0	0	5	6	0	2	3	23	3	20	0	3
Lactobacillus.brevis.plasmid.pRH45II	2	0	0	0	0	0	26	0	18	0	7	0	0	0	2	0	0	0	1	0	2	0	0	1	92	4	35	0	1	0	5	0	0	1	0	0	0	0	16	2	1	0	194	3	18	0	0	0	3
Caulobacter.sp..AP07	3	0	1	0	1	0	6	0	1	0	2	0	0	0	0	0	0	0	3	0	0	9	1	11	160	3	1	6	6	10	13	14	1	5	3	4	0	0	1	0	8	20	2	2	3	17	9	0	20
Pseudomonas.sp..HPB0071	4	0	0	1	2	1	0	0	7	7	14	0	0	0	1	0	0	2	9	3	0	0	1	2	0	2	5	23	1	1	22	2	1	0	68	4	0	0	5	24	1	0	4	3	4	19	120	0	4
Brevibacillus.borstelensis	0	0	0	0	8	0	0	0	4	0	0	43	0	0	0	0	4	0	3	0	0	0	6	5	2	0	0	0	0	0	0	0	0	0	0	0	0	0	2	0	0	6	0	0	7	0	226	0	0
Lachnospiraceae.bacterium.A4	1	0	11	1	1	0	3	0	2	0	29	2	0	0	0	0	0	3	0	0	22	0	2	1	0	0	2	0	6	0	4	0	0	0	0	0	0	0	27	0	1	0	0	0	63	0	9	0	10
Staphylococcus.aureus.plasmid.pKH13	2	0	0	0	0	0	1	0	0	0	2	0	0	0	0	0	0	0	0	0	4	0	1	0	2	1	0	0	1	0	0	0	0	0	0	0	0	0	0	0	1	0	0	0	1	0	0	0	0
Lactobacillus.vaginalis	2	0	0	1	2	0	2	0	1	0	0	0	3	10	0	0	2	1	0	0	0	0	2	4	13	0	0	0	0	3	1	0	0	0	0	0	0	0	0	3	0	0	1	0	0	1	0	0	3
Bradyrhizobium.sp..Cp5.3	0	2	2	1	1	0	0	0	16	0	5	0	9	1	0	0	0	3	1	1	1	2	2	4	7	0	2	4	4	2	3	0	0	3	1	8	0	0	0	0	109	151	4	0	10	0	3	1	1
Geobacillus.sp..JF8	0	0	2	12	0	3	2	0	1	7	11	1	0	1	0	0	0	0	1	0	0	0	1	0	5	0	2	0	5	0	1	0	2	1	0	1	0	0	7	0	2	0	10	32	190	0	1	0	7
Methylocapsa.acidiphila	0	0	0	0	0	0	0	0	1	0	0	0	0	0	0	0	0	0	0	0	1	0	0	1	1	0	0	0	3	4	1	0	0	0	0	0	0	0	0	0	201	290	0	2	0	0	3	0	1
Victivallis.vadensis	1	0	2	0	0	0	0	0	0	0	2	0	0	0	0	0	0	0	1	0	4	0	0	0	0	0	0	0	3	0	2	0	1	0	0	0	0	0	1	0	1	0	3	2	7	0	2	0	3
Lactococcus.phage.P335.sensu.lato	3	0	0	0	5	1	148	0	14	0	1	0	1	1	0	0	0	0	0	0	0	0	3	0	18	0	5	0	3	0	1	0	0	0	0	0	0	0	4	0	1	1	12	0	78	3	0	0	5
Janibacter.sp..HTCC2649	4	3	0	0	0	0	2	0	2	0	6	0	2	3	0	0	0	7	2	0	8	0	4	13	0	5	2	1	18	56	10	2	0	1	1	11	1	1	2	3	3	0	2	0	4	6	12	0	2
Caldimonas.manganoxidans	8	16	0	0	0	4	2	0	11	8	2	4	1	0	0	0	0	11	16	2	8	0	9	4	94	6	22	0	1	2	12	2	1	8	2	5	2	0	12	0	4	0	41	11	21	0	6	0	26
Rhodobacteraceae.bacterium.PD.2	1	0	0	0	2	0	4	0	8	0	39	0	1	1	0	1	0	1	2	1	2	4	3	30	1	2	1	0	112	2	13	1	0	0	1	0	0	0	0	0	60	96	3	3	1	4	14	1	3
Erwinia.billingiae	0	0	0	0	0	0	0	0	1	2	3	0	4	1	1	0	0	14	9	0	0	0	2	0	2	1	18	1	9	0	3	0	28	3	0	0	1	0	26	1	1	1	131	0	33	10	28	2	0
Inquilinus.limosus	1	1	1	0	0	1	0	0	5	0	8	0	1	3	1	0	0	3	6	0	3	0	0	9	1	0	2	0	35	4	11	2	1	0	7	0	2	0	0	5	113	175	4	0	4	1	2	0	0
uncultured.bacterium.plasmid.pTRACA18	0	0	0	0	0	0	0	0	0	0	2	0	0	0	0	0	0	0	0	0	4	0	1	1	3	0	0	0	72	0	0	0	0	0	0	0	0	0	136	0	0	0	4	0	142	2	139	0	0
Pasteurella.multocida	1	0	32	0	4	0	4	0	53	2	7	0	0	0	2	0	1	4	26	0	2	0	10	1	10	2	5	0	2	0	4	0	33	0	0	0	0	0	9	0	0	0	42	0	81	0	81	1	13
Aurantimonas.coralicida	3	0	0	1	0	0	0	0	2	9	7	0	9	0	0	0	0	0	0	0	0	0	0	1	1	5	1	0	11	6	2	0	0	0	1	1	0	0	0	7	151	220	0	1	0	3	4	0	0
Stereum.hirsutum	1	0	0	0	0	0	3	0	42	0	2	1	0	3	0	2	0	0	0	0	0	1	1	0	0	0	0	0	0	1	27	0	1	1	0	124	8	5	0	0	2	0	1	7	0	1	6	2	71
Lactobacillus.sanfranciscensis	0	0	0	3	1	0	35	0	20	1	1	0	0	1	0	0	0	1	1	0	2	0	4	3	51	4	8	0	1	0	1	0	2	0	0	10	0	0	4	1	1	0	51	2	11	0	0	0	1
Trichophyton.rubrum	1	0	0	0	0	0	0	0	0	0	0	0	0	0	2	0	0	0	0	0	0	0	5	1	0	0	0	0	2	0	104	0	7	2	0	0	148	143	0	0	3	0	1	0	0	0	30	0	0
Rhodobacter.capsulatus	2	1	1	0	3	0	3	0	11	1	37	1	0	0	1	0	0	2	4	3	5	0	5	69	3	8	1	1	174	2	24	0	0	0	6	1	0	0	1	0	2	4	2	3	3	11	9	1	0
Ideonella.sp..B508.1	16	19	3	1	1	6	3	1	27	17	5	0	0	0	1	6	0	0	12	4	3	3	4	8	25	9	5	0	10	4	4	5	0	8	16	16	0	0	6	6	1	0	5	8	8	11	18	3	12
Rhodobacter.sp..CACIA14H1	3	0	1	4	0	1	4	0	11	0	27	0	0	1	0	0	0	0	1	0	2	1	7	57	2	0	0	2	211	5	26	0	0	0	3	0	1	0	0	0	0	1	0	7	2	2	32	0	1
Sphingobium.lactosutens	2	5	0	8	0	0	23	0	43	0	15	0	4	0	18	0	1	1	1	2	0	1	9	5	17	1	17	3	4	9	8	2	2	0	6	2	0	0	1	8	10	2	0	3	25	15	9	1	2
Trichophyton.equinum	6	0	0	0	0	0	0	0	0	0	0	0	0	0	0	0	0	0	0	0	0	0	0	0	0	0	0	0	0	0	0	0	0	0	0	0	1	0	1	0	0	0	0	0	0	0	480	0	0
Bifidobacterium.breve	4	2	12	1	0	5	16	0	61	0	29	0	53	0	2	0	0	4	2	0	75	2	8	2	2	4	5	0	20	2	3	0	1	0	0	0	0	0	43	2	2	0	8	1	14	0	29	2	11
Bipolaris.maydis	4	0	1	0	0	2	3	0	3	0	0	0	0	0	2	0	0	0	0	0	0	0	3	0	0	0	0	0	1	0	0	0	0	0	0	0	205	184	0	0	1	0	3	0	1	1	2	0	3
Cladophialophora.carrionii	0	0	0	0	0	0	0	0	0	0	0	0	0	0	0	0	0	0	5	0	0	0	1	0	0	0	0	0	0	0	0	0	0	0	0	0	175	157	1	0	1	0	0	0	8	8	6	0	29
Leuconostoc.inhae	0	0	0	21	0	2	7	9	11	4	0	1	0	1	0	0	2	4	0	0	1	0	0	0	2	1	0	0	0	0	0	0	0	0	0	0	0	0	50	3	0	0	322	1	27	0	0	0	4
Bacteroides.sp..1_1_30	0	0	3	2	0	0	0	0	0	0	5	0	0	0	3	0	0	0	1	0	12	0	5	1	3	1	1	0	31	8	0	0	0	0	0	4	0	0	30	0	0	0	0	0	92	0	38	1	3
Lactobacillus.farciminis	0	0	2	4	0	0	75	0	79	0	3	0	2	0	0	0	0	0	0	0	0	0	3	0	189	4	15	0	0	0	1	0	0	0	0	0	0	0	10	0	0	0	64	1	6	0	0	0	0
Sphingobacterium.sp..IITKGP.BTPF85	0	3	0	0	0	0	13	0	20	6	0	1	0	7	13	0	7	0	5	0	0	0	0	2	31	67	111	6	3	3	2	0	0	0	0	16	0	0	2	3	0	0	13	9	68	0	1	0	1
Novosphingobium.sp..AP12	0	4	2	5	0	1	7	0	6	2	17	1	3	0	0	0	1	1	4	3	1	12	5	4	25	4	2	13	2	43	3	5	3	1	4	1	0	0	2	2	3	2	0	2	16	19	9	1	1
Mycobacterium.rhodesiae	3	1	0	2	0	0	0	0	19	6	8	0	2	1	0	9	5	3	1	0	2	0	3	2	0	6	1	0	0	17	5	60	0	2	3	0	1	0	2	4	1	0	1	2	11	1	9	0	2
Beggiatoa.sp..PS	4	0	7	5	3	3	1	0	6	0	28	2	4	0	0	0	0	0	15	2	55	3	16	10	4	1	2	0	9	0	17	1	6	0	0	0	3	0	16	2	4	0	4	0	7	0	50	0	15
Coprobacillus.sp..8_2_54BFAA	0	0	25	2	0	0	0	0	1	0	78	2	0	1	0	0	0	0	0	0	29	11	1	0	3	0	1	0	8	0	1	0	0	1	0	0	0	0	30	0	0	0	3	0	32	0	25	0	12
Sphingomonas.sp..PAMC.26617	2	4	0	0	0	0	10	0	102	0	16	2	8	1	0	0	0	2	0	0	2	0	3	2	4	0	16	0	4	15	16	0	4	0	1	0	0	0	0	22	7	0	1	3	59	0	6	0	0
Prevotella.baroniae	7	0	2	7	3	1	4	1	31	17	42	2	9	10	4	0	1	2	17	0	13	0	9	12	6	0	36	1	2	1	16	0	2	0	4	0	0	0	19	2	1	0	14	2	29	2	19	2	6
Sclerotinia.homoeocarpa	0	0	0	0	0	0	2	0	3	0	1	0	0	0	0	0	0	0	1	0	0	0	0	0	0	0	1	0	0	1	1	0	0	0	0	2	222	179	0	0	2	0	0	0	0	0	2	0	0
Nesterenkonia.sp..AN1	3	3	2	0	0	4	6	0	6	1	17	0	2	0	0	31	0	3	1	0	0	1	6	4	0	0	3	4	6	3	10	0	2	1	2	14	0	0	3	1	3	1	1	14	3	2	11	0	2
Shewanella.sp..ANA.3.plasmid.1	7	4	3	3	1	4	0	0	17	1	18	2	3	2	3	1	4	6	11	1	6	0	10	5	23	7	3	2	25	1	4	2	12	2	15	6	1	0	15	10	4	1	46	22	21	9	31	5	4
Chryseobacterium.gleum	10	4	18	8	5	3	4	0	9	0	11	0	0	21	8	0	0	3	1	2	5	3	7	4	32	3	21	0	10	1	4	1	37	1	3	1	2	0	6	8	4	0	4	16	41	3	18	1	3
Sphingomonas.sp..JGI.0001003.D23	0	1	0	0	0	0	11	0	6	0	11	0	3	0	1	0	0	0	1	0	0	0	0	1	0	0	4	2	3	9	2	0	1	1	0	0	0	0	0	0	117	169	0	0	7	0	1	0	0
Streptomyces.sp..BoleA5	3	0	1	96	0	0	3	0	2	0	4	0	0	0	0	0	0	2	0	0	3	1	2	2	3	25	2	0	10	37	5	1	1	0	0	0	0	0	2	0	0	1	1	0	0	2	4	0	0
Pseudomonas.psychrophila	2	0	0	0	0	0	0	0	18	0	0	1	1	0	3	0	0	2	2	0	0	0	0	0	0	3	1	0	1	0	1	0	0	0	0	2	1	0	18	0	1	0	218	87	25	2	1	2	0
Derxia.gummosa	0	1	0	0	0	0	0	0	5	2	5	0	0	0	0	0	0	0	0	0	1	1	0	3	1	2	1	0	2	0	2	0	0	2	3	0	0	0	0	1	4	3	184	58	2	0	12	0	42
Cerataphis.brasiliensis.yeast.like.symbiont	0	0	0	0	0	0	0	0	0	0	0	0	0	0	0	0	0	0	0	0	0	0	0	0	0	0	0	0	0	0	0	0	0	0	0	0	132	107	0	0	0	0	1	3	1	0	5	1	85
Flavobacterium.sp..B17	1	4	10	1	4	1	0	0	1	5	4	2	0	4	2	0	0	0	1	0	0	2	4	2	3	0	7	0	13	0	13	0	21	1	1	0	0	0	7	2	52	66	5	8	26	1	22	2	6
Propionibacterium.phage.PHL113M01	6	0	2	1	7	0	2	0	32	1	11	0	28	0	0	0	0	0	11	1	14	0	23	0	13	0	7	0	12	4	91	1	5	1	0	0	0	0	3	1	8	0	3	0	5	0	11	0	8
Tepidiphilus.margaritifer	9	9	0	12	2	8	7	3	10	4	0	6	3	5	2	0	3	22	5	0	5	0	6	1	84	4	20	2	2	1	12	3	1	2	3	1	0	0	2	2	1	0	21	6	13	3	6	0	5
Azoarcus.sp..KH32C	1	0	0	0	0	0	0	0	7	0	0	0	1	0	0	0	0	0	0	0	0	0	1	0	3	0	1	0	2	2	1	0	0	0	0	0	0	0	1	0	156	272	0	2	0	1	2	0	1
Nocardia.cyriacigeorgica	5	0	4	0	0	0	1	0	34	0	5	1	1	3	0	0	1	0	6	1	6	1	8	1	3	0	5	0	2	6	8	2	2	0	13	2	0	0	5	3	2	1	3	1	25	0	5	0	7
Lachnospiraceae.bacterium.M18.1	0	0	16	0	1	0	0	0	0	0	41	0	0	0	1	0	0	0	0	0	14	5	1	0	12	0	0	1	7	4	4	0	0	0	0	0	0	0	40	1	1	0	0	0	55	0	3	0	3
Caenispirillum.salinarum	0	0	0	0	0	0	0	0	8	1	0	0	0	0	0	0	0	0	0	0	1	0	0	0	0	1	0	0	1	2	1	0	0	0	0	0	0	0	0	0	154	264	1	0	1	1	0	0	0
Acinetobacter.sp..NCTC.10304	11	4	4	21	5	5	4	2	38	3	29	6	3	11	4	0	3	30	8	0	1	0	12	7	3	14	0	0	10	0	2	5	1	0	2	1	2	0	10	13	4	0	5	1	7	14	58	0	17
Enterobacter.cloacae.plasmid.pEC.IMPQ	0	3	5	3	0	10	2	0	5	0	4	0	0	0	0	1	1	3	0	0	1	0	1	0	0	2	1	0	3	0	1	0	1	0	0	0	1	0	30	6	1	0	232	4	74	4	11	0	5
Kribbella.flavida	1	0	0	2	0	0	0	0	0	0	9	0	0	0	0	0	0	3	1	0	1	2	2	2	1	0	1	1	2	81	3	3	1	0	2	0	0	0	4	3	0	1	1	0	2	1	9	0	0
Micromonospora.lupini	0	0	0	0	0	0	0	0	17	45	3	0	0	0	1	4	0	2	0	0	0	0	0	3	3	1	0	0	13	249	20	0	0	0	0	1	0	0	0	1	2	0	0	12	1	0	0	0	0
Providencia.rettgeri	1	0	11	1	1	3	0	0	8	0	0	0	0	0	0	0	0	1	0	0	2	2	2	0	1	1	0	0	2	0	0	0	0	0	1	0	0	0	334	35	0	0	2	0	5	1	0	0	1
Gloeophyllum.trabeum	0	0	0	0	0	0	0	0	0	0	0	0	3	0	0	0	0	0	0	0	0	0	0	0	0	0	0	0	0	0	0	0	0	0	0	0	63	53	0	0	0	0	2	7	0	1	16	2	95
Staphylococcus.aureus.plasmid.pKH17	20	0	2	2	13	3	10	0	12	1	53	2	9	0	2	0	0	0	6	0	8	0	15	3	3	0	2	1	7	0	29	0	1	0	0	0	0	0	30	1	3	0	3	0	4	0	22	0	7
Clavispora.lusitaniae	1	4	0	39	0	33	0	0	10	4	0	27	3	6	0	0	1	23	0	1	0	0	1	0	0	0	0	0	1	0	0	0	1	0	0	1	47	50	0	1	0	0	0	69	3	2	2	54	9
Staphylococcus.aureus.plasmid.pT181	25	0	2	1	11	0	8	0	6	0	71	1	6	0	6	0	0	0	9	0	10	0	12	0	2	0	4	0	16	0	50	3	2	0	0	8	0	0	36	2	1	0	4	0	1	0	3	0	9
Acinetobacter.baumannii.plasmid.pABIR	16	2	35	15	5	0	0	1	24	0	37	0	13	7	2	0	0	1	16	0	22	1	25	6	7	3	9	0	6	0	9	0	2	0	1	0	4	0	8	2	3	0	3	1	4	1	20	0	5
Enterococcus.gilvus	1	0	8	5	2	0	0	0	1	0	3	0	0	0	0	0	0	0	1	0	3	1	7	7	2	1	1	0	13	0	1	0	0	0	0	0	0	0	28	0	1	0	2	0	20	0	4	0	2
Caulobacter.segnis	0	0	2	2	0	0	105	6	11	0	5	0	1	0	0	0	0	0	1	0	3	2	3	2	73	0	2	5	3	3	4	1	0	2	13	0	0	0	3	0	33	47	5	3	3	4	7	0	2
Cryptosporangium.arvum	0	0	0	0	0	0	0	0	1	0	5	0	0	0	0	0	0	1	0	0	2	0	2	2	0	1	0	0	28	132	8	0	1	0	0	0	0	0	1	4	1	0	8	0	0	1	5	0	0
Deinococcus.aquatilis	5	0	0	0	0	0	0	0	0	0	1	0	1	0	36	0	3	0	6	0	0	0	8	10	1	0	0	0	6	0	4	0	0	0	0	0	0	0	6	0	8	0	0	322	2	0	5	0	1
Prevotella.marshii	0	0	4	0	1	0	0	0	12	1	5	0	0	0	0	0	0	0	14	0	4	2	10	1	5	0	5	0	2	0	6	0	2	0	0	2	1	0	16	3	4	1	16	0	37	2	10	1	44
Escherichia.coli.plasmid.p271A	12	3	0	8	0	3	0	1	12	1	14	2	0	4	0	0	0	8	9	1	2	0	14	4	8	5	7	2	8	1	1	0	0	0	10	1	0	0	20	2	4	1	120	3	27	4	18	0	9
Burkholderia.sp..YI23.plasmid.byi_2p	28	24	1	11	0	31	48	4	14	15	1	9	3	16	5	4	9	13	3	1	3	3	4	5	3	3	5	2	4	0	7	4	0	1	10	0	0	0	1	5	1	0	0	0	2	4	12	0	6
Pseudomonas.cremoricolorata	4	1	0	2	0	0	0	0	1	0	1	0	0	0	1	0	0	1	0	0	0	0	0	0	2	1	1	0	1	0	0	0	0	0	1	0	0	0	0	0	1	0	243	90	0	0	1	0	0
Acidovorax.sp..MR.S7	7	6	3	5	3	2	4	5	21	4	7	0	2	30	5	1	2	10	2	1	6	3	10	10	15	8	1	2	8	2	10	3	3	4	9	9	0	0	5	4	2	2	8	5	37	4	13	0	4
Elizabethkingia.meningoseptica	0	0	19	1	1	4	0	0	1	0	0	1	0	2	1	0	0	0	0	0	0	0	4	1	6	0	1	3	0	0	3	0	12	0	0	0	0	0	1	0	0	0	3	1	35	0	278	1	0
Pythium.arrhenomanes	0	0	0	0	0	0	0	0	0	0	2	0	0	0	0	0	0	0	0	0	0	0	1	0	0	0	0	0	0	0	1	0	0	0	0	0	57	62	0	0	0	0	0	8	2	3	16	3	84
Caulobacter.sp..URHA0033	1	1	0	0	0	0	8	0	8	1	2	0	0	2	0	0	0	1	1	0	0	4	0	4	116	2	3	8	6	14	13	9	0	10	2	1	0	0	1	1	36	72	0	0	6	15	2	0	2
Mycobacterium.chubuense	0	1	3	4	2	1	0	0	23	2	4	0	12	0	1	0	4	2	2	0	2	3	1	1	1	5	0	0	1	8	1	0	1	1	0	0	1	0	1	3	0	0	1	0	0	0	2	0	1
Lactobacillus.acidophilus	2	1	0	0	0	0	0	1	1	0	1	1	3	0	9	0	0	0	0	0	2	0	0	1	1	0	0	0	1	0	0	0	0	0	0	0	0	0	0	1	4	0	3	2	21	1	3	0	4
Capronia.epimyces	1	0	0	0	0	0	0	0	1	0	1	0	0	0	0	0	0	0	0	0	0	0	0	0	3	0	0	0	0	1	0	0	0	0	0	0	168	149	0	0	0	0	2	1	0	0	1	0	17
Pelomonas.sp..JGI.001013.K11	24	69	0	2	6	29	9	3	6	10	3	1	0	6	0	12	4	1	7	4	2	0	6	3	1	6	3	0	2	2	8	5	0	0	3	1	0	1	1	3	0	1	0	8	3	16	13	8	3
Pseudobutyrivibrio.ruminis	0	0	7	0	0	0	0	0	1	0	21	0	0	0	0	0	0	0	0	0	22	1	4	0	0	0	0	0	15	2	5	0	0	2	0	0	0	0	28	0	0	0	0	0	37	0	8	0	6
Bradyrhizobium.sp..CCGE.LA001	2	0	0	0	0	0	0	0	3	0	0	0	2	0	1	0	1	4	3	0	0	0	2	2	3	2	1	0	0	3	2	0	0	2	1	16	0	1	2	1	99	153	3	3	6	2	3	0	8
Salpingoeca.rosetta	2	0	1	0	0	1	1	0	16	0	1	0	0	0	0	0	0	0	0	2	2	0	0	0	1	3	4	0	0	0	2	0	1	0	0	0	41	38	8	0	1	0	12	5	5	12	5	6	92
Bacteroides.sp..D2	0	0	0	0	0	0	0	0	0	0	1	0	0	0	0	0	0	0	1	0	9	1	6	3	1	0	0	0	12	3	0	0	1	0	0	0	0	0	14	0	0	0	0	0	11	1	14	0	3
Lysobacter.antibioticus	0	4	0	1	0	1	1	0	2	0	1	0	1	0	0	0	1	0	2	0	0	1	2	13	5	4	0	0	70	0	16	1	0	2	43	0	0	0	1	0	37	52	7	5	3	3	7	0	1
Ensifer.sp..TW10	0	0	0	0	1	0	0	0	2	0	0	0	0	0	0	0	0	2	1	0	0	1	0	0	1	0	0	0	2	17	1	0	0	0	0	0	0	0	0	0	146	237	0	0	1	0	2	0	1
Pseudomonas.sp..MOIL14HWK12.I2	5	0	0	1	1	0	0	0	3	0	10	0	0	0	1	0	0	8	5	0	2	0	8	4	10	0	186	6	21	0	1	0	2	0	2	0	0	0	1	0	2	0	10	8	13	1	49	0	2
Citromicrobium.bathyomarinum	0	8	0	0	0	1	5	0	6	1	8	0	1	0	0	0	0	3	0	1	0	0	2	1	4	0	2	0	4	21	3	2	0	0	1	0	0	0	0	4	126	166	0	0	3	0	1	1	0
Conexibacter.woesei	5	0	0	2	0	0	1	0	19	2	10	4	1	2	0	1	1	9	1	0	0	0	1	1	0	8	0	1	4	98	15	52	0	0	2	18	0	0	0	4	0	0	0	1	5	5	6	0	1
Enterococcus.durans	0	0	1	0	1	0	219	11	29	0	6	0	3	0	1	0	0	0	2	0	1	0	5	1	5	0	15	2	1	0	5	0	0	3	0	0	0	0	0	1	1	0	8	2	21	1	1	0	2
Kineococcus.radiotolerans	0	9	1	0	1	1	0	0	1	0	12	2	0	0	0	2	1	2	3	0	8	0	4	1	5	0	1	0	7	43	3	0	0	0	0	9	0	0	1	22	2	0	0	0	0	4	8	0	1
Parabacteroides.sp..D13	1	0	7	3	0	0	0	0	5	0	19	2	0	0	3	1	0	0	1	1	23	0	4	1	0	0	0	0	7	2	3	0	4	0	0	0	0	0	18	0	3	0	0	0	14	6	31	0	5
Cladophialophora.psammophila	0	0	0	0	0	0	0	0	0	0	0	0	2	0	0	0	0	0	0	0	0	0	0	4	0	0	0	0	0	0	0	0	0	0	0	0	185	186	1	0	1	0	0	0	0	0	0	0	0
Pediococcus.acidilactici.plasmid.pEOC01	0	0	3	4	0	0	6	5	1	0	9	0	0	0	1	0	0	0	3	0	13	1	3	1	0	0	1	0	5	1	3	0	0	0	0	5	0	0	16	0	1	0	2	1	25	2	12	0	26
Sutterella.wadsworthensis	0	2	3	0	0	0	5	0	1	0	2	0	2	0	61	0	0	0	21	0	122	6	12	8	6	0	2	0	48	1	2	0	3	0	0	0	0	0	48	1	1	0	0	0	0	4	25	0	2
Corynebacterium.nuruki	15	0	8	6	4	0	2	0	12	0	55	1	4	0	1	0	0	0	3	0	54	1	16	4	3	0	1	0	4	2	19	0	0	0	0	0	1	0	14	0	2	0	3	0	1	0	31	0	8
Empedobacter.brevis	3	4	1	51	0	8	0	0	4	3	0	10	1	6	0	0	14	4	0	0	0	6	1	6	54	2	0	0	11	2	7	3	1	0	6	8	0	0	2	1	0	0	11	51	8	6	8	3	9
Pseudoxanthomonas.sp..J35	0	1	1	0	0	0	12	0	7	1	0	2	0	26	1	1	1	2	3	0	5	1	2	21	8	1	2	1	50	1	7	0	2	0	8	7	1	0	3	6	2	0	6	22	0	0	133	0	6
Azohydromonas.australica	5	18	1	1	0	14	9	1	3	9	3	3	2	1	0	2	0	4	7	4	3	5	11	7	19	4	4	2	3	4	7	3	12	3	11	21	1	0	0	5	4	3	9	2	6	12	27	5	5
Reyranella.massiliensis	1	28	1	0	1	0	0	0	5	0	4	0	1	0	0	0	0	0	2	0	2	2	2	8	5	7	0	6	0	2	1	1	0	6	6	10	0	0	5	2	1	2	2	8	5	17	7	10	7
Eubacterium..yurii	6	0	1	0	0	0	0	0	16	0	1	1	1	0	13	0	0	0	23	0	39	1	20	1	7	0	4	0	5	0	4	1	16	1	0	0	0	0	12	1	4	1	9	0	114	4	11	0	31
Bradyrhizobium.sp..YR681	1	1	1	1	0	2	2	0	5	0	3	1	4	3	0	0	1	1	2	1	0	2	1	6	4	1	1	8	9	7	0	3	0	1	5	13	1	0	0	5	54	81	10	1	24	1	5	4	1
Burkholderia.gladioli	2	0	0	0	0	1	4	0	6	0	0	2	0	0	0	0	0	18	1	0	0	0	2	0	3	0	8	0	1	1	4	0	6	0	0	0	0	0	0	2	116	186	0	0	2	2	0	1	2
Sinorhizobium.meliloti	0	1	1	0	2	0	0	0	9	3	9	1	1	7	2	0	0	2	1	1	0	0	5	10	7	6	1	0	23	124	6	0	1	1	3	0	0	0	1	0	8	6	19	4	10	1	9	0	1
Bacteroides.clarus	2	0	41	16	2	2	0	0	27	1	29	0	0	0	2	0	0	0	5	0	39	1	3	1	1	0	0	0	13	1	5	0	1	0	0	0	0	0	37	0	1	0	1	0	33	1	34	0	7
Hydrogenophaga.sp..PBC	5	3	1	3	1	3	14	0	13	5	9	7	1	4	0	7	0	1	10	3	1	1	8	6	25	6	5	3	10	1	3	4	0	1	4	12	0	0	2	6	13	12	10	19	22	4	13	1	8
Saccharopolyspora.rectivirgula	42	1	2	1	8	2	2	29	40	0	41	2	10	1	1	0	0	4	18	0	0	0	16	5	1	2	0	0	23	3	1	0	3	0	0	36	0	0	13	1	2	1	0	0	5	0	23	0	5
Isoptericola.variabilis	0	0	0	2	0	0	0	0	3	0	6	0	0	1	1	0	1	3	24	0	5	0	2	4	0	5	0	0	10	202	13	2	0	0	0	0	0	0	3	1	0	0	0	0	2	1	0	0	3
Rhodospirillum.rubrum	0	1	0	0	0	0	0	0	0	0	0	0	0	0	0	0	0	0	0	0	0	0	1	1	1	0	1	0	1	2	1	0	0	0	0	0	0	0	1	0	143	237	7	4	0	0	0	0	0
Azospirillum.halopraeferens	0	0	0	0	0	0	0	0	2	7	0	0	0	2	0	0	0	0	0	0	3	0	2	5	0	0	1	0	8	0	2	0	0	0	17	1	0	0	0	1	121	146	1	0	2	0	3	0	0
Wenxinia.marina	0	0	1	3	0	1	0	0	9	1	14	0	0	5	0	0	2	0	0	0	0	0	2	18	1	0	1	0	50	1	20	0	0	0	6	0	0	0	0	9	78	101	1	2	0	3	7	1	0
candidate.division.TM7.single.cell.isolate.TM7b	1	0	0	0	1	1	4	0	2	0	5	0	12	0	1	0	0	0	46	2	26	0	13	1	10	0	12	3	1	1	8	0	13	0	2	0	0	0	27	0	1	0	11	0	72	0	9	0	12
Aurantimonas.manganoxydans	3	0	0	0	0	0	0	0	0	0	2	0	0	3	0	0	0	1	0	0	0	0	0	2	0	2	0	0	9	9	5	0	0	0	0	0	0	0	0	2	136	220	0	0	0	0	2	0	1
Enterobacter.cloacae.plasmid.pEC.IMP	0	3	3	7	1	7	1	0	8	3	1	0	0	2	1	3	0	0	1	0	4	0	2	0	0	0	0	0	4	0	0	0	0	0	0	0	1	0	18	2	0	0	196	9	83	9	6	0	5
Fretibacterium.fastidiosum	2	0	0	0	0	0	2	0	12	0	18	0	0	2	0	0	0	0	38	0	4	0	10	7	10	0	2	0	1	0	26	0	11	0	0	0	0	0	10	0	1	0	20	0	17	1	10	0	68
Rhodococcus.erythropolis	1	2	0	2	1	1	0	1	11	0	2	10	0	3	0	0	0	23	3	4	1	5	10	7	1	14	0	0	0	0	1	6	0	1	110	5	0	1	0	1	1	0	0	0	13	1	6	1	1
Bacteroides.sp..3_1_19	0	0	8	0	0	0	0	0	3	0	5	0	0	0	3	0	0	0	0	0	16	2	4	2	0	0	0	0	0	0	0	0	0	0	0	0	0	0	13	0	1	0	0	0	18	1	19	0	1
Microbispora.sp..ATCC.PTA.5024	0	0	0	0	1	0	0	0	2	0	3	0	3	1	0	1	0	9	1	1	4	1	3	2	1	1	2	0	8	78	8	3	2	0	0	2	0	0	2	0	0	0	0	0	0	2	0	0	1
Mycobacterium.septicum	2	1	0	1	1	1	0	0	0	1	3	0	0	0	0	0	1	0	0	0	3	0	2	0	0	0	0	0	1	5	3	1	0	0	0	0	0	0	0	0	0	0	116	41	0	0	1	0	0
Enterococcus.faecium.plasmid.pRUM	52	1	23	0	3	1	0	2	37	0	78	4	8	0	0	0	0	12	5	2	1	0	7	1	1	1	5	0	5	0	18	0	0	0	0	0	0	0	5	1	2	0	2	0	7	1	15	0	3
beta.proteobacterium.FWI2	5	1	2	0	2	1	3	0	5	0	3	0	3	3	16	2	0	0	5	2	1	1	12	0	53	0	26	2	0	2	4	6	3	4	1	0	4	0	1	0	2	0	0	0	12	0	3	0	17
Eggerthella.sp..YY7918	0	0	15	0	1	0	0	0	0	0	181	0	0	1	0	0	0	0	1	0	31	0	2	0	0	0	0	0	5	0	0	0	0	0	0	0	0	0	55	0	0	0	0	0	36	1	13	0	5
Opitutus.terrae	0	0	0	0	0	0	0	0	0	0	0	0	0	0	0	0	0	2	0	0	2	0	0	0	0	0	1	0	0	0	1	0	0	0	0	0	0	0	0	0	138	257	0	0	3	0	2	0	0
Streptococcus.phage.7201	0	0	0	0	1	0	4	0	3	0	1	0	1	0	19	0	0	0	1	0	0	0	1	1	1	0	15	0	1	0	7	0	1	0	0	0	0	0	0	0	1	0	2	0	16	1	5	0	121
Anaeromyxobacter.sp..Fw109.5	0	0	0	0	0	2	0	0	0	0	3	2	0	0	0	0	0	10	0	0	0	0	1	0	0	0	0	0	0	0	2	2	0	0	1	0	0	0	2	0	157	208	0	0	2	0	0	0	0
Citricoccus.sp..CH26A	1	1	1	20	1	24	3	1	8	2	24	0	3	1	0	0	0	5	2	1	2	1	11	4	1	8	11	0	9	15	29	11	1	0	1	5	0	0	4	0	4	0	2	1	0	5	5	0	1
Helicobacter.suis	3	0	2	0	2	2	0	0	16	0	6	0	5	0	1	0	1	0	6	0	0	0	8	3	1	0	2	0	1	0	5	0	3	0	0	0	0	0	2	0	2	0	0	1	21	1	7	0	7
Amycolatopsis.orientalis	2	1	0	6	2	0	0	0	4	0	5	0	0	1	0	0	1	0	4	0	15	5	2	0	1	1	4	0	6	35	8	0	0	0	0	4	1	0	3	4	0	1	0	3	1	0	4	0	1
Klebsiella.pneumoniae.plasmid.15S	1	0	0	0	0	0	0	0	7	0	17	0	0	0	5	0	0	0	1	0	5	0	1	0	0	0	0	0	2	0	10	4	0	0	0	0	0	0	0	0	1	0	1	0	5	0	2	0	3
Rhodococcus.opacus	10	0	1	2	0	0	15	1	17	1	13	0	0	4	2	1	1	0	2	0	2	0	1	2	1	1	2	0	1	5	3	0	0	0	0	0	0	0	0	1	1	0	91	28	4	0	7	1	1
Pantoea.sp..SL1_M5	4	0	0	0	0	0	0	0	4	0	37	0	31	0	0	0	0	0	3	0	0	0	7	2	2	1	12	0	97	1	0	0	34	1	0	0	0	0	0	0	1	0	14	4	4	0	11	0	0
Afipia.broomeae	30	2	2	0	2	3	4	0	52	1	5	0	3	1	0	0	2	19	5	10	0	0	4	3	0	0	0	0	4	0	1	0	1	4	1	3	1	0	0	1	0	1	3	0	5	1	9	0	4
Bacillus.nealsonii	4	2	0	0	9	0	0	0	3	0	38	0	1	7	1	10	1	0	4	0	1	0	2	1	0	0	0	0	4	0	2	0	1	0	71	0	0	1	24	0	3	1	12	2	1	0	12	0	2
Micrococcus.sp..28	2	2	0	9	8	2	5	0	6	11	18	0	25	2	3	0	0	6	7	0	0	0	15	18	1	1	3	0	24	0	57	9	0	0	4	3	0	0	14	5	6	0	2	0	6	1	14	0	36
Aeromonas.hydrophila	0	3	0	2	0	2	0	0	18	2	1	13	1	5	1	0	0	5	15	0	2	0	3	1	0	1	4	0	6	0	1	0	0	1	6	0	1	2	26	1	3	1	189	7	21	0	4	0	1
Asticcacaulis.sp..AC466	0	0	0	0	0	0	0	0	0	0	1	0	0	0	0	0	0	0	0	0	0	0	2	0	1	0	1	0	0	2	0	0	0	0	0	0	0	0	0	0	150	236	0	0	0	0	2	0	0
Gordonia.otitidis	2	4	0	0	43	13	6	1	63	3	6	0	7	17	0	13	19	19	1	6	1	0	12	23	0	0	0	0	5	4	12	0	4	4	4	2	1	0	3	3	1	0	0	2	1	5	28	0	1
Klebsiella.pneumoniae.plasmid.pK29	2	3	1	6	2	1	0	0	5	2	7	0	2	4	1	10	0	1	5	1	0	0	5	0	1	0	20	0	19	0	5	0	39	1	0	9	0	0	4	6	0	1	119	3	16	10	30	1	1
Leuconostoc.citreum.plasmid.pIH01	0	0	0	0	0	0	0	0	0	0	0	0	0	0	0	0	0	0	0	0	0	0	0	0	0	0	1	0	0	0	0	0	0	0	0	0	0	0	36	2	0	0	331	2	18	0	0	0	2
Porphyrobacter.cryptus	0	5	0	2	2	1	7	0	6	0	11	0	0	12	1	0	0	0	10	0	1	9	13	13	17	0	4	1	25	39	21	2	0	0	6	6	2	0	3	3	7	10	3	0	5	2	44	0	3
Solirubrobacter.sp..URHD0082	2	3	1	4	0	4	1	0	23	0	15	1	4	1	0	1	1	27	3	0	1	0	6	1	3	12	2	0	14	25	27	42	1	6	3	22	0	0	1	2	3	0	0	1	3	2	44	1	1
Arthroderma.benhamiae	0	0	0	0	0	0	0	0	0	0	0	0	0	0	0	0	0	0	1	0	0	0	0	0	0	0	0	0	0	0	0	0	0	0	0	0	67	65	0	0	0	0	1	0	81	157	9	0	0
Bacillus.isronensis	0	0	0	0	5	0	5	0	129	135	2	0	0	0	0	1	1	0	3	0	3	0	16	0	8	1	20	0	0	0	0	0	0	0	0	0	0	0	1	0	2	2	3	0	16	1	1	0	0
Bacillus.sp..JCM.19047	10	1	62	5	19	4	12	0	46	1	30	1	24	0	3	3	0	0	3	0	5	2	5	1	2	0	5	0	6	0	4	0	1	0	0	0	0	0	7	0	6	0	0	1	1	0	6	0	10
Novosphingobium.pentaromativorans	2	1	0	0	0	0	23	0	7	1	6	8	0	0	2	0	0	4	4	0	0	2	2	5	25	10	0	2	4	15	8	9	0	3	12	12	0	0	1	6	1	0	1	3	16	8	18	1	1
Cupriavidus.sp..HMR.1	5	1	2	0	0	0	48	1	32	1	1	0	2	2	9	1	0	2	0	2	0	0	2	0	20	0	7	1	5	1	2	2	0	0	22	2	0	0	2	0	1	0	3	2	2	4	14	0	3
Lactococcus.lactis.plasmid.pCL2.1	0	0	0	0	2	0	249	0	10	0	0	0	2	0	0	0	0	0	0	0	0	0	5	2	29	2	8	0	1	0	5	0	1	0	0	0	0	0	0	0	2	0	3	6	12	0	0	0	0
Oenococcus.oeni	0	0	0	4	2	0	175	12	9	1	0	0	1	0	0	0	0	0	0	0	0	0	3	1	4	1	2	0	2	0	0	0	0	0	0	2	0	0	0	0	0	0	5	1	11	0	0	0	4
Coprinopsis.cinerea	0	0	0	0	0	0	0	0	0	0	0	0	0	0	0	0	0	0	0	0	0	0	0	1	0	0	1	2	1	0	0	0	0	0	0	0	5	4	0	0	1	0	13	6	0	0	16	2	102
Moniliophthora.perniciosa	4	4	1	0	0	6	6	0	0	3	0	0	0	0	0	0	2	0	0	0	0	0	0	1	0	0	0	0	0	0	0	0	0	0	0	0	176	135	0	0	1	0	1	0	1	0	0	0	0
Weissella.confusa	4	5	0	0	0	2	88	1	59	1	6	1	0	0	0	0	1	11	0	1	0	0	7	1	39	0	12	1	0	0	1	0	0	0	0	0	0	0	7	1	0	0	67	2	2	0	0	1	16
Mogibacterium.sp..CM50	6	0	13	1	4	0	2	0	3	1	32	0	21	0	0	0	0	0	6	0	12	0	8	1	0	0	7	0	5	0	44	0	1	0	2	0	0	0	13	0	2	0	16	0	16	5	23	0	41
Azotobacter.vinelandii	1	0	1	0	0	0	0	0	2	6	2	0	0	0	0	0	0	0	1	0	1	0	1	0	2	5	1	0	3	0	1	0	1	1	0	0	0	0	1	2	0	0	221	94	0	0	2	0	1
Bacillus.smithii	1	2	0	5	2	0	1	6	1	20	0	0	0	0	0	0	0	1	1	0	0	0	19	16	0	0	0	0	0	1	10	3	0	0	0	0	1	1	3	9	27	24	24	6	6	0	23	0	22
Streptococcus.pneumoniae.plasmid.sequence_id.807000..seq_data_id.7038249..tax_node_id.1313.	1	0	2	0	4	0	0	0	1	0	2	0	0	0	9	0	0	0	19	0	0	0	1	2	0	1	0	0	2	0	9	0	16	1	0	0	0	0	15	0	2	0	106	0	24	0	7	0	13
Xylanimonas.cellulosilytica	1	1	0	2	0	0	0	0	0	0	10	0	0	1	0	0	0	1	3	0	5	0	2	1	2	1	2	0	8	183	4	1	0	0	0	3	0	0	0	0	0	0	0	0	0	0	1	0	1
Mycobacterium.avium	0	1	0	0	1	7	0	0	7	29	5	0	7	0	0	0	4	1	1	0	4	0	3	0	1	1	0	0	5	3	8	13	0	0	4	10	11	0	2	3	0	0	0	1	0	6	5	1	0
Rubellimicrobium.thermophilum	0	0	0	5	4	3	0	0	1	0	37	0	1	24	0	0	0	3	1	2	0	4	8	33	1	1	1	0	89	1	19	0	0	0	6	1	0	0	1	0	1	0	1	0	4	0	39	0	0
Sphingobium.sp..YL23	0	1	0	1	1	0	8	0	10	0	3	0	0	0	1	0	0	0	8	2	2	2	2	14	20	5	13	0	8	26	6	2	2	2	1	3	0	0	1	5	3	1	0	6	5	7	9	0	3
Dehalobacter.sp..FTH1	0	0	4	2	0	0	4	0	2	0	5	1	3	1	0	2	0	1	0	0	6	0	4	1	4	0	3	0	0	17	5	0	2	0	1	0	0	0	4	1	1	0	28	3	13	0	12	2	1
Corynebacterium.ulceribovis	6	0	5	0	1	0	0	0	6	0	52	1	0	0	1	0	3	0	4	0	13	0	6	3	3	0	6	0	3	0	8	0	1	0	0	0	0	0	15	0	9	0	4	0	13	0	26	0	4
Pasteurella.pneumotropica	0	0	54	0	6	0	8	0	12	0	1	0	0	0	1	0	1	0	8	0	0	0	3	1	4	0	1	0	0	0	35	0	12	1	2	0	0	0	13	0	0	0	20	0	98	1	32	0	27
Weissella.cibaria	5	0	8	17	0	2	17	4	45	1	0	0	1	1	5	0	0	41	1	7	1	84	13	3	22	2	6	0	0	0	1	0	0	0	1	0	1	0	9	1	0	0	22	1	0	1	0	0	6
Arthrobacter.phenanthrenivorans	1	2	8	1	3	0	6	1	7	1	2	2	1	5	0	0	1	15	6	0	4	0	6	0	1	0	0	0	8	6	9	1	2	0	0	13	0	0	3	0	0	0	3	0	4	5	3	0	0
Nocardia.abscessus	4	0	0	0	1	0	0	0	1	0	1	0	0	2	1	0	2	0	4	0	1	0	2	1	1	0	0	0	0	2	2	0	0	0	0	0	0	0	2	0	101	168	5	0	6	0	2	0	1
Desulfovibrio.magneticus	0	0	0	0	0	1	0	0	5	282	2	0	0	40	0	0	0	0	0	0	0	0	0	0	0	0	0	0	1	0	0	0	0	0	0	0	0	0	0	1	2	0	0	10	2	2	1	21	1
Epilithonimonas.tenax	2	6	15	3	3	1	1	0	13	2	1	3	4	7	0	0	0	6	1	4	5	8	4	22	2	12	6	0	37	0	34	3	8	0	3	2	0	0	2	10	1	0	4	44	16	4	27	0	5
Aeromonas.salmonicida	0	2	1	3	1	0	2	0	23	0	7	11	1	0	2	0	0	4	2	0	13	1	1	1	2	1	2	0	2	0	5	1	1	0	6	0	0	0	12	3	0	2	142	0	46	1	10	0	5
Clostridium.sp..HGF2	0	0	9	1	4	0	0	0	0	1	15	0	0	0	0	0	0	0	0	1	20	1	2	0	0	0	0	0	7	0	0	0	0	0	0	0	0	0	10	0	0	0	0	0	20	0	9	0	9
Bradyrhizobium.genosp..SA.4	0	0	0	0	1	1	0	0	7	1	1	0	8	0	1	0	0	0	2	1	2	1	2	1	1	2	1	1	4	4	2	3	1	0	4	12	0	0	1	1	48	96	25	11	15	1	11	1	4
Fusobacterium.nucleatum.plasmid.pFN1	0	0	0	0	0	0	0	0	0	0	3	0	0	0	5	0	0	0	39	0	10	0	10	2	9	0	7	1	4	0	62	0	3	0	0	0	0	0	24	0	2	0	55	2	22	0	12	0	7
Lachnospiraceae.bacterium.28.4	0	0	3	0	1	0	0	0	4	0	16	0	0	0	0	0	0	0	3	2	10	0	2	1	0	0	0	0	2	0	0	0	1	0	0	0	0	0	15	0	0	0	1	0	19	2	13	0	3
Serinicoccus.marinus	2	3	0	0	7	2	3	0	5	1	10	2	1	3	0	0	0	0	2	2	0	3	7	12	0	0	3	1	6	21	11	1	0	0	1	0	1	0	0	67	0	1	0	0	2	5	3	1	1
Tetrahymena.malaccensis	2	0	1	0	6	0	2	0	4	0	6	0	3	0	1	0	0	0	5	0	3	8	3	0	7	2	6	5	2	0	4	0	8	0	0	1	6	6	10	2	0	0	13	4	37	60	7	1	11
Acinetobacter.sp..NIPH.284	2	1	9	6	1	10	0	1	10	0	4	1	1	15	0	0	1	1	8	2	0	2	3	2	10	21	1	4	4	1	75	15	1	1	14	0	0	0	9	6	0	0	1	1	10	7	8	1	4
Burkholderia.phytofirmans	5	0	0	0	1	1	0	0	2	0	1	2	0	0	0	0	0	0	2	0	1	0	0	0	0	0	0	0	0	0	0	0	0	0	2	0	0	0	1	0	124	183	2	1	0	1	5	0	0
Microbacterium.paraoxydans	3	9	0	0	0	0	2	0	7	1	11	1	0	1	0	0	0	1	1	0	0	0	0	12	0	0	2	1	8	14	6	1	0	0	1	0	0	0	3	0	0	0	0	0	1	4	3	0	1
Staphylococcus.phage.CNPH82	4	0	1	2	0	0	1	0	4	0	7	0	4	0	4	0	1	0	7	0	53	5	3	1	9	0	4	0	1	0	38	2	5	5	0	0	0	0	15	1	0	0	2	0	1	0	2	0	9
Turicibacter.sp..HGF1	1	0	7	74	0	0	0	0	2	2	122	24	14	0	0	16	0	0	0	0	2	34	3	12	1	0	0	0	8	0	0	0	0	0	0	0	0	0	9	2	0	3	0	0	4	0	0	0	0
Arthrobacter.arilaitensis	0	5	5	0	0	0	36	0	7	0	44	0	0	0	1	0	0	16	1	1	4	0	3	4	2	0	0	25	6	0	4	3	0	1	0	74	0	0	15	0	10	5	4	0	3	4	1	1	1
Bacillus.sp..EGD.AK10	3	0	1	1	0	1	4	0	6	0	17	0	3	0	0	0	0	1	4	0	3	0	2	4	1	1	0	2	6	108	3	0	0	0	2	6	0	0	2	1	11	19	0	0	0	3	2	0	3
Barnesiella.viscericola	1	0	4	0	0	0	0	0	1	0	28	0	0	0	0	0	0	0	0	0	10	0	3	0	1	0	1	0	1	0	4	0	0	0	0	0	1	0	24	0	0	0	42	19	24	1	11	0	1
Bradyrhizobium.sp..WSM2254	0	1	1	0	1	0	0	0	18	5	5	0	7	0	0	0	0	1	3	5	0	1	4	5	4	8	0	4	12	2	1	2	0	0	0	7	0	0	2	2	31	39	8	3	31	2	3	1	4
Eimeria.maxima	0	0	2	0	1	0	3	0	16	0	5	0	2	0	0	0	0	0	1	0	0	0	2	2	2	1	7	1	1	0	0	0	0	0	0	0	90	89	3	0	0	0	12	1	8	2	4	0	23
Streptococcus.phage.PH15	13	0	7	0	18	0	2	0	8	0	116	0	1	0	0	0	0	0	2	0	2	0	4	0	1	0	6	0	0	0	13	0	1	0	0	0	0	0	1	0	0	0	5	0	6	0	3	7	3
Burkholderia.cepacia	6	0	1	0	0	0	0	0	10	3	5	0	1	0	0	0	0	4	2	0	0	0	6	3	0	0	15	2	6	1	0	0	20	0	0	0	1	0	9	1	3	0	4	0	13	0	12	0	13
Paracoccus.sp..TRP	0	0	2	2	1	5	0	0	19	2	25	6	0	2	1	0	1	1	0	3	0	1	9	18	12	8	2	0	62	3	41	2	0	2	6	0	0	0	8	2	2	1	6	4	0	12	25	1	2
Actinomyces.slackii	3	4	7	0	2	0	0	0	5	0	10	0	5	0	4	0	0	0	54	1	16	0	16	4	1	0	13	0	4	1	4	0	2	0	0	0	0	0	14	1	3	0	12	0	26	0	2	1	5
Herbaspirillum.huttiense	0	0	1	0	0	0	0	0	3	0	0	0	0	0	0	0	0	0	10	7	1	5	1	5	1	8	2	5	0	4	9	12	0	48	10	7	0	0	3	12	1	0	1	2	3	14	17	3	1
Clostridiales.genomosp..BVAB3	9	3	5	13	0	6	0	0	7	0	37	1	2	0	1	1	0	23	1	0	42	1	0	1	1	1	0	0	4	0	1	0	0	0	0	0	0	0	13	20	0	0	0	0	9	5	96	0	7
Corynebacterium.sputi	12	0	10	8	1	0	0	0	5	0	29	2	0	0	1	0	1	4	2	0	17	1	6	0	0	0	3	0	3	0	7	0	1	0	2	0	1	0	10	0	5	0	5	1	1	0	36	0	4
Thermus.sp..RL	0	1	0	0	0	1	4	0	7	0	1	0	4	0	0	0	0	0	0	0	0	0	0	0	1	0	3	0	0	0	0	0	0	0	0	0	0	0	0	0	0	0	15	0	195	1	0	0	1
Bradyrhizobium.sp..ARR65	1	0	0	0	1	0	0	0	7	0	1	0	0	0	0	0	0	0	2	0	0	1	3	2	0	2	3	2	2	1	1	0	2	2	1	2	1	0	1	0	125	142	4	1	1	0	3	0	0
Rhodococcus.rhodochrous	5	0	0	2	0	0	0	0	6	3	1	4	0	186	0	0	0	0	0	1	3	0	3	1	0	2	0	0	0	7	2	0	0	0	5	0	0	0	1	1	0	0	0	0	4	5	10	0	2
Clostridiales.bacterium.NK3B98	0	0	18	0	0	0	0	0	5	0	34	0	0	0	1	0	0	0	3	0	10	0	1	0	1	0	0	0	17	2	0	0	0	0	0	0	0	0	24	0	0	0	1	0	34	0	12	0	22
Salinispora.pacifica	4	0	0	0	0	0	0	0	17	4	11	0	0	0	0	4	0	0	1	0	0	0	2	0	2	0	0	0	18	164	14	0	1	0	1	3	0	0	3	1	0	0	1	0	2	7	4	0	0
Yaniella.halotolerans	11	0	4	0	0	0	118	0	38	0	15	0	0	4	0	0	2	21	1	0	1	0	8	4	14	1	0	0	0	0	1	0	1	0	0	2	0	0	3	0	0	1	0	0	1	0	1	0	1
Massilia.niastensis	2	0	0	1	0	0	6	0	31	1	3	0	0	26	0	0	0	8	15	0	7	1	4	24	2	2	15	6	3	3	6	0	1	0	35	9	0	0	8	18	1	1	0	3	7	1	7	1	0
Bacillus.sp..J37	2	0	1	4	1	0	0	0	1	0	11	0	0	0	1	2	1	212	3	0	1	0	29	0	0	0	3	0	4	0	0	0	1	0	0	0	0	0	14	0	1	0	2	0	0	8	3	0	2
Bilophila.sp..4_1_30	0	0	8	0	0	0	0	0	1	0	38	0	0	0	1	0	0	0	0	0	21	1	4	1	2	1	0	0	10	1	3	0	0	0	0	0	0	0	3	0	0	0	0	0	11	0	11	0	5
Selenomonas.sp..FOBRC9	4	0	1	0	11	0	0	0	6	0	8	0	6	0	9	0	0	1	26	0	28	0	89	2	7	0	8	0	0	0	1	0	5	0	0	0	0	0	4	0	0	0	16	0	38	1	12	0	19
Chryseobacterium.taeanense	1	0	0	2	0	1	59	0	15	2	1	0	0	16	1	0	0	0	6	1	0	0	4	3	3	26	2	1	3	2	8	7	4	5	2	4	0	0	2	2	1	0	1	2	6	10	34	6	8
Escherichia.coli.plasmid.pSFO157	2	6	0	1	6	2	0	0	0	3	0	4	6	0	0	0	0	6	1	0	9	10	0	0	0	2	2	0	0	13	0	0	1	0	0	254	0	0	0	0	0	0	0	0	0	0	16	12	0
Escherichia.hermannii	14	1	0	2	4	5	0	0	23	4	33	3	1	0	2	0	0	4	0	0	0	0	5	1	0	0	3	1	5	0	5	0	3	0	0	0	0	0	2	1	1	0	16	4	3	0	6	0	2
Clostridium.sp..MSTE9	0	0	9	0	0	0	0	0	0	0	51	0	0	1	1	0	0	0	0	0	10	1	2	0	0	0	0	0	10	1	0	0	1	0	0	0	0	0	42	0	1	0	0	0	31	0	9	0	12
Pantoea.sp..GM01	1	0	0	2	0	0	0	0	5	0	9	0	8	0	0	0	0	1	65	0	4	0	10	1	7	0	40	2	25	2	0	0	71	1	0	0	0	0	12	0	0	0	36	2	7	0	25	0	1
Promicromonospora.sukumoe	0	0	1	0	0	0	0	0	1	0	5	0	0	1	0	0	0	0	5	0	11	0	1	2	1	0	0	0	1	143	1	0	0	0	0	3	0	0	1	1	0	0	0	0	0	0	7	0	2
Bradyrhizobium.sp..JGI.0001002.A22	0	4	0	0	0	0	0	0	11	0	3	0	2	0	0	0	2	0	0	0	0	0	1	2	0	1	0	0	9	0	2	2	0	0	0	1	0	0	1	0	1	0	0	1	3	0	1	0	0
Clostridiales.bacterium.VE202.28	1	0	1	0	0	0	0	0	0	0	11	0	0	0	1	0	0	0	0	0	18	2	2	0	0	0	0	0	8	3	1	0	0	0	0	0	0	0	10	0	0	0	0	0	61	0	4	0	4
Leptospira.sp..B5.022	1	0	0	0	0	0	0	0	0	1	0	0	2	0	0	0	5	14	0	0	0	0	0	0	0	0	0	0	0	0	0	0	0	0	0	0	0	0	0	0	0	0	0	0	0	0	0	0	1
Novosphingobium.aromaticivorans	0	2	1	0	0	1	3	0	5	0	5	1	0	1	0	0	0	4	2	4	1	1	4	4	4	3	4	0	0	39	5	6	1	2	1	10	0	0	0	5	11	11	2	5	4	11	18	2	1
Silanimonas.lenta	0	10	0	0	0	0	6	0	95	0	0	0	1	0	0	1	1	4	3	1	1	0	5	6	42	2	14	0	24	0	17	1	0	0	5	0	1	0	8	2	3	0	9	16	7	6	2	0	3
Eimeria.mitis	1	0	1	0	1	0	1	0	17	0	3	0	2	0	0	0	0	0	1	0	1	0	0	0	0	0	5	7	0	0	0	0	0	0	0	0	77	93	1	1	0	0	4	0	5	5	0	1	34
Pseudozyma.aphidis	0	0	0	0	0	0	1	0	1	0	0	0	0	0	0	0	0	1	1	0	0	0	3	1	0	1	1	0	0	0	1	0	0	0	0	0	3	2	0	0	0	0	1	9	1	2	10	0	118
Acidovorax.sp..JS42.plasmid.pAOVO01	8	5	1	11	4	10	14	2	7	7	1	2	7	9	3	1	3	20	0	3	0	0	5	5	2	4	1	5	8	4	3	1	3	5	15	9	0	0	1	2	1	1	5	6	5	8	9	2	7
Meyerozyma.guilliermondii	3	1	0	1	12	0	7	0	2	5	29	4	0	1	0	0	0	1	1	0	0	0	29	3	0	0	1	0	0	0	0	0	0	0	0	1	0	1	3	0	5	0	3	9	4	5	160	0	0
Streptococcus.sobrinus	3	0	22	1	12	1	16	0	31	10	23	0	1	0	2	0	0	0	2	2	2	2	17	9	0	0	4	0	1	2	71	0	22	0	0	0	0	0	16	2	5	0	4	0	9	0	6	0	11
Bacteroides.sp..3_1_23	0	0	1	0	0	0	0	0	2	0	3	2	0	0	3	0	0	0	3	0	6	1	4	5	1	0	0	0	17	8	0	0	0	0	0	0	0	0	8	0	1	0	0	0	44	4	22	0	4
Campylobacter.sp..10_1_50	1	0	10	0	32	2	0	1	14	0	3	0	2	0	0	0	0	7	10	0	3	0	8	2	2	0	2	0	1	0	14	0	8	0	0	0	0	0	16	0	3	0	15	0	18	2	3	0	3
Enterococcus.faecalis.plasmid.pBEE99	5	0	0	7	0	16	4	19	3	2	5	3	0	11	0	1	0	29	1	0	89	7	2	0	0	0	13	0	2	0	6	0	0	2	0	83	0	0	4	0	0	0	10	0	2	0	2	6	0
Methylopila.sp..M107	3	1	0	0	0	2	0	0	14	4	12	2	2	1	1	0	0	1	0	1	1	0	0	8	4	0	4	0	17	9	7	0	0	1	2	2	0	1	1	7	74	130	0	1	3	0	14	0	1
Trichophyton.tonsurans	6	0	0	0	0	0	0	0	0	0	0	0	0	0	0	0	0	0	1	0	0	0	0	0	1	0	0	0	0	0	0	0	0	0	0	0	0	0	0	0	1	0	0	0	2	13	323	0	1
Enterococcus.faecalis.plasmid.pRE25	2	0	12	0	1	1	29	1	12	0	4	0	9	0	0	0	0	3	8	0	10	0	9	3	2	0	14	0	7	0	36	0	5	0	0	4	0	0	15	2	3	0	8	1	10	0	19	2	15
Nesterenkonia.sp..F	0	1	3	9	0	0	2	0	5	0	16	0	1	2	0	1	0	0	1	0	9	0	2	5	0	0	6	0	1	10	5	0	1	0	0	1	0	0	2	0	4	1	0	2	1	1	7	1	2
Pseudomonas.sp..S9	0	2	3	0	0	0	0	0	2	0	0	1	0	4	0	0	0	0	0	0	0	0	0	0	3	2	0	0	0	0	1	0	0	0	1	0	0	0	0	1	0	0	195	86	0	0	0	3	0
Pseudomonas.sp..Chol1	1	19	0	0	0	1	0	1	1	0	1	0	0	0	0	0	0	2	1	0	2	0	0	1	2	10	1	0	2	0	0	0	0	0	3	0	1	1	3	2	9	13	151	74	1	0	2	0	2
Fusobacterium.nucleatum.plasmid.pPA52	3	0	0	0	1	1	6	0	1	0	6	0	0	0	7	0	0	0	45	0	10	0	5	0	6	0	4	0	4	1	64	0	6	0	0	0	2	0	12	0	2	0	29	1	27	2	8	0	3
Pseudomonas.sp..VLB120	2	1	0	3	0	1	3	0	5	0	12	2	0	2	1	0	0	2	1	0	0	0	1	1	9	1	6	0	3	0	0	0	0	0	1	0	0	0	0	1	0	0	175	73	0	1	6	0	0
Ruania.albidiflava	1	0	0	0	0	2	5	0	0	0	9	0	1	0	3	0	0	0	3	1	2	0	5	4	2	3	3	4	6	32	7	3	1	0	0	0	0	0	8	0	11	6	2	1	3	1	1	0	2
Clostridium..ramosum	0	0	2	0	0	0	0	0	0	0	4	0	0	1	2	0	0	0	1	0	36	10	1	0	6	0	0	0	15	0	2	0	0	0	0	0	0	0	22	0	1	0	1	0	24	0	10	0	3
Arthrobacter.sp..PAO19	3	0	6	2	2	0	0	0	6	0	12	1	0	0	0	0	0	0	3	0	13	1	10	1	2	0	2	72	7	2	3	0	2	0	0	3	0	0	40	2	2	0	4	0	10	1	8	1	2
Cupriavidus.sp..JGI.0001016.D21	1	0	0	0	0	1	54	0	3	0	0	0	0	0	1	0	1	0	0	0	0	0	0	2	25	0	0	0	0	0	0	0	0	5	0	2	0	0	0	0	0	0	0	0	0	0	0	0	0
Luteimonas.mephitis	1	3	8	0	1	0	0	0	1	1	0	0	0	0	2	0	1	2	0	5	3	1	2	30	8	2	1	2	163	0	16	0	5	1	2	0	0	0	0	0	0	0	1	1	0	0	6	0	0
Pseudomonas.putida.plasmid.pCAR1.2	6	0	1	2	3	2	0	2	25	0	10	0	0	0	1	0	0	0	8	0	0	0	5	3	10	3	20	5	11	1	0	1	3	0	5	2	0	0	29	3	1	0	63	3	24	1	21	0	1
Xanthomonas.arboricola	14	4	0	2	3	0	3	0	16	0	6	0	3	8	0	0	4	7	4	1	1	1	7	11	3	0	9	5	34	1	7	0	2	0	0	0	0	0	4	12	1	0	7	3	3	6	6	3	3
Gordonia.bronchialis	15	9	4	2	6	3	0	0	18	5	25	3	2	3	1	1	0	1	5	4	4	10	20	17	2	0	3	0	7	0	8	0	1	1	1	1	0	0	5	1	4	0	0	0	5	3	18	0	6
Rhizobium.sp..JGI.0001002.E20	2	0	0	1	8	1	5	0	12	0	9	0	7	0	0	0	1	0	14	0	0	1	24	4	2	0	3	1	3	3	7	0	0	0	0	0	0	0	6	0	30	24	3	0	12	0	10	0	5
Planktothrix.agardhii	8	0	96	60	6	1	0	0	3	0	12	0	5	0	0	0	0	0	6	0	0	0	7	1	1	0	1	0	5	2	4	0	1	0	0	0	0	0	2	4	1	0	0	0	1	1	15	0	1
Tatumella.ptyseos	0	0	0	0	0	0	0	0	240	0	2	0	4	1	0	0	0	1	1	0	0	0	2	0	5	26	1	0	0	3	0	1	1	0	0	3	0	0	0	0	1	0	17	0	3	1	0	0	0
Tsukamurella.sp..1534	5	8	2	1	0	1	1	0	5	0	16	0	0	1	0	0	0	1	3	0	12	0	5	3	2	4	1	0	6	21	10	0	1	0	0	4	0	0	11	1	2	0	0	0	5	5	12	1	1
Kutzneria.sp..744	7	1	3	7	0	1	0	0	3	0	22	0	3	0	0	0	0	1	2	0	10	0	0	0	2	2	1	0	1	59	1	1	0	0	1	3	0	0	4	5	1	1	2	0	3	0	6	0	2
Sphingomonas.sp..SKA58	2	0	0	4	0	8	5	0	61	4	4	0	14	0	12	0	0	4	1	0	0	2	0	2	5	3	11	0	0	9	23	0	2	0	3	1	0	0	0	2	9	0	1	1	27	0	2	0	0
Vibrio.genomosp..F6	0	0	0	0	0	0	0	0	0	0	0	0	0	0	0	0	0	0	0	0	0	0	1	0	0	0	0	0	0	0	0	0	0	0	0	0	151	163	0	0	0	0	0	0	0	0	0	0	0
Nocardia.sp..348MFTsu5.1	4	0	0	5	0	0	0	0	3	0	8	0	0	0	0	1	1	0	0	0	3	0	2	1	0	6	0	0	141	0	0	0	0	0	0	1	0	0	2	0	1	0	0	0	1	1	5	1	0
Arthrobacter.sp..TB.26	3	0	7	4	0	0	3	0	1	0	21	0	4	1	0	0	1	2	2	0	3	0	4	1	0	0	0	2	4	18	2	2	4	0	0	0	1	0	8	1	3	0	1	0	2	0	15	0	3
Clostridiales.bacterium.1_7_47FAA	0	0	17	1	0	0	0	0	0	0	9	0	0	0	0	0	0	0	1	0	25	1	2	0	1	0	0	0	8	0	2	0	0	0	0	0	0	0	9	0	0	0	0	0	68	1	5	0	2
Ceratocystis.fimbriata	0	0	0	0	0	0	0	0	0	0	2	0	0	0	0	0	0	0	0	1	0	0	0	0	0	0	0	0	0	0	0	0	0	0	0	0	147	135	0	0	0	0	0	1	1	0	0	0	0
Parvibaculum.lavamentivorans	0	0	0	0	0	2	0	0	2	0	5	0	0	1	0	0	0	1	1	0	1	0	0	9	1	2	1	0	23	0	10	0	0	0	0	0	0	0	0	0	1	1	0	0	0	0	9	0	0
Peptostreptococcaceae.bacterium.oral.taxon.113	0	0	6	0	5	0	2	0	6	0	2	0	5	0	2	0	0	0	16	2	17	1	11	4	2	0	13	0	16	0	7	0	12	1	0	0	0	0	12	0	2	0	16	0	49	0	12	0	12
Sphingomonas.sp..YL.JM2C	2	0	0	6	1	0	5	0	33	0	22	1	5	0	1	0	0	0	5	7	0	4	3	6	16	5	6	4	3	8	7	3	2	1	1	1	1	2	0	10	5	0	1	1	24	3	5	3	2
Angomonas.desouzai	0	0	0	0	0	0	0	0	0	0	0	0	0	0	0	0	0	0	0	0	0	0	0	0	0	0	1	0	0	0	0	0	0	0	0	0	142	113	0	0	0	0	1	1	0	0	0	0	12
Bradyrhizobium.sp..Ai1a.2	1	0	0	0	0	0	3	0	9	0	2	0	1	0	0	0	0	0	1	4	0	0	1	1	1	0	2	1	4	0	1	0	0	0	0	1	0	0	0	1	58	94	17	7	2	1	0	1	4
Lactobacillus.plantarum.plasmid.pLTK13	0	0	1	0	1	0	19	0	4	0	5	0	0	0	3	0	0	0	1	0	1	0	1	0	75	6	9	0	2	0	4	0	0	0	0	2	0	0	7	1	0	0	84	2	19	0	1	0	3
Selenomonas.sp..oral.taxon.137	8	0	1	0	8	0	0	0	9	0	13	0	0	0	5	0	0	0	12	0	24	0	16	2	3	0	10	0	2	0	5	0	5	0	0	0	2	0	4	0	1	0	17	0	38	1	3	0	15
Ascocoryne.sarcoides	0	0	0	9	0	0	0	0	0	1	2	0	0	0	0	0	0	0	0	0	0	0	0	0	0	0	0	0	0	0	0	0	0	0	0	0	147	126	1	0	0	0	0	1	0	0	0	0	0
Escherichia.coli.plasmid.pEK499	2	1	0	5	0	1	0	0	5	0	1	0	1	0	0	0	0	0	1	0	191	1	4	0	0	0	0	0	2	0	5	2	1	0	1	0	1	0	4	0	1	0	26	0	22	0	2	0	0
Sphingobium.ummariense	1	5	1	3	0	0	91	2	21	1	6	0	0	2	2	0	1	3	4	3	1	0	2	2	7	1	4	2	1	33	1	0	1	1	2	3	0	0	1	2	4	0	0	2	16	3	3	0	1
Propionibacterium.phage.P100_1	9	0	3	0	2	1	2	0	39	0	8	0	34	0	1	0	1	0	20	0	4	0	6	5	4	0	5	0	6	0	45	0	1	1	0	0	0	0	3	0	4	0	12	0	9	1	8	0	8
Cupriavidus.pinatubonensis	1	0	3	0	0	0	38	2	4	4	5	0	3	17	1	0	0	4	2	0	4	0	1	0	13	7	0	0	1	0	0	1	6	0	2	0	0	0	3	6	1	0	19	3	6	2	13	2	1
Metarhizium.acridum	0	0	0	0	0	0	0	0	0	0	0	0	0	0	0	0	0	0	0	0	0	0	0	0	0	0	0	0	0	0	0	0	0	0	0	1	82	56	0	0	0	0	1	0	54	90	0	0	2
Phanerochaete.carnosa	0	0	0	0	0	0	0	0	0	0	0	0	0	0	0	0	0	0	0	0	0	0	1	0	0	0	0	1	0	0	0	0	0	0	0	0	32	32	0	0	0	0	8	1	3	0	3	6	68
Treponema.pedis	1	0	3	0	11	0	2	0	14	0	4	1	3	0	0	0	0	0	18	0	10	0	8	0	9	1	40	0	2	0	2	0	11	0	0	0	0	0	11	0	2	1	23	0	46	1	27	0	8
Carnobacterium.maltaromaticum	0	1	0	10	1	1	2	0	4	3	5	0	93	0	2	0	0	0	7	0	0	0	4	0	2	14	12	2	0	0	1	0	0	0	1	0	0	0	1	3	0	0	2	0	15	88	3	0	1
Oceaniovalibus.guishaninsula	0	0	0	0	1	0	0	0	3	1	28	0	1	1	1	0	0	0	1	5	1	1	1	33	2	2	0	1	157	0	8	1	0	0	2	0	0	0	0	0	0	0	0	0	0	10	11	0	0
Saprolegnia.parasitica	0	0	0	0	0	0	0	0	1	0	0	0	0	0	0	0	0	0	0	0	0	0	0	0	0	0	0	0	0	1	0	0	0	0	0	0	0	0	0	0	0	0	2	5	1	4	11	2	88
Clostridium.paraputrificum	0	0	4	16	0	0	0	0	0	0	10	0	0	0	0	1	0	0	0	0	37	122	2	5	2	5	0	0	8	1	2	0	0	0	0	0	0	0	11	37	0	1	0	1	2	13	0	0	4
Firmicutes.bacterium.ASF500	0	0	5	0	0	0	0	0	2	0	17	0	0	0	0	0	0	0	0	0	8	0	0	0	0	0	0	0	3	0	2	0	0	0	0	0	0	0	13	1	1	0	0	0	34	0	7	0	9
Staphylococcus.sciuri.plasmid	2	0	39	48	0	0	2	0	1	0	12	0	3	0	0	0	21	8	0	0	2	0	1	0	0	0	0	0	3	0	11	1	4	3	0	4	0	0	33	0	2	1	2	0	2	0	2	0	8
Cryptococcus.gattii	0	0	0	0	0	0	0	0	3	0	0	0	0	0	0	0	0	0	1	0	0	0	1	0	0	0	0	0	0	0	0	0	0	0	0	0	87	53	0	0	0	0	0	2	1	1	2	0	46
Gemella.cuniculi	0	0	18	0	6	0	0	0	11	0	2	0	1	1	0	0	0	0	13	0	0	0	1	0	4	0	14	1	1	0	2	0	1	0	0	0	0	0	2	0	1	0	26	1	24	0	2	0	1
Acidovorax.sp..NO.1	2	6	0	0	0	2	0	1	33	4	1	2	0	6	1	1	0	1	4	2	2	0	7	10	7	5	3	2	5	2	2	2	1	0	34	3	0	0	0	6	5	1	1	3	11	3	12	2	5
Intrasporangium.chromatireducens	7	1	1	0	0	2	4	0	6	2	23	2	0	12	0	0	1	3	2	0	1	2	3	11	2	1	1	5	16	28	20	4	0	1	0	1	0	0	5	2	2	0	2	0	0	4	1	0	11
Beutenbergia.cavernae	2	0	0	1	1	2	0	0	5	0	26	1	0	1	0	1	1	0	6	0	0	0	3	1	1	1	0	2	2	81	13	0	0	0	0	3	0	0	0	0	0	0	0	0	0	0	1	0	2
Bacteroides.fluxus	0	0	0	1	0	2	0	0	3	0	6	0	0	0	2	0	0	0	0	0	10	1	5	2	1	0	0	0	6	0	2	0	0	0	0	0	0	0	17	0	0	1	0	0	60	3	16	1	1
Clostridiales.bacterium.VE202.09	0	0	3	0	0	0	0	0	0	0	9	0	0	0	0	0	0	0	0	0	5	0	0	0	2	0	0	0	3	0	0	0	0	0	0	0	0	0	118	1	1	0	0	0	26	0	2	0	1
Cystobacter.fuscus	3	1	9	0	0	0	0	0	0	1	3	0	1	0	0	0	0	0	2	0	2	0	6	0	0	1	0	2	1	2	1	0	1	0	0	9	0	0	1	0	125	140	0	0	0	0	1	0	0
Enterorhabdus.mucosicola	0	0	15	0	0	0	0	0	1	0	79	0	0	0	0	0	0	0	0	0	14	1	3	0	1	0	0	0	9	0	0	0	0	0	0	0	0	0	37	1	0	0	1	0	21	0	18	0	5
Streptococcus.phage.EJ.1	2	0	4	0	27	1	12	0	45	0	7	0	30	0	7	0	1	1	4	0	3	0	1	1	1	1	5	0	0	0	5	0	2	0	0	0	0	0	1	0	0	0	36	0	14	1	2	0	4
Clostridium..hiranonis	0	0	1	16	0	6	0	0	5	0	18	0	0	6	0	0	0	0	3	0	17	54	2	6	0	0	0	0	8	4	2	2	0	4	0	0	0	0	13	20	1	0	0	2	9	42	17	4	1
Pseudomonas.sp..GM24	0	0	0	0	0	0	0	0	0	0	0	0	0	0	0	0	0	0	0	0	0	0	0	0	0	0	0	0	0	0	0	0	0	0	0	0	0	0	0	0	0	0	163	86	0	0	0	0	0
Clostridium.sp..Ade.TY	0	0	5	7	0	0	0	0	1	1	13	0	0	0	0	0	0	0	0	0	32	103	2	0	0	0	1	0	8	4	0	3	2	1	0	0	0	0	22	25	0	0	0	2	5	23	3	1	9
Kallipyga.massiliensis	0	1	10	2	3	0	0	0	14	0	39	0	0	0	8	0	9	0	0	0	60	0	8	2	0	4	1	0	12	0	0	0	0	0	0	0	0	0	3	0	4	0	1	0	16	0	40	0	4
Ochrobactrum.intermedium	1	101	0	0	31	0	0	1	18	2	1	12	0	70	0	0	0	0	1	0	0	0	1	0	0	0	2	0	1	1	0	0	1	0	1	0	0	0	0	2	1	0	0	5	38	2	14	0	0
Porphyrobacter.sp..AAP82	0	5	0	0	0	0	4	0	10	8	6	1	4	0	0	0	0	1	1	3	0	6	2	3	2	1	0	2	3	33	6	0	0	0	0	2	0	0	0	2	1	1	0	3	0	3	119	1	0
Actinokineospora.sp..EG49	4	0	0	0	1	0	1	0	3	0	23	0	0	0	0	1	0	2	1	0	0	0	2	1	0	3	1	0	3	49	2	2	0	0	0	1	0	0	2	3	1	1	0	0	0	2	3	0	4
Collinsella.intestinalis	2	0	3	2	1	0	0	0	75	4	29	14	1	0	1	4	0	0	0	0	10	0	1	0	2	0	0	0	7	0	2	0	1	0	1	0	0	0	27	0	1	0	1	0	19	41	6	0	8
Leptothrix.cholodnii	13	18	0	0	0	12	3	9	12	11	2	1	0	1	0	0	0	2	3	0	0	2	2	7	8	9	2	1	3	10	3	2	1	2	4	6	0	0	3	3	8	15	9	3	9	12	5	1	4
Shuttleworthia.sp..MSX8B	0	0	4	0	0	0	0	0	1	3	40	0	18	0	0	0	0	0	0	1	6	1	0	2	0	0	1	0	8	0	1	0	0	0	0	0	0	0	11	0	0	0	0	0	7	2	7	0	5
Acinetobacter.towneri	42	73	1	4	0	4	0	0	5	0	1	2	0	2	0	0	14	8	1	1	4	0	1	0	1	2	1	2	1	0	0	0	0	0	2	2	0	0	0	3	3	0	2	2	4	1	15	0	0
Bacteroides.fragilis.plasmid.pbHag.01.from.Sanger.on.Dec.11.2008.1.33PM.sequence_id.689562..seq_data_id.1502557..tax_node_id.817..Bacteroides.fragilis.WI1.plasmid.pbHag.01.from.Sanger.on.Dec.11.2008.1.33PM	0	0	18	1	0	0	0	0	10	0	157	7	0	0	2	0	0	0	1	0	10	1	1	0	0	0	0	0	0	32	0	0	1	1	0	0	0	0	49	1	0	0	0	1	4	2	11	0	1
Clostridiales.bacterium.VE202.01	0	0	1	6	0	0	0	0	0	0	12	0	0	0	0	0	0	0	0	0	131	4	2	1	0	1	0	0	0	0	1	0	0	0	0	0	0	0	19	1	0	0	0	0	14	0	2	0	7
Klebsiella.sp..OBRC7	3	0	5	2	0	0	0	0	5	1	2	0	0	1	0	3	0	0	1	0	2	0	2	0	0	0	0	0	3	0	2	0	3	0	0	0	1	0	29	2	0	0	113	3	73	1	2	0	0
Mesorhizobium.sp..WSM3224	2	1	0	1	6	1	9	0	48	2	1	0	3	2	1	1	0	0	7	0	0	0	0	6	2	2	3	0	8	11	5	1	0	0	5	0	0	0	2	1	39	44	1	4	4	0	19	3	3
Acinetobacter.parvus	5	8	1	8	2	1	0	0	4	0	1	0	1	6	0	0	2	7	5	4	1	1	3	40	4	2	1	1	11	0	30	1	2	0	7	1	0	0	1	2	1	0	2	1	5	1	25	0	1
Kurthia.sp..JC8E	9	0	2	2	1	0	1	0	3	1	14	0	6	0	0	0	0	0	0	0	3	7	0	0	0	0	0	0	0	0	8	0	1	0	0	0	0	0	0	0	0	0	0	0	2	0	5	0	0
Ochrobactrum.sp..CDB2	14	3	0	1	6	2	2	2	8	1	9	0	0	0	0	0	2	0	5	0	0	1	10	4	2	3	2	0	6	6	0	0	0	0	0	0	15	10	1	0	6	15	0	16	0	2	74	4	0
Rhizobium.etli	2	0	0	2	1	0	1	1	21	0	1	1	4	2	1	0	0	1	4	0	1	2	3	9	2	1	3	1	8	124	3	0	0	0	0	1	0	0	2	2	12	24	1	1	1	1	10	0	1
Thecamonas.trahens	0	0	0	0	0	0	0	0	0	0	2	0	0	0	0	0	0	0	1	0	0	0	1	1	0	0	1	0	0	0	1	0	0	0	0	0	5	2	0	0	0	0	0	2	0	0	2	2	118
Bifidobacterium.catenulatum	0	0	3	0	0	1	3	0	0	0	0	0	0	0	6	0	1	0	0	0	39	1	1	7	9	0	0	0	7	0	0	0	0	0	0	0	0	0	163	2	0	1	0	0	4	0	8	0	2
Pseudomonas.sp..URMO17WK12.I4	0	1	0	0	1	0	0	2	3	0	3	0	0	1	1	0	0	2	1	3	0	0	2	0	1	1	1	0	2	3	0	0	3	0	16	0	0	0	4	0	0	0	134	63	4	0	1	0	0
Streptococcus.gallolyticus	0	0	5	7	1	0	2	0	2	1	6	0	2	0	0	0	0	0	3	4	2	0	6	1	5	6	7	4	0	0	8	0	0	2	3	0	0	0	6	0	0	0	9	1	14	1	2	0	5
Coccidioides.immitis	0	0	1	0	0	0	0	0	0	0	0	0	1	0	0	0	0	1	0	0	0	0	1	0	0	0	0	0	0	0	0	0	0	0	0	0	123	106	0	0	0	0	1	0	3	0	1	0	0
Fibroporia.radiculosa	0	0	0	0	0	0	0	0	0	0	0	0	0	0	0	0	0	0	0	0	0	0	0	0	0	0	0	0	0	0	0	0	0	0	0	0	29	24	0	0	0	0	4	3	0	1	6	1	85
Verrucosispora.maris	0	1	0	1	0	0	0	0	8	6	1	1	0	0	0	1	0	0	1	0	2	0	0	0	1	0	0	0	14	205	12	0	0	4	0	1	0	0	0	0	0	5	0	2	1	0	0	1	1
Mycobacterium.sp..URHD0025	2	0	0	3	0	1	0	0	5	3	12	0	2	0	0	0	0	1	0	0	6	0	2	0	0	0	0	0	0	2	1	1	0	0	0	2	0	0	1	1	0	0	0	0	0	0	9	0	3
Ralstonia.sp..PBA	1	0	0	2	2	6	5	2	2	1	3	0	1	18	1	0	0	2	92	0	1	0	4	2	9	1	2	0	8	0	0	0	11	0	2	0	0	0	8	1	2	1	6	1	79	0	0	0	4
Sphingobium.quisquiliarum	0	6	1	1	0	0	5	0	12	0	3	0	1	0	0	0	0	1	1	0	0	1	2	4	106	0	3	0	3	7	2	0	0	2	9	0	0	0	0	3	22	16	1	0	5	1	7	0	1
Arthrobacter.gangotriensis	0	0	0	0	1	0	3	0	2	0	14	0	0	0	0	0	0	0	0	0	0	0	1	1	1	0	0	85	1	0	1	1	0	0	0	0	0	0	7	0	1	0	0	0	0	2	1	0	0
Arthrobacter.sp..35.47	2	1	4	1	1	3	0	0	0	0	6	3	0	0	0	0	0	8	1	0	2	0	9	1	0	0	4	1	0	6	1	0	0	0	1	10	0	0	2	0	1	0	0	0	0	37	2	0	2
Clostridium.sp..ASBs410	0	0	2	0	0	1	0	0	1	0	10	0	0	0	0	0	0	0	0	0	8	7	1	1	2	0	0	0	6	0	2	0	0	0	0	0	0	0	16	0	0	0	0	0	46	0	5	0	2
Nocardia.sp..BMG51109	3	0	4	3	0	0	0	1	3	0	16	0	0	0	0	0	3	0	2	1	13	0	9	4	3	1	2	0	3	5	6	0	0	0	1	0	0	0	3	1	5	0	1	0	7	0	4	0	5
Pediococcus.lolii	0	0	0	0	0	0	2	0	0	0	0	0	0	0	0	0	0	1	0	0	1	0	3	0	12	1	2	0	0	0	10	0	1	0	0	0	0	0	0	0	0	0	159	5	0	0	0	0	1
Pseudomonas.sp..FGI182	2	4	1	3	3	0	0	0	6	0	9	2	2	0	1	0	1	0	4	0	0	4	2	3	8	7	2	2	7	2	1	1	1	0	1	3	0	0	0	0	1	0	80	23	0	0	3	0	2
Clostridium.sp..M2.40	0	0	2	1	3	0	2	0	0	0	16	2	0	0	0	0	0	0	3	0	47	78	4	11	0	8	11	0	5	1	7	2	0	2	3	2	0	0	19	14	1	0	2	2	1	18	9	2	11
Hoeflea.sp..108	2	0	7	2	3	0	2	0	23	1	8	1	4	4	1	0	0	2	5	1	0	1	5	7	14	0	1	8	10	22	3	1	2	0	10	1	1	0	1	1	16	10	31	0	3	4	9	3	1
Acidovorax.sp..JHL.9	10	10	0	0	1	9	0	0	4	40	2	0	1	4	3	2	0	0	7	3	1	0	5	0	7	2	5	2	4	0	5	0	5	1	22	3	0	0	1	0	4	0	3	0	17	6	6	0	2
Lactobacillus.ruminis	0	0	10	1	0	0	0	0	2	0	41	0	0	0	1	0	0	0	0	0	13	3	4	2	4	0	0	0	12	1	0	0	1	0	0	0	0	0	24	0	0	0	2	0	35	0	14	0	3
Streptococcus.lutetiensis	1	0	1	0	1	0	2	0	3	11	5	0	0	0	0	0	0	0	3	0	1	0	3	0	6	1	4	2	0	0	1	0	1	0	0	0	0	0	199	7	0	0	1	0	17	2	1	0	3
Agrobacterium.albertimagni	1	0	1	1	4	0	4	0	14	1	0	0	1	16	0	0	0	4	2	0	1	0	0	4	0	1	3	0	9	118	2	0	0	0	1	0	0	0	8	0	22	28	0	0	5	0	27	0	2
Gluconacetobacter.diazotrophicus	0	0	0	0	0	0	2	0	4	0	0	0	0	0	0	0	0	0	0	0	7	0	0	1	0	0	0	0	5	0	5	0	0	0	0	3	0	0	0	0	105	133	0	1	1	0	2	0	1
Mastigocladopsis.repens	2	0	0	0	0	0	0	0	5	0	1	205	0	0	1	0	1	3	0	0	0	0	3	2	0	0	0	0	70	0	0	0	0	0	0	0	0	0	0	0	0	0	0	0	0	0	1	0	0
Sphingobium.sp..KK22	11	6	2	2	2	0	4	0	42	0	51	0	4	0	1	0	0	2	0	0	1	4	1	1	2	1	8	0	5	21	9	4	0	1	0	3	0	0	0	5	4	0	1	1	19	0	3	2	0
Bacillus.amyloliquefaciens	4	0	0	1	13	0	146	1	49	0	2	0	0	0	0	0	5	0	0	0	0	0	3	14	2	0	0	0	0	0	0	0	0	0	0	0	0	0	5	0	6	0	0	0	5	2	3	0	0
Micromonospora.sp..CNB394	0	0	0	0	0	0	3	0	11	3	4	0	0	1	0	0	0	1	0	0	2	0	2	0	2	0	1	0	19	167	9	0	0	0	0	0	0	0	2	1	2	1	1	0	0	6	3	0	1
Sporosarcina.sp..D27	2	0	0	0	0	0	0	0	0	0	10	0	0	0	0	0	0	0	0	0	2	0	0	0	0	0	0	0	257	1	0	0	0	0	0	0	0	0	0	0	0	0	0	0	2	0	2	0	1
Pseudomonas.denitrificans	2	0	0	4	1	3	0	0	6	0	9	1	0	0	0	0	0	2	0	0	0	0	2	0	14	1	2	0	0	0	0	7	0	0	0	2	0	0	1	10	0	0	128	55	1	0	3	0	1
Pseudomonas.sp..BAY1663	5	10	0	2	1	0	0	0	3	0	6	0	1	1	0	1	0	0	1	1	2	0	2	2	10	28	0	4	5	3	6	0	0	0	3	0	0	0	3	3	0	4	96	34	1	4	1	0	0
Streptococcus.phage.DT1	0	0	0	0	12	0	4	0	1	1	0	0	0	0	1	0	0	0	7	0	0	0	1	1	0	0	3	0	0	0	0	0	0	0	0	0	0	0	0	0	1	0	0	0	22	1	0	0	43
Aquamicrobium.defluvii	5	8	1	4	2	0	0	1	4	3	32	0	4	5	0	0	1	0	4	0	0	0	2	25	2	1	4	3	88	3	6	0	0	0	7	2	0	0	1	0	9	1	5	5	0	2	5	0	0
Butyrivibrio.sp..NC3005	0	0	8	0	0	0	0	0	0	0	36	0	0	0	0	0	0	0	0	0	11	1	0	0	0	0	2	0	9	0	1	0	2	0	0	0	0	0	25	2	0	0	0	0	30	0	5	0	5
Arthroderma.otae	0	0	0	0	0	0	0	0	0	0	0	0	0	0	0	0	0	0	0	0	0	0	0	0	0	0	0	0	0	0	0	0	0	0	0	0	120	125	0	0	0	0	2	0	0	0	1	0	0
Mycobacterium.tusciae	3	0	0	1	0	7	0	2	28	5	6	0	0	0	0	4	2	2	0	0	0	0	0	1	0	4	0	0	0	13	0	42	1	8	0	2	11	0	1	1	1	0	0	0	3	4	4	1	1
Brachybacterium.phenoliresistens	1	0	3	0	0	0	1	0	0	0	15	0	0	0	0	0	0	1	4	0	4	0	10	2	1	0	0	1	5	115	34	8	0	1	0	0	0	0	2	0	0	0	0	0	4	1	2	0	6
Dictyostelium.purpureum	0	1	0	1	0	0	0	0	0	0	1	0	0	0	0	0	0	0	1	0	1	0	1	0	1	0	0	0	1	0	0	0	0	0	0	0	2	0	0	0	1	0	14	1	2	0	3	1	118
Sphingobium.sp..AP49	7	1	0	2	0	2	7	0	26	1	19	2	5	0	13	0	0	3	5	0	0	3	3	1	10	3	4	1	4	30	4	3	5	1	2	6	0	0	2	2	2	0	0	7	12	1	10	2	0
Staphylococcus.aureus.plasmid.pSK6	4	0	6	2	0	0	10	0	55	0	18	0	9	1	3	0	0	0	3	0	7	0	7	0	13	1	12	0	5	0	41	0	6	0	0	0	0	0	2	1	1	0	2	0	3	0	10	0	11
Aphanomyces.astaci	2	0	0	0	0	0	0	0	2	0	0	0	0	0	0	0	0	0	0	0	0	0	0	0	0	0	0	0	0	0	0	0	0	0	0	0	151	108	0	0	0	0	0	2	0	0	4	0	3
Polyomavirus.HPyV6	1	0	0	0	0	0	0	0	2	0	2	0	0	0	0	0	0	0	1	1	4	0	10	2	0	0	1	0	0	0	0	0	0	0	0	0	3	0	1	0	8	0	4	1	7	0	0	0	0
Butyrivibrio.sp..AE3009	0	0	6	0	0	0	0	0	0	0	12	0	0	0	0	0	0	0	0	0	10	0	2	0	0	0	0	0	6	0	3	0	0	0	0	0	0	0	11	1	0	0	1	0	34	0	3	0	1
Corynebacterium.glutamicum.plasmid.pCG4	9	0	24	10	4	0	0	0	7	0	27	0	0	0	1	1	2	0	5	0	19	1	9	1	2	0	0	0	4	0	5	0	0	0	0	0	0	0	13	0	3	0	1	0	1	0	7	0	3
Nakamurella.multipartita	1	0	0	1	0	9	0	0	6	0	17	2	0	2	0	0	0	1	8	0	9	0	6	1	0	1	7	0	21	26	4	1	0	0	9	0	0	0	4	2	0	0	0	0	1	2	5	0	0
Promicromonosporaceae.bacterium.W15	3	0	0	0	1	0	0	3	1	0	1	0	0	1	0	0	0	0	3	0	6	0	0	1	0	1	1	0	2	49	2	0	0	0	0	0	0	0	4	0	1	6	0	0	0	0	1	0	1
Enterobacter.sp..R4.368.plasmid.pENT01	0	0	0	2	0	0	0	0	0	0	2	0	0	0	0	1	0	0	0	0	0	0	0	0	1	0	1	0	1	0	0	0	0	0	0	0	0	0	16	0	0	0	151	3	73	0	18	0	0
Haloquadratum.walsbyi	41	0	28	3	21	7	19	0	34	0	46	0	43	0	0	0	23	7	2	0	0	0	0	0	0	1	0	0	0	0	0	0	0	0	0	2	0	0	0	0	0	0	0	0	0	0	1	0	0
Luteimonas.sp..J29	3	6	0	2	1	2	2	0	2	0	5	1	0	7	0	0	0	1	1	0	2	1	3	11	13	3	1	5	96	0	20	5	6	0	0	6	0	0	3	1	0	0	3	5	1	2	12	0	5
Rhodobacter.sp..SW2	0	0	0	0	0	2	0	0	0	0	11	0	0	0	0	1	0	0	0	0	3	0	1	38	2	2	2	3	152	0	6	0	1	0	4	0	1	0	0	8	3	1	0	1	0	4	7	1	2
Alishewanella.jeotgali	1	5	0	0	2	0	0	0	4	8	0	1	0	47	0	0	0	8	0	0	0	0	0	0	1	1	1	0	0	0	0	0	0	6	0	0	0	0	14	1	0	0	0	34	3	0	2	1	17
Lacticigenium.naphtae	27	0	1	0	2	0	0	0	1	0	14	0	0	0	0	0	0	0	4	0	1	0	13	2	22	0	89	0	2	0	34	3	0	0	0	0	0	0	1	0	3	0	0	0	0	0	4	0	1
Mogibacterium.timidum	0	2	6	0	0	1	1	0	14	0	10	0	5	0	2	0	0	0	9	0	16	3	11	2	3	0	22	0	0	0	34	0	4	0	0	0	0	0	10	0	1	1	9	0	9	5	29	0	10
Pseudomonas.putida.plasmid.pWW0	6	1	0	0	10	1	6	0	4	0	4	0	2	0	0	0	0	3	4	0	1	0	6	2	11	1	12	1	0	0	2	0	8	2	1	1	0	0	14	1	2	0	12	1	97	2	12	0	2
Weissella.paramesenteroides	0	0	3	2	2	0	11	0	4	0	5	0	0	1	0	0	1	29	8	0	0	1	2	2	5	0	7	1	1	0	3	0	0	0	0	0	0	0	12	3	0	0	128	1	12	1	3	0	2
Kluyveromyces.wickerhamii	0	0	0	0	0	0	0	0	0	0	0	0	0	0	0	0	0	0	0	0	0	0	0	0	0	0	0	0	0	0	0	0	0	0	0	0	122	112	0	0	0	0	0	0	0	0	0	0	11
Bacteroides.nordii	0	0	1	0	0	0	0	0	0	0	4	0	0	0	8	0	0	0	0	0	9	3	2	2	0	0	1	0	4	0	0	0	0	0	0	0	0	0	7	0	0	0	1	0	11	1	3	1	0
Enterorhabdus.caecimuris	0	0	10	0	0	0	0	0	0	0	91	0	0	0	0	0	0	0	0	0	27	1	3	0	0	0	0	0	3	0	0	0	0	0	0	0	0	0	29	0	2	0	0	0	28	0	6	0	6
Exiguobacterium.sibiricum	3	0	0	0	1	0	0	0	8	0	12	0	5	0	0	2	0	0	0	0	0	0	1	0	0	0	2	1	0	0	0	0	0	0	0	0	0	0	0	0	0	0	0	0	0	0	2	0	8
Aeromicrobium.marinum	0	1	0	2	0	2	2	0	1	0	18	0	1	0	0	0	0	0	0	0	0	1	2	0	2	2	1	0	3	53	12	0	1	0	2	2	0	0	1	21	0	0	0	0	0	0	6	0	1
Rhizopus.delemar	0	0	0	0	0	0	0	0	0	0	0	0	0	0	0	0	0	0	0	0	0	0	1	0	0	2	0	1	0	0	0	0	0	0	0	0	126	112	0	0	0	0	1	0	2	0	0	0	0
Ureaplasma.parvum	0	0	0	0	0	0	0	0	0	0	0	0	0	0	0	0	1	2	0	0	0	0	1	0	0	0	0	0	0	0	0	0	0	0	0	0	0	0	0	0	0	0	0	0	0	1	4	0	0
Yersinia.enterocolitica	0	0	1	0	0	0	0	0	2	0	1	0	0	2	0	0	0	1	0	0	0	0	2	0	0	0	2	0	1	0	0	0	4	0	0	0	1	0	12	2	1	0	209	0	29	0	0	0	1
Dietzia.alimentaria	2	0	2	6	0	0	0	0	13	0	7	0	2	0	1	1	0	0	2	1	2	0	5	4	3	0	5	0	1	0	6	3	1	0	0	0	0	0	6	0	3	0	8	0	7	2	17	0	5
Patulibacter.minatonensis	0	1	0	0	0	4	0	0	1	2	4	0	1	0	0	2	0	22	0	0	0	0	1	1	0	1	0	0	2	26	2	0	0	2	0	11	0	0	0	146	0	1	1	0	0	3	0	0	1
Streptococcus.phage.ALQ13.2	0	0	0	0	1	0	7	0	2	0	0	0	0	0	0	0	0	0	0	0	0	0	1	0	0	0	15	0	0	0	0	0	0	0	0	2	0	0	0	0	1	0	5	0	9	0	3	0	39
Delftia.sp..Cs1.4	5	0	1	3	4	1	9	0	2	0	4	0	5	0	2	0	0	1	3	0	1	2	15	4	9	6	0	0	14	5	1	2	0	3	3	5	0	0	1	2	1	0	0	3	4	1	89	0	2
Bacteroides.sp..HPS0048	0	0	3	0	0	0	0	0	2	0	1	0	0	0	1	0	0	0	2	1	18	3	3	1	0	0	0	0	8	0	1	0	0	0	0	0	0	0	8	0	0	0	1	0	47	0	10	0	0
Pseudochrobactrum.sp..AO18b	4	8	1	5	1	0	4	0	1	1	1	0	0	0	0	0	0	0	1	0	1	7	3	4	17	126	0	0	1	3	0	0	0	0	1	3	0	0	9	1	1	1	17	12	15	4	1	0	6
Pseudomonas.sp..CF150	0	9	0	3	0	34	4	16	8	16	4	2	3	6	0	3	0	8	3	0	0	0	0	1	1	7	3	1	1	0	0	0	0	0	1	0	0	0	6	17	0	0	73	25	1	0	1	2	1
Fusarium.circinatum	0	0	0	0	0	0	2	0	4	0	9	0	1	0	0	0	1	0	2	0	0	0	2	0	0	1	0	0	0	0	0	0	0	0	0	0	87	79	15	2	1	0	1	0	3	3	3	1	1
Gordonia.soli	2	2	2	0	2	0	0	0	10	0	5	0	0	3	0	0	2	0	3	1	2	0	4	14	1	0	1	0	4	0	5	0	3	0	0	0	0	0	1	0	0	0	1	0	6	3	7	1	5
Butyrivibrio.proteoclasticus	0	0	5	0	0	0	0	0	1	0	18	1	1	0	0	0	0	0	1	0	8	3	1	1	1	0	0	0	6	0	0	1	2	0	0	0	0	0	17	1	0	0	1	0	18	2	2	0	4
Chryseobacterium.daeguense	0	3	40	0	0	0	0	0	10	4	6	2	0	1	1	0	0	0	0	0	8	2	3	3	2	0	8	0	4	0	7	0	25	0	3	0	0	0	4	7	2	0	2	1	40	0	24	0	0
Propionibacterium.phage.PHL111M01	3	0	1	0	1	1	1	0	19	2	5	0	16	1	1	0	0	0	14	0	1	1	10	0	3	0	1	0	8	4	40	1	2	0	0	0	0	0	2	0	11	0	9	0	4	0	5	0	5
Variovorax.sp..CF313	2	0	0	0	0	4	4	0	1	1	5	0	3	0	10	0	0	0	5	3	1	1	1	2	5	4	2	2	2	10	4	4	1	0	7	5	0	0	1	9	5	6	2	2	8	6	5	3	1
Hyphomicrobium.sp..MC1	0	0	0	0	0	0	0	0	0	0	0	0	0	0	0	0	0	0	0	0	0	0	0	1	0	0	0	0	3	0	0	0	0	0	0	1	0	0	1	0	93	171	0	0	0	0	0	0	0
Acidovorax.radicis	2	8	0	0	0	4	0	0	21	0	1	0	3	1	0	0	0	1	0	2	2	1	5	6	5	2	1	1	16	4	2	0	4	7	16	7	0	0	3	5	2	0	1	2	11	9	9	1	1
Intrasporangium.oryzae	4	0	0	0	0	0	0	0	3	1	6	0	0	0	0	0	0	0	6	0	5	0	1	11	2	1	1	0	13	21	5	2	0	1	4	0	0	0	0	2	1	0	2	0	3	1	1	0	2
Pythium.irregulare	0	0	0	0	0	0	0	0	0	0	0	0	0	0	0	0	0	0	5	0	0	0	1	0	0	0	0	1	0	0	0	0	0	0	0	0	21	38	0	0	0	0	0	1	0	0	7	5	67
Caulobacter.sp..K31	1	1	0	2	0	0	8	0	3	0	6	0	0	0	0	0	0	0	2	0	0	2	0	2	71	1	3	0	4	15	3	8	0	2	8	0	0	0	0	1	20	37	0	0	1	16	5	0	1
Bradyrhizobium.sp..JGI.0001019.J21	0	0	0	0	0	0	0	0	2	0	0	0	0	0	0	0	0	0	0	0	0	0	0	0	0	0	0	0	0	0	0	0	0	0	0	0	0	0	0	3	102	158	1	0	0	1	0	0	3
Lactococcus.phage.bIL309	1	0	0	0	0	0	102	0	22	0	2	0	2	0	0	0	0	0	1	0	0	0	1	0	8	3	5	0	2	0	1	0	0	0	0	0	0	0	0	0	0	0	7	2	61	0	0	0	0
Ogataea.parapolymorpha	0	0	0	0	0	0	67	0	3	0	0	0	0	0	0	0	0	0	0	0	0	0	0	0	0	0	0	0	0	0	0	0	0	0	0	0	0	0	0	0	1	0	3	7	1	0	2	4	67
Streptococcus.massiliensis	1	0	15	1	1	2	0	0	18	0	17	0	1	1	1	0	0	0	23	1	0	0	6	2	0	0	6	0	0	0	3	0	6	0	0	0	0	0	5	0	0	0	45	0	13	0	13	31	2
Streptococcus.orisratti	0	0	2	6	2	3	2	1	9	0	24	0	0	0	0	0	0	0	2	0	6	0	2	1	2	0	2	0	30	0	0	0	1	0	0	0	0	0	50	0	0	0	4	0	48	0	28	0	2
Eggerthella.sp..HGA1	0	0	9	0	1	0	0	0	9	0	114	0	0	0	0	0	0	0	0	0	41	1	2	0	4	0	1	0	14	11	5	0	1	0	0	0	0	0	21	0	1	2	0	0	14	1	6	0	1
Sphingobium.chinhatense	1	0	0	2	0	0	3	0	7	2	72	1	1	0	0	0	0	0	0	0	1	0	0	1	15	2	1	1	1	3	3	1	0	1	0	1	0	0	0	3	23	40	0	2	3	0	8	0	1
gamma.proteobacterium.WG36	0	0	0	1	0	0	0	0	13	0	0	0	1	0	1	0	1	1	0	0	0	0	1	0	1	3	3	0	3	0	1	1	7	0	0	1	0	0	7	0	0	0	175	2	35	0	0	0	1
Capronia.coronata	0	0	0	0	0	0	0	0	0	0	0	0	0	0	0	0	0	0	0	2	1	0	0	0	0	0	1	0	0	0	0	0	0	0	0	0	115	92	0	0	0	0	2	3	1	0	2	1	9
Pseudoalteromonas.haloplanktis	2	3	2	2	2	8	1	0	1	28	1	2	2	29	0	0	1	5	1	13	0	0	4	0	0	14	0	0	2	1	1	0	0	0	5	8	0	0	2	2	0	0	1	2	8	11	13	0	2
Herbaspirillum.seropedicae	0	0	0	0	0	2	0	0	4	0	1	0	0	0	0	0	0	0	0	0	0	0	3	0	1	0	1	0	1	0	1	0	0	0	1	0	0	0	1	0	5	0	4	1	6	2	2	0	2
Rubritepida.flocculans	0	0	0	4	0	1	0	0	24	2	1	0	2	0	0	0	1	0	0	1	0	0	6	5	2	3	4	5	14	1	3	0	1	0	1	6	0	0	4	26	1	2	5	0	3	4	5	1	0
Sphingomonas.sp..KC8	3	1	0	0	1	0	7	2	14	0	3	1	2	0	1	0	3	0	1	1	0	1	3	4	11	3	1	1	6	14	18	3	1	1	6	3	0	0	1	26	0	0	2	5	10	2	8	1	2
Butyrivibrio.sp..MC2013	0	0	8	1	0	0	0	0	0	0	6	0	0	0	1	0	0	0	1	0	7	4	0	1	0	0	1	0	4	0	0	0	0	0	0	0	0	0	19	0	0	0	0	0	32	0	0	0	4
Fonticula.alba	1	0	0	2	0	0	1	0	4	0	2	0	1	0	0	0	0	0	0	0	0	0	0	0	0	0	1	0	0	0	0	0	0	0	0	0	51	48	0	0	8	8	1	4	1	2	1	0	37
Phytophthora.parasitica	1	0	0	0	0	0	0	0	1	0	0	0	0	0	3	0	0	0	2	0	0	0	0	0	3	0	2	0	0	0	0	0	0	0	0	0	112	107	0	0	0	0	0	0	6	0	5	0	1
Salinicoccus.albus	20	0	4	0	7	0	0	0	8	0	43	1	1	3	4	0	1	0	0	0	0	0	4	2	0	0	0	0	5	0	5	0	0	0	0	0	1	0	1	0	0	0	0	0	1	0	4	0	0
Actinomadura.madurae	2	0	0	0	0	0	0	0	0	5	3	0	0	1	0	1	0	3	0	0	6	0	1	0	0	1	0	0	3	68	7	0	0	0	0	3	1	0	1	3	0	0	0	0	0	8	0	1	0
Lachnospiraceae.bacterium.NK4A179	0	0	4	0	0	0	0	0	0	0	4	0	0	0	3	0	0	0	2	0	10	0	0	0	0	0	0	0	2	0	0	0	0	0	0	0	0	0	11	0	0	0	0	0	31	0	23	0	2
Pantoea.agglomerans	2	1	0	0	3	0	1	0	11	0	26	0	12	0	0	0	0	0	1	0	1	0	7	0	1	0	6	0	54	0	1	0	24	0	0	0	0	0	2	0	1	0	22	2	4	0	8	2	0
Corynebacterium.pseudotuberculosis	0	0	4	5	1	0	0	0	9	0	34	1	3	0	1	0	0	1	5	0	16	1	8	0	3	0	1	0	3	1	6	0	3	1	0	4	0	0	5	0	4	1	2	0	9	0	8	0	8
Neisseria.weaveri	0	0	25	0	0	0	0	0	8	0	0	0	0	0	3	0	0	0	0	0	0	0	1	1	0	0	8	0	0	0	3	0	178	0	0	0	0	0	6	0	0	0	6	1	8	0	0	0	4
Xanthomonas.fragariae	0	0	0	0	0	0	0	0	125	2	0	0	4	0	0	0	0	0	1	0	0	0	0	0	1	0	30	1	3	0	6	0	4	0	0	0	0	0	0	0	1	0	45	2	20	0	0	0	0
Actinomyces.vaccimaxillae	1	0	7	4	2	0	0	0	7	0	18	0	1	0	0	0	0	0	5	0	14	0	13	14	0	0	0	0	3	0	32	1	1	0	0	0	0	0	23	0	3	0	3	0	5	2	4	0	5
Bradyrhizobium.sp..Tv2a.2	0	1	0	1	0	1	7	0	13	0	0	0	0	2	2	0	0	7	0	0	0	0	0	0	2	0	0	1	1	0	1	1	0	1	2	1	0	0	1	2	49	62	1	0	1	0	4	0	2
Deinococcus.peraridilitoris	0	0	0	2	0	0	0	0	0	0	0	0	0	0	0	0	0	0	0	0	3	0	0	1	0	0	0	0	1	1	0	0	0	0	0	0	0	0	3	0	106	139	0	1	0	0	1	0	0
Nocardia.sp..BMG111209	0	0	3	3	2	0	0	0	2	0	16	0	1	0	0	0	1	1	1	0	15	0	6	0	1	0	4	0	1	11	8	0	1	0	0	3	0	0	4	0	1	1	1	0	1	2	14	0	1
Propionimicrobium.sp..BV2F7	0	0	3	0	3	0	0	0	38	0	13	0	1	0	0	0	0	0	4	0	24	1	11	2	1	0	1	0	0	0	3	0	0	0	0	0	0	0	9	0	2	0	0	0	1	0	1	0	1
Xanthomonas.axonopodis	8	3	0	2	1	1	2	0	15	0	3	0	0	1	0	0	2	10	3	0	2	1	1	3	6	0	1	1	12	0	9	0	3	2	1	2	0	0	1	0	2	0	1	0	4	1	5	2	1
Cryptobacterium.curtum	6	1	1	0	2	0	0	1	10	0	1	0	20	0	0	0	0	0	2	0	1	0	6	2	2	11	11	0	0	0	2	1	0	0	0	0	0	0	1	0	0	0	4	2	3	1	1	5	14
Mycobacterium.sp..UM_CSW	9	0	3	2	0	0	1	0	4	0	6	0	1	0	0	0	0	3	1	0	10	0	3	3	1	1	0	0	0	4	1	1	0	3	0	3	0	0	2	0	1	0	2	0	0	5	12	0	2
Peptoniphilus.indolicus	1	0	2	2	0	0	1	0	1	0	4	0	7	0	1	0	0	0	2	1	134	13	3	4	1	0	1	0	3	0	0	0	5	6	0	0	0	0	4	0	0	0	0	0	3	0	3	0	7
Streptococcus.sp..HSISS1	0	1	28	0	22	0	11	1	13	0	3	0	0	0	1	0	0	0	9	0	2	0	4	1	4	0	54	2	0	0	33	0	0	0	0	4	0	0	2	0	2	0	15	1	4	3	5	0	1
Escherichia.coli.plasmid.pOLA52	0	1	126	75	2	0	0	0	1	2	3	0	1	0	2	0	0	0	1	0	0	0	3	0	1	0	1	0	2	0	2	0	3	0	0	1	0	0	2	0	1	0	11	0	4	0	1	3	1
Kutzneria.albida	0	0	0	1	0	0	0	0	0	0	4	0	0	0	0	0	0	0	1	0	5	0	0	0	1	0	0	0	0	26	4	1	0	0	0	2	0	0	0	1	49	93	0	0	0	2	1	0	0
Piriformospora.indica	0	0	0	0	0	0	0	0	0	0	0	0	0	0	0	0	0	0	0	0	0	0	1	0	0	0	0	0	0	0	0	0	0	0	0	0	5	6	0	0	0	0	0	4	0	0	1	0	78
Tetrasphaera.elongata	0	0	2	0	0	3	0	0	2	1	4	0	1	0	0	0	0	4	1	0	24	0	3	12	1	1	2	0	14	23	7	2	0	0	5	0	0	0	0	1	2	0	0	0	0	3	6	0	1
Epichloe.glyceriae	0	0	0	0	0	0	0	0	1	0	0	0	21	0	1	0	0	0	0	0	0	0	0	0	0	0	4	0	0	0	0	0	0	0	0	0	99	106	0	0	0	0	0	0	1	0	3	0	0
Hamadaea.tsunoensis	3	0	1	0	0	0	0	0	12	0	5	0	0	0	0	1	0	0	0	0	0	0	2	0	0	0	1	0	7	161	4	0	0	0	0	2	0	0	0	0	0	0	0	0	0	0	0	0	1
Actinobacillus.minor	1	0	24	0	7	2	0	0	3	0	1	0	0	0	2	0	0	0	42	4	0	0	1	0	2	0	0	0	0	0	1	0	3	0	0	0	0	0	6	0	0	0	12	0	40	1	2	0	3
Bradyrhizobium.sp..STM.3843	1	0	1	0	0	0	0	0	31	0	0	0	4	0	2	0	2	0	1	0	0	0	3	4	2	1	0	1	2	2	2	1	0	0	0	2	1	0	1	1	59	63	3	3	6	3	8	0	0
Clostridium.methoxybenzovorans	5	0	0	0	0	0	0	0	2	0	20	0	0	0	0	0	0	0	1	0	10	0	2	0	1	0	2	0	2	0	2	0	0	0	0	0	0	0	25	0	0	0	0	0	19	0	6	0	5
Propionibacterium.phage.PHL114L00	2	0	0	0	0	0	0	0	1	0	1	0	1	0	2	0	0	0	5	0	0	0	3	0	1	0	2	0	2	2	7	2	0	0	0	0	0	0	0	4	1	0	5	0	3	3	5	2	6
Pseudomonas.sp..URIL14HWK12.I7	0	0	0	2	0	0	0	0	2	0	0	0	0	0	0	0	0	0	0	0	0	0	1	0	0	1	1	0	1	0	0	0	0	0	0	0	0	0	2	0	0	0	146	54	1	0	0	0	0
Arthrobacter.sp..162MFSha1.1	0	3	3	0	0	0	1	0	0	1	17	6	0	0	0	0	2	1	2	0	5	1	6	1	0	4	3	0	5	8	13	0	0	0	0	2	0	0	8	0	0	0	0	0	7	4	7	0	5
Bacteroides.sp..D22	0	0	2	0	0	0	0	0	0	0	3	0	0	0	1	0	0	0	1	0	4	0	3	1	3	0	0	0	6	1	0	0	5	0	0	0	0	0	8	0	1	0	0	0	45	1	9	0	2
Clostridium.phytofermentans	0	0	4	6	0	0	0	0	0	0	6	0	0	0	0	8	0	0	1	0	13	0	0	0	0	0	0	0	3	0	0	0	0	0	0	0	0	0	13	0	1	0	0	0	12	1	4	0	5
Haemophilus.parasuis	0	0	27	0	4	0	3	0	11	0	0	1	2	0	1	0	0	0	42	0	3	0	4	2	1	0	10	1	0	0	4	0	4	0	0	0	0	0	5	0	3	0	22	0	48	2	3	0	5
Komagataella.pastoris	0	0	0	0	0	0	0	0	1	0	0	0	0	0	0	0	0	5	0	0	0	0	0	0	0	0	0	0	0	0	1	0	0	0	0	0	105	101	0	0	0	0	3	0	0	1	0	0	0
Plautia.stali.symbiont	12	0	2	3	1	0	0	0	4	0	19	0	4	1	0	0	0	1	17	0	3	0	6	0	1	0	39	1	18	0	0	0	58	0	0	1	0	0	6	0	2	0	16	1	5	0	19	0	1
Bacillus.sp..CPSM8	0	0	0	3	1	174	77	0	2	0	0	0	0	0	0	0	0	0	0	0	0	0	0	0	0	0	0	0	0	0	0	0	0	0	0	0	0	0	0	0	0	0	0	0	0	0	0	0	0
Flavobacterium.sp..F52	0	1	1	2	0	0	0	0	2	0	1	0	0	0	2	0	0	0	2	1	0	1	0	0	9	3	28	4	1	2	0	0	0	0	132	0	0	0	2	4	0	0	3	0	15	3	0	0	0
Micromonospora.sp..L5	0	0	0	1	0	0	0	0	9	2	3	1	1	0	0	1	0	0	1	0	0	0	1	2	0	0	0	0	4	92	5	0	1	0	0	2	0	0	1	0	0	0	0	1	1	0	0	0	1
Saccharothrix.espanaensis	1	3	0	0	0	0	1	0	0	1	1	1	1	0	0	0	0	1	1	0	8	0	4	5	5	4	0	0	4	43	9	1	1	0	0	8	0	0	0	0	0	0	1	0	5	0	2	0	0
Verminephrobacter.eiseniae	0	1	0	0	0	0	2	0	3	1	0	1	0	1	1	0	3	0	63	1	0	0	5	4	5	0	0	1	7	1	2	0	6	0	5	2	0	0	10	3	0	1	7	3	77	1	4	0	0
Serratia.sp..M24T3	0	0	0	0	0	0	0	0	5	0	0	0	0	0	0	0	0	1	1	0	0	0	0	0	0	2	3	0	2	0	2	0	0	0	1	0	1	0	12	0	0	0	188	3	20	2	0	0	2
Escherichia.coli.plasmid.pAR060302	3	1	1	2	0	4	0	0	2	0	3	1	0	1	0	0	0	0	66	0	6	0	4	3	2	0	0	2	8	0	4	0	0	0	1	0	0	0	8	1	1	0	31	0	71	0	1	0	0
Lachnospiraceae.bacterium.NK4A144	0	0	5	0	1	0	0	0	0	0	17	0	0	0	0	0	0	0	0	0	10	0	1	0	0	0	0	0	8	0	0	0	1	0	0	0	0	0	14	0	0	0	1	1	21	0	10	0	1
Pseudomonas.caeni	4	0	1	15	0	3	0	0	8	1	2	0	2	2	1	0	1	18	0	0	0	0	2	0	0	3	0	13	2	0	1	0	0	1	0	0	0	0	1	5	0	0	4	17	0	8	15	3	1
Saccharopolyspora.erythraea	0	0	0	0	1	0	0	0	4	0	7	0	0	12	0	0	0	7	4	0	11	2	5	3	2	0	0	0	5	24	4	2	0	0	0	2	0	0	2	0	1	0	0	0	2	4	8	0	2
Sphingobacterium.sp..21	0	0	0	3	0	0	0	0	0	0	1	0	0	3	0	0	0	2	0	0	0	1	1	1	11	1	1	0	0	1	1	1	1	0	0	0	0	0	1	0	0	0	2	1	0	0	0	0	1
Prevotella.buccae	0	0	3	1	4	0	2	0	1	1	7	1	0	0	2	0	0	1	8	0	10	1	4	2	1	0	3	0	3	0	18	2	2	1	4	0	0	0	15	0	2	0	1	0	6	1	7	1	3
Collinsella.tanakaei	1	0	9	0	0	0	0	0	0	0	22	0	0	0	1	0	0	0	0	0	19	1	1	0	3	0	0	0	9	0	0	0	1	0	0	0	0	0	30	0	0	0	0	0	30	0	21	0	4
Mannheimia.haemolytica	2	1	39	0	5	1	5	0	7	2	5	0	2	0	2	0	0	0	9	0	3	0	1	2	2	0	3	0	3	0	1	1	11	0	0	0	1	0	1	0	0	0	12	0	86	0	19	0	7
Mesorhizobium.sp..LSHC420B00	0	0	0	0	4	0	1	0	4	0	2	0	0	0	0	0	0	0	0	0	0	0	0	1	0	0	0	0	1	5	2	0	0	0	2	3	0	0	0	0	76	138	0	0	0	0	3	0	0
Acinetobacter.sp..P8.3.8	2	1	0	11	2	0	0	1	8	0	8	2	0	2	0	0	1	73	4	0	1	1	3	0	4	7	2	0	5	0	13	0	1	2	12	0	0	0	1	3	0	0	1	9	4	3	6	1	0
Pantoea.sp..At.9b	0	0	0	2	0	0	0	0	4	0	6	0	7	0	0	0	0	0	26	0	1	0	2	3	3	1	31	2	8	0	0	0	53	1	1	2	2	0	4	0	1	0	37	7	3	0	22	0	1
Rhodanobacter.fulvus	1	0	2	0	0	0	1	0	3	0	2	0	0	0	0	0	0	0	1	0	0	0	15	1	1	1	3	0	13	0	14	2	0	0	0	0	0	0	29	2	6	0	3	0	5	0	54	1	6
Streptomyces.sp..GXT6	7	0	0	0	2	0	4	0	6	3	8	0	2	2	1	0	0	0	0	0	5	0	0	0	0	1	2	0	2	12	3	0	0	3	0	18	0	0	1	0	2	0	0	0	1	1	12	0	1
Aliihoeflea.sp..2WW	2	0	0	2	2	0	7	0	13	0	2	0	0	0	0	0	0	1	3	0	0	0	2	7	2	0	0	0	11	31	7	0	1	0	4	14	0	0	0	2	41	56	3	0	0	1	7	0	0
Rubrivivax.gelatinosus	8	8	0	0	1	21	4	0	8	7	1	6	0	1	0	2	0	2	4	0	1	0	2	3	6	9	4	0	4	3	11	1	0	2	5	5	0	0	4	5	0	1	5	5	2	5	10	2	2
Amycolatopsis.sp..ATCC.39116	3	1	5	5	0	0	0	0	1	2	14	0	2	1	0	0	0	0	2	0	18	1	4	2	1	0	1	0	2	46	0	1	0	0	0	0	0	0	5	0	0	0	2	0	0	0	6	0	0
Trueperella.pyogenes	0	0	10	11	0	0	0	0	1	0	208	0	0	0	0	0	0	0	0	0	1	0	0	0	1	0	1	0	0	0	1	0	1	0	0	0	0	0	1	0	2	2	0	0	2	0	2	0	0
Arthrobacter.sp..35W	7	0	5	0	1	0	0	0	3	1	9	0	1	0	0	0	0	6	1	0	19	1	4	0	2	0	5	1	3	13	11	1	0	0	0	0	1	0	5	0	3	2	1	0	9	0	9	1	6
Chryseobacterium.palustre	3	3	8	1	2	0	0	0	4	0	1	0	1	0	1	0	0	3	18	2	14	3	3	12	2	0	18	0	32	1	34	0	2	1	2	0	0	0	8	1	2	0	0	11	5	2	8	0	0
Dacryopinax.sp..DJM.731.SS1	2	2	0	0	0	0	0	0	1	0	1	0	0	0	0	0	0	0	1	0	0	0	4	0	0	1	0	0	1	0	0	0	1	0	0	0	6	2	0	0	2	0	3	0	2	1	4	0	70
Actinomyces.cardiffensis	2	0	9	4	0	0	0	0	25	0	22	0	1	0	6	0	0	0	4	0	30	1	11	7	6	2	35	0	7	0	10	0	3	0	0	0	0	0	13	1	0	1	7	0	3	0	4	1	6
Betapapillomavirus.5	0	0	0	0	0	0	0	0	0	0	0	0	0	0	0	0	0	0	0	0	0	0	0	0	1	0	0	0	0	0	0	0	0	0	0	0	0	0	2	0	7	1	6	1	0	0	0	0	4
[truncated: 661 more rows]
[truncated: 24 more columns]
